# Supplementary material for: Global metabolic profile and multiple phytometabolites in the different varieties of Gastrodia elata Blume
Source: Front Plant Sci. 2023 Oct 17;14:1249456. doi: 10.3389/fpls.2023.1249456 (PMC10616830; doi:10.3389/fpls.2023.1249456)
Supplement: Supplementary Table 1 — Raw data from metabolomics of G. elata. [file Table_1.xlsx]

## Sheet: Sheet1
Mode_ID	RT [min]	Molecular Weight	Formula	Metabolite	Metabolite Class	HMDB.ID	KEGG.ID	ChemSpiderID	Family	Super.class	Class	Sub_class	Pathway	Area_GB1	Area_GB2	Area_GB3	Area_GB4	Area_GB5	Area_GB6	Area_GR1	Area_GR2	Area_GR3	Area_GR4	Area_GR5	Area_GR6	Area_GG1	Area_GG2	Area_GG3	Area_GG4	Area_GG5	Area_GG6
neg_1	0.86	102.032	C4 H6 O3	2-Ketobutyric acid	NA	HMDB0000005	C00109	57	Organic acids	Organic acids and derivatives	Keto acids and derivatives	Short-chain keto acids and derivatives	map00260 Glycine, serine and threonine metabolism; map00270 Cysteine and methionine metabolism; map00290 Valine, leucine and isoleucine biosynthesis; map00640 Propanoate metabolism; map00660 C5-Branched dibasic acid metabolism; map01100 Metabolic pathways; map01110 Biosynthesis of secondary metabolites; map01130 Biosynthesis of antibiotics; map01210 2-Oxocarboxylic acid metabolism; map01230 Biosy…	1.40219e+08	1.5057e+08	1.36686e+08	1.51904e+08	1.52836e+08	169281361	1.26762e+08	1.03916e+08	1.13839e+08	1.21612e+08	1.09174e+08	1.23584e+08	123556947	1.28288e+08	1.07615e+08	1.27113e+08	1.27966e+08	1.27468e+08
neg_2	0.784	103.063	C4 H9 N O2	NA	NA	NA	NA	NA	NA	NA	NA	NA	NA	6.54785e+06	6.54873e+06	6.22025e+06	6.74894e+06	6.71155e+06	7.4312e+06	1.37744e+07	1.43883e+07	1.50443e+07	1.25101e+07	1.31357e+07	1.3806e+07	6.96672e+06	7.40385e+06	6.16738e+06	7.72477e+06	7.06806e+06	7.23314e+06
neg_3	1.36	104.047	C4 H8 O3	NA	NA	NA	NA	NA	NA	NA	NA	NA	NA	774272	1.27174e+06	1.06324e+06	1.76848e+06	994388	2.062e+06	2.41024e+06	2.90021e+06	2.27968e+06	2.63143e+06	2.63435e+06	2.22561e+06	1.02594e+07	1.18174e+07	1.19783e+07	1.08356e+07	1.19439e+07	1.08674e+07
neg_4	0.78	105.043	C3 H7 N O3	L-Serine	NA	HMDB0000187	C00065	5736	Amino acids	Organic acids and derivatives	Carboxylic acids and derivatives	Amino acids, peptides, and analogues	map00260 Glycine, serine and threonine metabolism; map00261 Monobactam biosynthesis; map00270 Cysteine and methionine metabolism; map00460 Cyanoamino acid metabolism; map00600 Sphingolipid metabolism; map00630 Glyoxylate and dicarboxylate metabolism; map00680 Methane metabolism; map00920 Sulfur metabolism; map00970 Aminoacyl-tRNA biosynthesis; map00999 Biosynthesis of secondary metabolites - uncl…	2.32974e+07	2.64726e+07	2.5275e+07	2.59666e+07	2.64124e+07	2.68363e+07	5.64927e+07	5.18424e+07	5.54139e+07	5.61329e+07	5.23943e+07	5.35384e+07	1.74025e+07	1.68483e+07	1.73659e+07	1.84849e+07	1.71299e+07	1.78037e+07
neg_5	7.075	108.058	C7 H8 O	4-Methylphenol or benzyl alcohol	NA	HMDB0001858	C01468	13839082	Phenols and derivatives	Benzenoids	Phenols	Cresols	map00623 Toluene degradation; map00633 Nitrotoluene degradation; map01100 Metabolic pathways; map01120 Microbial metabolism in diverse environments; map01220 Degradation of aromatic compounds; map04974 Protein digestion and absorption	2.97803e+07	2.80968e+07	2.99796e+07	2.84238e+07	2.7997e+07	2.93926e+07	1.34922e+06	1.46185e+06	1.19923e+06	1.20179e+06	1.3169e+06	1.19769e+06	3.15678e+06	2.98656e+06	2.78535e+06	2.90382e+06	2.57535e+06	3.22155e+06
neg_6	3.815	112.013	NA	NA	NA	NA	NA	NA	NA	NA	NA	NA	NA	4.65475e+06	4.44463e+06	3.75971e+06	4.1133e+06	3.61942e+06	3.61659e+06	2.95027e+06	2.62055e+06	2.52046e+06	2.62265e+06	2.42978e+06	3.25766e+06	1.63026e+06	1.50931e+06	1.34867e+06	1.43434e+06	1.7323e+06	1.42349e+06
neg_7	6.587	112.013	NA	NA	NA	NA	NA	NA	NA	NA	NA	NA	NA	5.31968e+06	6.17603e+06	6.15927e+06	5.91515e+06	5.91893e+06	5.72521e+06	3.63353e+06	3.83459e+06	3.73792e+06	3.54406e+06	3.53551e+06	3.23212e+06	2.83488e+06	2.86679e+06	2.8361e+06	3.16284e+06	2.70246e+06	2.44222e+06
neg_8	5.389	112.016	C5 H4 O3	2-Furoic acid	NA	HMDB0000617	C01546	10251740	Furoic acid and derivatives	Organoheterocyclic compounds	Furans	Furoic acid and derivatives	map00365 Furfural degradation; map01120 Microbial metabolism in diverse environments	1.17513e+08	1.15546e+08	1.22495e+08	1.09946e+08	2.09672e+08	121869782	6.95091e+07	7.23093e+07	1.22418e+08	9.22912e+07	7.57587e+07	7.75787e+07	2.24457e+08	1.56075e+08	1.88367e+08	2.42446e+08	1.4851e+08	225403549
neg_9	3.028	113.048	C5 H7 N O2	NA	NA	NA	NA	NA	NA	NA	NA	NA	NA	7.26869e+06	6.74616e+06	6.5347e+06	6.71922e+06	6.70103e+06	7.6106e+06	8.76213e+06	1.28546e+07	1.2729e+07	1.20868e+07	9.35528e+06	9.83759e+06	6.56178e+06	6.95401e+06	4.72389e+06	6.7338e+06	7.06419e+06	5.81808e+06
neg_10	0.806	114.032	C5 H6 O3	NA	NA	NA	NA	NA	NA	NA	NA	NA	NA	9.9187e+07	6.92039e+07	1.04938e+08	9.23119e+07	1.16264e+08	6.70858e+07	4.79097e+07	6.78287e+07	4.77215e+07	6.32456e+07	7.23677e+07	3.96258e+07	7.54486e+07	8.80913e+07	7.7383e+07	4.60829e+07	4.69521e+07	7.2488e+07
neg_11	0.78	114.043	C4 H6 N2 O2	NA	NA	NA	NA	NA	NA	NA	NA	NA	NA	5.65743e+06	6.42101e+06	5.79763e+06	6.78865e+06	6.22054e+06	6.43692e+06	2.34927e+07	2.13034e+07	2.24608e+07	2.16561e+07	2.20655e+07	2.35069e+07	5.33313e+06	4.27524e+06	4.10586e+06	4.7095e+06	5.1843e+06	5.43507e+06
neg_12	0.714	115.996	NA	NA	NA	NA	NA	NA	NA	NA	NA	NA	NA	6.50406e+06	7.35708e+06	7.19347e+06	6.91621e+06	7.64267e+06	6.62685e+06	7.03163e+06	8.48406e+06	7.21483e+06	7.29523e+06	7.86692e+06	7.20784e+06	4.6462e+06	5.11333e+06	5.47101e+06	5.03164e+06	5.06713e+06	5.12738e+06
neg_13	0.861	116.011	C4 H4 O4	Fumaric acid	NA	HMDB0000134	C00122	10197150	Organic acids	Organic acids and derivatives	Carboxylic acids and derivatives	Dicarboxylic acids and derivatives	map00020 Citrate cycle (TCA cycle); map00190 Oxidative phosphorylation; map00220 Arginine biosynthesis; map00250 Alanine, aspartate and glutamate metabolism; map00350 Tyrosine metabolism; map00360 Phenylalanine metabolism; map00620 Pyruvate metabolism; map00643 Styrene degradation; map00650 Butanoate metabolism; map00720 Carbon fixation pathways in prokaryotes; map00760 Nicotinate and nicotinamid…	1.11148e+08	1.00572e+08	6.39089e+07	6.50541e+07	1.7524e+08	6.69556e+07	1.64767e+08	7.65687e+07	153747519	7.77924e+07	73692404	7.4092e+07	4.76367e+07	7.66595e+07	6.89905e+07	5.46288e+07	1.00226e+08	7.42121e+07
neg_14	1.733	116.047	C5 H8 O3	Levulinic acid	NA	HMDB0000720	NA	11091	Organic acids	Organic acids and derivatives	Keto acids and derivatives	Gamma-keto acids and derivatives	NA	8.91457e+06	8.2655e+06	6.77826e+06	7.77903e+06	9.68143e+06	7.36442e+06	7.24379e+06	6.8176e+06	6.61488e+06	4.88944e+06	6.71371e+06	6.15807e+06	2.06629e+06	2.52959e+06	1.89138e+06	2.55335e+06	2.34004e+06	2.32136e+06
neg_15	4.755	116.084	C6 H12 O2	NA	NA	NA	NA	NA	NA	NA	NA	NA	NA	3.59138e+06	3.65302e+06	3.22086e+06	3.52297e+06	3.41369e+06	3.65651e+06	1.6326e+06	1.64555e+06	1.55113e+06	1.48979e+06	1.46032e+06	1.45023e+06	4.45461e+06	4.19543e+06	4.13634e+06	4.75614e+06	4.51902e+06	4.44353e+06
neg_16	0.912	117.079	C5 H11 N O2	5-Aminovaleric acid	NA	HMDB0003355	C00431	135	Fatty acyls[FA]	Organic acids and derivatives	Carboxylic acids and derivatives	Amino acids, peptides, and analogues	map00310 Lysine degradation; map00330 Arginine and proline metabolism; map01120 Microbial metabolism in diverse environments	9.94745e+06	1.03962e+07	6.2033e+06	8.84579e+06	1.14573e+07	1.11172e+07	4.21269e+07	5.12584e+07	5.6956e+07	1.95152e+07	4.67646e+07	4.81635e+07	6.67797e+06	6.2476e+06	7.13046e+06	7.55245e+06	4.73832e+06	6.83377e+06
neg_17	0.86	118.026	C4 H6 O4	Succinic acid	NA	HMDB0000254	C00042	1078	Organic acids	Organic acids and derivatives	Carboxylic acids and derivatives	Dicarboxylic acids and derivatives	map00020 Citrate cycle (TCA cycle); map00190 Oxidative phosphorylation; map00250 Alanine, aspartate and glutamate metabolism; map00310 Lysine degradation; map00350 Tyrosine metabolism; map00360 Phenylalanine metabolism; map00361 Chlorocyclohexane and chlorobenzene degradation; map00620 Pyruvate metabolism; map00630 Glyoxylate and dicarboxylate metabolism; map00640 Propanoate metabolism; map00650 …	5.07162e+07	5.63055e+07	4.89463e+07	5.01452e+07	4.03151e+07	5.37498e+07	8.38911e+07	8.26782e+07	7.0107e+07	8.51664e+07	7.21243e+07	9.19284e+07	8.54105e+07	8.59898e+07	9.62593e+07	8.75332e+07	8.40194e+07	1.00432e+08
neg_18	2.454	118.063	C5 H10 O3	2-Hydroxyvaleric acid	NA	NA	NA	88482	Endogenous Metabolites	NA	NA	NA	NA	2.65103e+06	2.7227e+06	2.53528e+06	2.58126e+06	2.65167e+06	2.53111e+06	6.84307e+06	7.0618e+06	6.87769e+06	6.72522e+06	6.54305e+06	6.56967e+06	1.22362e+07	1.27861e+07	1.15135e+07	1.33948e+07	1.39126e+07	1.27357e+07
neg_19	0.79	119.058	C4 H9 N O3	Threonine	NA	HMDB0004041	C12317	81824	Amino acids, peptides, and analogues	Organic acids and derivatives	Carboxylic acids and derivatives	Amino acids, peptides, and analogues	map00260 Glycine, serine and threonine metabolism; map01100 Metabolic pathways	2.28212e+07	2.17162e+07	2.3122e+07	2.20279e+07	2.35527e+07	2.31057e+07	7.82474e+07	7.71504e+07	8.30827e+07	7.75852e+07	8.11794e+07	8.74001e+07	1.10947e+07	1.27786e+07	1.23951e+07	1.52336e+07	1.35504e+07	1.20432e+07
neg_20	0.805	120.042	C4 H8 O4	NA	NA	NA	NA	NA	NA	NA	NA	NA	NA	1168832773	1197743452	1243488877	1272710992	1209496891	1284227478	7.37274e+08	9.07524e+08	8.88506e+08	7.37564e+08	9.24335e+08	8.60359e+08	1067339148	1000300992	9.71041e+08	1117809294	1093393905	9.97556e+08
neg_21	6.098	120.058	C8 H8 O	Phenylacetaldehyde	NA	HMDB0006236	C00601	13876539	Benzene and derivatives	Benzenoids	Benzene and substituted derivatives	Phenylacetaldehydes	map00360 Phenylalanine metabolism; map00643 Styrene degradation; map01100 Metabolic pathways; map01120 Microbial metabolism in diverse environments	4.17713e+07	4.12828e+07	36092071	4.11783e+07	3.81773e+07	4.45356e+07	2.6574e+07	2.42127e+07	2.6621e+07	2.41708e+07	2.39304e+07	2.6712e+07	2.0334e+07	1.99624e+07	1.78699e+07	2.32116e+07	2.05708e+07	1.96156e+07
neg_22	5.082	122.037	C7 H6 O2	4-hydroxybenz aldehyde	NA	HMDB0011718	C00633	123	Carbonyl compounds	Organic oxygen compounds	Organooxygen compounds	Carbonyl compounds	map00363 Bisphenol degradation; map00623 Toluene degradation; map00627 Aminobenzoate degradation; map01061 Biosynthesis of phenylpropanoids; map01100 Metabolic pathways; map01120 Microbial metabolism in diverse environments	2.03288e+08	1.94978e+08	1.86633e+08	1.97736e+08	1.94006e+08	2.00257e+08	1.07772e+08	1.04393e+08	1.04851e+08	1.04259e+08	1.0065e+08	1.11779e+08	1355248258	1452713617	1372159490	1466991196	1578685954	1458820122
neg_23	2.506	124.052	C7 H8 O2	NA	NA	NA	NA	NA	NA	NA	NA	NA	NA	2.41786e+06	2.05996e+06	2.35331e+06	3.52779e+06	2.4069e+06	2.47847e+06	2.04035e+06	2.05028e+06	2.10307e+06	1.53581e+06	2.0731e+06	3.69036e+06	6.42059e+06	6.59655e+06	5.69893e+06	6.50493e+06	1.06883e+07	5.66766e+06
neg_24	4.943	124.052	C7 H8 O2	NA	NA	NA	NA	NA	NA	NA	NA	NA	NA	4.84667e+06	2.59148e+06	5.22456e+06	5.21308e+06	4.1058e+06	5.61866e+06	3.1494e+06	3.13247e+06	3.45046e+06	2.66526e+06	2.46218e+06	2.59081e+06	4.68938e+06	3.1401e+06	3.30502e+06	4.04145e+06	3.91828e+06	4.5109e+06
neg_25	8.915	124.052	C7 H8 O2	NA	NA	NA	NA	NA	NA	NA	NA	NA	NA	302480	350482	245696	341438	338530	450857	277430	390317	298271	282288	226477	258168	2.63901e+06	2.5861e+06	2.67243e+06	3.00033e+06	2.90965e+06	2.8289e+06
neg_26	5.952	124.052	C7 H8 O2	4-Methylcatechol	NA	HMDB0000873	C06730	9564	Phenols and derivatives	Benzenoids	Phenols	Benzenediols	map00622 Xylene degradation; map00623 Toluene degradation; map00626 Naphthalene degradation; map01100 Metabolic pathways; map01120 Microbial metabolism in diverse environments; map01220 Degradation of aromatic compounds	1.81884e+06	890750	2.2832e+06	2.12943e+06	1.94799e+06	2.51373e+06	2.82716e+07	4.06461e+07	3.51485e+07	2.68944e+07	2.61212e+07	2.4491e+07	486083	525709	630645	521538	1.49438e+06	688355
neg_27	12.129	124.053	C7 H8 O2	4-Hydroxybenzyl alcohol	NA	HMDB0011724	C17467	122	Alcohols	Benzenoids	Benzene and substituted derivatives	Benzyl alcohols	NULL	122414	96827.2	93530.1	127223	98319.4	132085	43460.2	29972.9	46067	24612.1	43109	54896.3	1.03843e+07	1.05703e+07	1.00217e+07	1.05771e+07	1.10726e+07	9.68761e+06
neg_28	1.508	126.025	C5 H6 N2 S	NA	NA	NA	NA	NA	NA	NA	NA	NA	NA	3.93454e+08	3.96832e+08	2.40413e+08	2.60712e+08	237511428	3.87576e+08	1.69894e+08	185755204	1.89309e+08	3.03639e+08	1.84524e+08	3.0466e+08	145394312	1.25594e+08	2.49652e+08	1.39981e+08	1.33384e+08	1.41971e+08
neg_29	1.105	126.025	C5 H6 N2 S	NA	NA	NA	NA	NA	NA	NA	NA	NA	NA	4.39777e+07	3.21912e+07	4.59138e+07	3.93363e+07	3.63946e+07	5.56052e+07	1.76243e+07	3.65589e+07	2.63926e+07	3.05759e+07	3.13821e+07	2.31127e+07	2.29504e+07	26455251	3.5844e+07	2.50918e+07	2.74348e+07	1.88701e+07
neg_30	6.423	126.025	C5 H6 N2 S	NA	NA	NA	NA	NA	NA	NA	NA	NA	NA	682409	582736	519611	543075	490472	570546	508139	618791	527661	272189	442367	523571	9.81417e+06	1.05965e+07	9.79522e+06	1.0685e+07	1.05696e+07	1.03147e+07
neg_31	9.308	126.025	C5 H6 N2 S	NA	NA	NA	NA	NA	NA	NA	NA	NA	NA	29932.7	35481.4	26025.8	40090.3	32889.5	24238.9	26633.9	24702	23422.6	55837.2	18279.4	31281.5	1.20531e+06	1.12746e+06	1.06729e+06	1.19025e+06	1.12385e+06	1.07622e+06
neg_32	0.874	126.031	C6 H6 O3	Pyrogallol	Phenol	HMDB0013674	C01108	13835557	Phenols and derivatives	Benzenoids	Benzene and substituted derivatives	Phenols and derivatives	map00627 Aminobenzoate degradation; map01120 Microbial metabolism in diverse environments; map07216 Catecholamine transferase inhibitors	1.51737e+07	1.44081e+07	1.34809e+07	1.6502e+07	1.37466e+07	1.38635e+07	1.26516e+07	1.56073e+07	1.42371e+07	1.40443e+07	1.48073e+07	1.63715e+07	2.05438e+07	1.90164e+07	1.76608e+07	1.93794e+07	1.97778e+07	2.18201e+07
neg_33	7.494	126.104	C8 H14 O	NA	NA	NA	NA	NA	NA	NA	NA	NA	NA	999181	1.02883e+06	896615	1.02628e+06	931922	1.0223e+06	1.60929e+06	1.7718e+06	1.51322e+06	1.54253e+06	1.55279e+06	1.64445e+06	1.88598e+06	1.69866e+06	1.7185e+06	1.97606e+06	1.96836e+06	1.85527e+06
neg_34	10.372	126.104	C8 H14 O	NA	NA	NA	NA	NA	NA	NA	NA	NA	NA	224265	271113	249747	229387	220187	248799	172515	185521	196057	158607	136099	153344	3.14933e+06	2.86757e+06	2.5404e+06	2.764e+06	2.54626e+06	2.73524e+06
neg_35	4.744	127.063	C6 H9 N O2	NA	NA	NA	NA	NA	NA	NA	NA	NA	NA	2.50679e+06	3.29747e+06	3.23031e+06	2.73104e+06	3.36888e+06	3.77619e+06	4.11775e+06	4.47764e+06	4.07271e+06	4.28847e+06	3.80673e+06	3.77157e+06	612875	568302	534398	537224	605929	482956
neg_36	0.856	129.043	C5 H7 N O3	4-Oxoproline	NA	NA	C01877	366185	Endogenous Metabolites	NA	NA	NA	map00330 Arginine and proline metabolism; map01100 Metabolic pathways	4.45071e+07	2.17221e+07	4.70674e+07	2.24767e+07	2.4219e+07	4.69837e+07	1.61295e+08	1.7963e+08	1.55488e+08	1.67199e+08	1.622e+08	1.80877e+08	2.16844e+07	2.1725e+07	2.14691e+07	2.37584e+07	2.39383e+07	2.60678e+07
neg_37	5.395	130.027	C5 H6 O4	Citraconic acid	NA	HMDB0000634	C02226	553689	Fatty acyls[FA]	Lipids and lipid-like molecules	Fatty Acyls	Fatty acids and conjugates	map00290 Valine, leucine and isoleucine biosynthesis; map00660 C5-Branched dibasic acid metabolism; map01100 Metabolic pathways; map01210 2-Oxocarboxylic acid metabolism	1.25845e+08	1.26533e+08	1.34416e+08	1.23698e+08	141272064	1.31216e+08	7.92329e+07	1.32054e+08	1.30883e+08	1.0143e+08	8.44766e+07	8.36412e+07	1.59761e+08	1.71676e+08	2.06543e+08	2.61045e+08	9.83801e+07	1.53738e+08
neg_38	0.889	130.063	C6 H10 O3	NA	NA	NA	NA	NA	NA	NA	NA	NA	NA	8.92553e+06	7.74079e+06	1.04323e+07	8.38174e+06	8.94669e+06	9.59265e+06	1.1863e+07	1.18688e+07	1.37182e+07	1.29674e+07	1.26103e+07	1.28879e+07	1.42773e+07	1.35297e+07	1.33829e+07	1.50835e+07	1.4798e+07	1.28639e+07
neg_39	1.2	131.058	C5 H9 N O3	5-Aminolevulinic acid	NA	HMDB0001149	C00430	134	Amino acids, peptides, and analogues	Organic acids and derivatives	Carboxylic acids and derivatives	Amino acids, peptides, and analogues	map00260 Glycine, serine and threonine metabolism; map00860 Porphyrin and chlorophyll metabolism; map01060 Biosynthesis of plant secondary metabolites; map01100 Metabolic pathways; map01110 Biosynthesis of secondary metabolites; map01120 Microbial metabolism in diverse environments; map02010 ABC transporters	3.15261e+06	2.80692e+06	3.04175e+06	2.19417e+06	2.48706e+06	4.71969e+06	5.04846e+06	5.32421e+06	6.31237e+06	5.9458e+06	5.58065e+06	5.3761e+06	2.21121e+06	2.9691e+06	2.33169e+06	3.37498e+06	2.37686e+06	2.60725e+06
neg_40	7.745	131.095	C6 H13 N O2	NA	NA	NA	NA	NA	NA	NA	NA	NA	NA	284628	244902	292963	285969	243224	25630.5	336812	337680	405495	324023	344500	364495	1.60934e+06	1.54358e+06	1.47908e+06	1.70355e+06	1.7935e+06	1.63308e+06
neg_41	4.473	131.095	C6 H13 N O2	NA	NA	NA	NA	NA	NA	NA	NA	NA	NA	1.27245e+06	985429	1.00689e+06	962157	1.0386e+06	841871	1.44437e+06	1.3895e+06	1.37044e+06	1.53557e+06	1.39894e+06	2.19031e+06	2.90849e+06	3.10076e+06	2.91456e+06	3.86348e+06	2.77662e+06	3.99638e+06
neg_42	0.714	131.99	C4 H6 O P2	NA	NA	NA	NA	NA	NA	NA	NA	NA	NA	935064	890965	803695	763195	850789	777242	3.44001e+06	3.08793e+06	3.22853e+06	3.32154e+06	3.38772e+06	3.23493e+06	876204	1.02159e+06	974690	931585	805270	890745
neg_43	0.71	131.991	C3 H5 N2 P S	NA	NA	NA	NA	NA	NA	NA	NA	NA	NA	2.46383e+07	2.1656e+07	2.34718e+07	2.57447e+07	2.54644e+07	2.33028e+07	3.00815e+07	2.96497e+07	2.54522e+07	2.4432e+07	2.58522e+07	2.6909e+07	1.71544e+07	1.78035e+07	1.69612e+07	1.67077e+07	1.92641e+07	1.68566e+07
neg_44	7.698	132.042	C5 H8 O4	Methylsuccinic acid	NA	HMDB0001844	NA	9922	Fatty acyls[FA]	Lipids and lipid-like molecules	Fatty Acyls	Fatty acids and conjugates	NA	4.62206e+06	4.64412e+06	4.47252e+06	5.19633e+06	4.44951e+06	4.27644e+06	1.87087e+06	1.79404e+06	1.75451e+06	1.88986e+06	1.70775e+06	1.92326e+06	1.2133e+07	1.14243e+07	1.17367e+07	1.19708e+07	1.09725e+07	1.16543e+07
neg_45	7.687	132.053	C4 H8 N2 O3	Glycylglycine	NA	HMDB0011733	C02037	10690	Amino acids, peptides, and analogues	Organic acids and derivatives	Carboxylic acids and derivatives	Amino acids, peptides, and analogues	NULL	87539.8	65513.2	40531.4	54707.2	65788.2	20759.8	161579	159851	138801	167317	150749	149671	1.90496e+06	1.78813e+06	1.58383e+06	2.00409e+06	2.07452e+06	1.84641e+06
neg_46	6.027	132.053	C4 H8 N2 O3	Asparagine	NA	HMDB0000168	C00152	231	Amino acids	Organic acids and derivatives	Carboxylic acids and derivatives	Amino acids, peptides, and analogues	map00250 Alanine, aspartate and glutamate metabolism; map00460 Cyanoamino acid metabolism; map00970 Aminoacyl-tRNA biosynthesis; map01060 Biosynthesis of plant secondary metabolites; map01100 Metabolic pathways; map01110 Biosynthesis of secondary metabolites; map01230 Biosynthesis of amino acids; map04974 Protein digestion and absorption; map04978 Mineral absorption; map05230 Central carbon metab…	235811	235240	246371	305737	222578	253352	305738	344010	316835	244930	342695	294139	7.59346e+06	7.25611e+06	7.05643e+06	8.42458e+06	7.34384e+06	7.5304e+06
neg_47	3.364	132.079	C6 H12 O3	2-Butoxyacetic acid	NA	HMDB0041844	NA	38273	Organic acids	Organic acids and derivatives	Carboxylic acids and derivatives	Carboxylic acids	NA	1.19584e+07	1.13572e+07	1.16701e+07	1.09e+07	1.23787e+07	1.24919e+07	9.33081e+06	1.20538e+07	8.46327e+06	9.1114e+06	9.51374e+06	1.11837e+07	9.18264e+06	9.66319e+06	2.89912e+06	1.1196e+07	1.16038e+07	1.15992e+07
neg_48	0.718	132.992	NA	NA	NA	NA	NA	NA	NA	NA	NA	NA	NA	2.67372e+06	2.77087e+06	2.47991e+06	2.76456e+06	2.85186e+06	3.26517e+06	3.34617e+06	3.35641e+06	3.26113e+06	3.44988e+06	2.97361e+06	3.08086e+06	2.13354e+06	2.10746e+06	1.8893e+06	2.17254e+06	2.25322e+06	2.18222e+06
neg_49	0.774	133.037	C4 H7 N O4	L-Aspartic acid	NA	HMDB0000191	C00049	5745	Amino acids	Organic acids and derivatives	Carboxylic acids and derivatives	Amino acids, peptides, and analogues	map00220 Arginine biosynthesis; map00250 Alanine, aspartate and glutamate metabolism; map00260 Glycine, serine and threonine metabolism; map00261 Monobactam biosynthesis; map00270 Cysteine and methionine metabolism; map00300 Lysine biosynthesis; map00340 Histidine metabolism; map00410 beta-Alanine metabolism; map00460 Cyanoamino acid metabolism; map00710 Carbon fixation in photosynthetic organism…	1.91808e+08	2.09067e+08	2.08642e+08	2.16687e+08	2.02716e+08	2.22756e+08	2.74107e+08	2.98865e+08	2.88564e+08	3.0115e+08	3.02321e+08	2.82175e+08	1.32257e+08	1.35808e+08	1.23677e+08	1.38245e+08	1.35483e+08	123778812
neg_50	7.352	133.037	C4 H7 N O4	NA	NA	NA	NA	NA	NA	NA	NA	NA	NA	213298	213340	222080	228548	218303	212350	103210	238788	220261	89634.3	248153	76328	1.88689e+06	1.59848e+06	1.70816e+06	1.80485e+06	1.6539e+06	1.90447e+06
neg_51	0.789	133.074	C5 H11 N O3	NA	NA	NA	NA	NA	NA	NA	NA	NA	NA	8.49985e+06	8.64419e+06	7.99732e+06	9.76273e+06	8.33741e+06	9.10823e+06	1.65089e+07	1.25753e+07	1.24702e+07	1.34559e+07	1.27785e+07	1.38726e+07	8.66799e+06	8.61443e+06	8.5611e+06	9.42588e+06	9.06713e+06	8.76935e+06
neg_52	4.55	134.021	C4 H6 O5	D-(+)-Malic acid	NA	HMDB0031518	C00497	83793	Organic acids	Lipids and lipid-like molecules	Fatty Acyls	Fatty acids and conjugates	map00650 Butanoate metabolism	1.74882e+06	1.41164e+06	1.72067e+06	2.05333e+06	1.50161e+06	1.75948e+06	1.18395e+06	1.11203e+06	1.18368e+06	2.0259e+06	861368	1.79613e+06	8.60008e+06	5.49103e+06	1.01851e+07	8.70519e+06	8.50701e+06	8.10428e+06
neg_53	0.881	134.058	C5 H10 O4	NA	NA	NA	NA	NA	NA	NA	NA	NA	NA	6.11557e+07	5.46006e+07	52864716	5.38969e+07	5.84022e+07	6.04763e+07	3.26913e+07	4.11917e+07	3.51659e+07	4.00685e+07	3.96935e+07	3.98848e+07	5.81569e+07	5.87662e+07	6.67462e+07	6.08484e+07	6.64722e+07	5.99607e+07
neg_54	1.321	134.058	C5 H10 O4	2,2-Bis(hydroxymethyl)propionic acid	NA	NA	NA	70865	Extractables/Leachables	NA	NA	NA	NA	2.17515e+08	1.96673e+08	2.04798e+08	1.99527e+08	1.89391e+08	2.06402e+08	137561320	1.72191e+08	1.36339e+08	1.58008e+08	1.32465e+08	1.35936e+08	148552708	1.66662e+08	1.92239e+08	1.75055e+08	1.60103e+08	1.6488e+08
neg_55	0.81	136.037	C4 H8 O5	D-Erythronic acid	NA	HMDB0000613	C21593	2061231	Carbohydrates	Organic oxygen compounds	Organooxygen compounds	Carbohydrates and carbohydrate conjugates	NULL	2.01408e+08	2.52081e+08	2.49192e+08	2.39852e+08	217500411	2.56877e+08	1.74397e+08	190493604	1.77192e+08	1.90617e+08	2.10598e+08	187952138	1.44883e+08	1.25988e+08	1.31264e+08	1.52046e+08	1.56761e+08	1.30384e+08
neg_56	5.065	136.052	C8 H8 O2	NA	NA	NA	NA	NA	NA	NA	NA	NA	NA	996487	1.18919e+06	1.48294e+06	1.28283e+06	1.22731e+06	1.26231e+06	292487	262957	405813	382439	451357	174263	3.11484e+06	2.93344e+06	2.89363e+06	3.05175e+06	3.01167e+06	2.94601e+06
neg_57	5.802	136.052	C8 H8 O2	2-Methylbenzoic acid	NA	HMDB0002340	C07215	8070	Benzene and derivatives	Benzenoids	Benzene and substituted derivatives	Benzoic acids and derivatives	map00622 Xylene degradation; map01100 Metabolic pathways; map01120 Microbial metabolism in diverse environments; map01220 Degradation of aromatic compounds	1.4165e+07	1.32785e+07	1.2169e+07	1.31579e+07	1.47822e+07	1.42802e+07	1.04706e+06	1.06711e+06	1.15158e+06	1.08084e+06	1.16351e+06	1.15469e+06	1.46327e+07	1.38957e+07	1.37155e+07	1.45076e+07	1.43813e+07	1.38606e+07
neg_58	8.763	137.048	C7 H7 N O2	Salicylamide	NA	HMDB0015687	D01811	4963	Phenols and derivatives	Benzenoids	Phenols	1-hydroxy-4-unsubstituted benzenoids	NA	138984	116070	126856	144483	129807	127159	207642	169398	178887	150061	130243	202294	4.33083e+06	4.82609e+06	4.53304e+06	5.41527e+06	6.54949e+06	5.40002e+06
neg_59	0.729	137.947	NA	NA	NA	NA	NA	NA	NA	NA	NA	NA	NA	6.31259e+06	5.88956e+06	6.01687e+06	6.35927e+06	6.51921e+06	6.51274e+06	2.2179e+06	2.00715e+06	2.26688e+06	2.11987e+06	2.19381e+06	2.33625e+06	5.1094e+06	5.23802e+06	4.68331e+06	5.84801e+06	5.30468e+06	5.30034e+06
neg_60	3.875	138.032	C7 H6 O3	3,4-dihydroxybenz aldehyde	Phenol	NA	NA	NA	NA	NA	NA	NA	NA	5.44432e+06	4.46133e+06	7.82757e+06	6.48881e+06	4.43442e+06	6.79127e+06	3.64205e+06	4.50965e+06	3.94867e+06	3.25415e+06	3.843e+06	3.28375e+06	3.56162e+08	3.29475e+08	2.9534e+08	2.28867e+08	4.06632e+08	3.62345e+08
neg_61	4.147	138.032	C7 H6 O3	Salicylic acid	NA	HMDB0001895	C00805	331	Benzene and derivatives	Benzenoids	Benzene and substituted derivatives	Benzoic acids and derivatives	map00360 Phenylalanine metabolism; map00621 Dioxin degradation; map00624 Polycyclic aromatic hydrocarbon degradation; map00626 Naphthalene degradation; map01053 Biosynthesis of siderophore group nonribosomal peptides; map01061 Biosynthesis of phenylpropanoids; map01070 Biosynthesis of plant hormones; map01100 Metabolic pathways; map01110 Biosynthesis of secondary metabolites; map01120 Microbial m…	9.35504e+06	6.84258e+06	8.21708e+06	5.97013e+06	6.82233e+06	6.40264e+06	3.41604e+06	3.156e+06	3.33883e+06	3.57383e+06	2.79254e+06	2.91254e+06	2.64284e+07	2.72122e+07	2.79775e+07	2.65282e+07	2.80051e+07	2.81372e+07
neg_62	1.213	140.011	C6 H4 O4	NA	NA	NA	NA	NA	NA	NA	NA	NA	NA	1.09968e+07	1.10055e+07	1.10108e+07	1.305e+07	1.04399e+07	1.03509e+07	4.64214e+06	2.62743e+06	2.95301e+06	4.98652e+06	2.65566e+06	3.92552e+06	5.49958e+06	5.30217e+06	4.92708e+06	7.38296e+06	5.62785e+06	4.44205e+06
neg_63	10.399	140.03	C7 H8 O S	NA	NA	NA	NA	NA	NA	NA	NA	NA	NA	4.89268e+06	4.55146e+06	5.0659e+06	3.88682e+06	4.04691e+06	4.778e+06	3.48086e+06	3.03929e+06	2.77847e+06	3.14927e+06	2.70234e+06	4.12318e+06	3.23244e+06	2.8697e+06	2.84579e+06	3.11284e+06	3.09157e+06	2.94465e+06
neg_64	1.695	140.047	C7 H8 O3	NA	NA	NA	NA	NA	NA	NA	NA	NA	NA	8.99275e+06	4.99528e+06	8.9944e+06	6.91968e+06	6.29346e+06	6.52877e+06	1.0483e+07	1.87463e+07	1.34393e+07	9.98235e+06	1.00312e+07	1.32649e+07	3.18254e+07	2.74343e+07	3.61806e+07	2.40012e+07	4.76623e+07	3.47803e+07
neg_65	1.477	143.058	C6 H9 N O3	NA	NA	NA	NA	NA	NA	NA	NA	NA	NA	6.90009e+06	6.74312e+06	6.36817e+06	6.04362e+06	9.73354e+06	6.024e+06	5.09848e+06	6.46842e+06	1.53568e+07	7.55431e+06	1.57703e+07	6.64658e+06	6.14816e+06	5.52596e+06	6.30709e+06	5.06313e+06	5.77492e+06	5.43654e+06
neg_66	1.231	143.058	C6 H9 N O3	NA	NA	NA	NA	NA	NA	NA	NA	NA	NA	3.38801e+07	3.74393e+07	3.49149e+07	3.16205e+07	3.61371e+07	3.31859e+07	53574221	5.20656e+07	4.74784e+07	5.51449e+07	5.06204e+07	4.79288e+07	2.84299e+07	2.72221e+07	28300461	3.09779e+07	2.6454e+07	2.98319e+07
neg_67	0.873	143.058	C6 H9 N O3	NA	NA	NA	NA	NA	NA	NA	NA	NA	NA	8.35362e+06	7.65949e+06	8.01628e+06	6.34144e+06	9.2774e+06	9.16948e+06	2.02155e+07	2.156e+07	2.50648e+07	2.325e+07	2.13518e+07	2.15036e+07	6.66327e+06	7.40472e+06	7.46809e+06	8.09919e+06	6.8572e+06	7.49712e+06
neg_68	5.821	143.058	C6 H9 N O3	NA	NA	NA	NA	NA	NA	NA	NA	NA	NA	3.12658e+06	3.2509e+06	3.34367e+06	2.82003e+06	3.0188e+06	2.44322e+06	1.74329e+06	2.29228e+06	1.97157e+06	1.73212e+06	1.72298e+06	1.81888e+06	3.48218e+06	3.72731e+06	3.4132e+06	2.934e+06	3.32127e+06	3.34287e+06
neg_69	0.883	144.042	C6 H8 O4	NA	NA	NA	NA	NA	NA	NA	NA	NA	NA	1.00397e+08	6.93598e+07	9.54242e+07	9.22917e+07	9.96825e+07	8.66676e+07	1.01112e+08	1.03275e+08	9.8072e+07	9.45125e+07	1.00637e+08	9.81214e+07	7.56786e+07	7.2746e+07	7.57261e+07	7.61357e+07	7.90788e+07	4.59521e+07
neg_70	0.801	144.042	C6 H8 O4	NA	NA	NA	NA	NA	NA	NA	NA	NA	NA	3.89324e+07	4.67424e+07	4.17164e+07	46016273	3.90665e+07	4.03623e+07	1.61335e+07	2.05707e+07	2.36319e+07	2.21971e+07	5.32592e+07	1.96664e+07	2.97429e+07	3.14532e+07	2.83484e+07	2.78573e+07	2.73515e+07	2.8147e+07
neg_71	1.283	144.053	C5 H8 N2 O3	NA	NA	NA	NA	NA	NA	NA	NA	NA	NA	196098	204698	209605	271613	267452	202567	240143	218049	224091	211670	286630	205474	1.5072e+06	1.94099e+06	1.81126e+06	1.79476e+06	1.38277e+06	2.28027e+06
neg_72	7.103	144.079	C7 H12 O3	NA	NA	NA	NA	NA	NA	NA	NA	NA	NA	1.34052e+06	1.40691e+06	1.4546e+06	1.3568e+06	1.4928e+06	1.32811e+06	1.64732e+06	2.09266e+06	1.73628e+06	1.89603e+06	1.87975e+06	1.8687e+06	7.10857e+06	7.49371e+06	7.16475e+06	7.36686e+06	7.00574e+06	7.22052e+06
neg_73	1.665	145.074	C6 H11 N O3	4-Acetamidobutanoic acid	NA	HMDB0003681	C02946	17180	Amino acids, peptides, and analogues	Organic acids and derivatives	Carboxylic acids and derivatives	Amino acids, peptides, and analogues	map00330 Arginine and proline metabolism; map01100 Metabolic pathways	8.12058e+06	9.00364e+06	1.00973e+07	1.01391e+07	9.74545e+06	9.52969e+06	1.18559e+07	1.10885e+07	1.36099e+07	1.22877e+07	1.04196e+07	9.18236e+06	7.70756e+06	7.60714e+06	6.28586e+06	6.51753e+06	8.04633e+06	7.79025e+06
neg_74	0.902	145.074	C6 H11 N O3	NA	NA	NA	NA	NA	NA	NA	NA	NA	NA	3.20387e+06	2.59882e+06	2.72535e+06	4.64564e+06	1.9006e+06	2.09205e+06	4.8386e+06	7.13814e+06	6.28721e+06	6.64697e+06	6.29518e+06	5.57249e+06	3.44208e+06	2.45551e+06	2.55296e+06	2.59123e+06	3.06158e+06	3.39384e+06
neg_75	0.845	146.021	C5 H6 O5	NA	NA	NA	NA	NA	NA	NA	NA	NA	NA	9121747177	9990430908	9890106329	9124928883	10258508020	10511385613	8478756182	8737406856	8600234734	8683765072	9677834321	8418652143	7660079303	7801816108	7490330042	8134045948	7308370226	7976114281
neg_76	4.772	146.036	C9 H6 O2	NA	NA	NA	NA	NA	NA	NA	NA	NA	NA	2.49079e+06	2.14589e+06	2.118e+06	2.12972e+06	2.53236e+06	2.08847e+06	3.13736e+06	3.11209e+06	3.04171e+06	3.03187e+06	2.91164e+06	2.68677e+06	105428	160504	150159	82803	279853	258760
neg_77	8.39	146.058	C6 H10 O4	3-Methylglutaric acid	NA	HMDB0000752	NA	11781	Fatty acyls[FA]	Lipids and lipid-like molecules	Fatty Acyls	Fatty acids and conjugates	NA	8.1806e+06	7.95533e+06	8.46771e+06	7.83542e+06	7.99783e+06	8.19152e+06	2.82472e+06	3.7221e+06	3.18983e+06	3.09364e+06	3.23448e+06	3.24943e+06	1.69735e+07	1.71817e+07	1.62767e+07	1.67771e+07	1.73833e+07	1.60147e+07
neg_78	0.783	146.069	C5 H10 N2 O3	D-(-)-Glutamine	NA	HMDB0003423	C00819	128633	Amino acids	Organic acids and derivatives	Carboxylic acids and derivatives	Amino acids, peptides, and analogues	map00471 D-Glutamine and D-glutamate metabolism; map01100 Metabolic pathways	1.51048e+08	1.46278e+08	1.39773e+08	1.46793e+08	1.48772e+08	1.5262e+08	2.45732e+08	2.3352e+08	2.44074e+08	2.29705e+08	2.31207e+08	2.39204e+08	5.20253e+07	5.64905e+07	4.8947e+07	5.70975e+07	5.50471e+07	5.69968e+07
neg_79	7.623	146.069	C5 H10 N2 O3	NA	NA	NA	NA	NA	NA	NA	NA	NA	NA	145965	132900	112405	100420	115415	127481	186538	149491	197234	193978	200967	204295	1.69312e+06	1.76166e+06	1.62345e+06	1.87969e+06	1.91462e+06	1.84387e+06
neg_80	7.583	146.094	C7 H14 O3	NA	NA	NA	NA	NA	NA	NA	NA	NA	NA	3.08898e+06	2.56389e+06	3.02055e+06	2.5238e+06	2.74031e+06	2.80892e+06	2.48206e+06	2.6257e+06	2.80163e+06	2.51652e+06	2.11804e+06	2.37902e+06	8.27702e+06	9.10736e+06	8.07384e+06	9.2934e+06	9.14974e+06	9.00514e+06
neg_81	4.972	146.094	C7 H14 O3	NA	NA	NA	NA	NA	NA	NA	NA	NA	NA	3.69576e+06	4.11649e+06	3.58648e+06	4.41396e+06	3.99281e+06	3.70747e+06	1.61049e+06	2.09052e+06	1.88562e+06	1.96525e+06	1.78404e+06	1.68598e+06	3.70127e+06	2.98707e+06	2.91415e+06	2.92705e+06	3.41343e+06	3.40892e+06
neg_82	0.792	147.053	C5 H9 N O4	L-Glutamic acid	NA	HMDB0000148	C00025	30572	Amino acids	Organic acids and derivatives	Carboxylic acids and derivatives	Amino acids, peptides, and analogues	map00220 Arginine biosynthesis; map00250 Alanine, aspartate and glutamate metabolism; map00330 Arginine and proline metabolism; map00332 Carbapenem biosynthesis; map00340 Histidine metabolism; map00430 Taurine and hypotaurine metabolism; map00471 D-Glutamine and D-glutamate metabolism; map00480 Glutathione metabolism; map00524 Neomycin, kanamycin and gentamicin biosynthesis; map00630 Glyoxylate a…	2.07024e+08	1.96242e+08	2.33087e+08	1.92953e+08	2.05528e+08	2.54159e+08	4.04665e+08	4.40407e+08	416273571	3.8803e+08	4.37539e+08	4.06626e+08	2.15772e+08	2.08588e+08	2.00957e+08	2.3585e+08	2.84438e+08	2.19747e+08
neg_83	0.922	147.053	C5 H9 N O4	D-Glutamic acid	NA	HMDB0003339	C00217	21814	Amino acids	Organic acids and derivatives	Carboxylic acids and derivatives	Amino acids, peptides, and analogues	map00471 D-Glutamine and D-glutamate metabolism; map01100 Metabolic pathways	9.11564e+07	9.33767e+07	1.09149e+08	9.1644e+07	9.22071e+07	1.04521e+08	1.45989e+08	1.67533e+08	219333584	1.82703e+08	2.16158e+08	2.06222e+08	1.39376e+08	1.36248e+08	1.31831e+08	1.20228e+08	1.25906e+08	1.40611e+08
neg_84	4.875	147.053	C5 H9 N O4	NA	NA	NA	NA	NA	NA	NA	NA	NA	NA	163009	184765	176958	169954	374239	170428	615653	561682	528470	652622	676034	788403	1.6029e+06	2.71033e+06	2.15629e+06	2.83796e+06	2.02714e+06	2.94695e+06
neg_85	1.299	147.053	C5 H9 N O4	N-Methyl-D-aspartic acid (NMDA)	NA	HMDB0002393	C12269	4223	Amino acids, peptides, and analogues	Organic acids and derivatives	Carboxylic acids and derivatives	Amino acids, peptides, and analogues	NULL	1.59221e+07	2.29607e+07	1.39536e+07	1.57986e+07	2.54181e+07	1.61467e+07	6.84432e+07	5.75209e+07	6.76351e+07	6.0048e+07	5.42219e+07	4.3512e+07	7.79392e+07	7.1496e+07	6.95056e+07	8.02774e+07	7.94046e+07	7.2298e+07
neg_86	5.654	147.053	C5 H9 N O4	NA	NA	NA	NA	NA	NA	NA	NA	NA	NA	754318	504499	486627	677560	720941	1.13826e+06	1.05094e+06	475227	464968	809994	312760	880129	1.91033e+06	3.03707e+06	4.39026e+06	1.89045e+06	1.99632e+06	1.96969e+06
neg_87	12.129	147.068	C9 H9 N O	3-Methyl-2-oxindole	NA	NA	C02366	133020	Others	NA	NA	NA	NULL	41144.2	36592.5	29501.3	12082.8	21133.2	27313.9	17562	12639.5	11369.5	22475.8	12361	14623.9	1.58236e+06	1.43396e+06	1.32836e+06	1.43707e+06	1.65433e+06	1.28224e+06
neg_88	2.207	147.089	C6 H13 N O3	NA	NA	NA	NA	NA	NA	NA	NA	NA	NA	7.08185e+06	7.21771e+06	7.2565e+06	6.5989e+06	5.70668e+06	6.9321e+06	4.42348e+06	5.21508e+06	3.67498e+06	4.5757e+06	6.21717e+06	5.00367e+06	3.40435e+06	6.72025e+06	5.98433e+06	4.433e+06	3.43683e+06	3.99555e+06
neg_89	1.162	148.037	C5 H8 O5	D-alpha-Hydroxyglutaric acid	NA	HMDB0000606	C01087	42	Organic acids	Organic acids and derivatives	Hydroxy acids and derivatives	Short-chain hydroxy acids and derivatives	NULL	1.10656e+08	1.17541e+08	1.13399e+08	1.3463e+08	1.21475e+08	9.82579e+07	1.35678e+08	104391121	1.33809e+08	1.28807e+08	1.2845e+08	1.29383e+08	1.0119e+08	1.17794e+08	9.4993e+07	7.63478e+07	7.78793e+07	7.33647e+07
neg_90	6.921	148.052	C9 H8 O2	trans-3-phenylacrylic acid	NA	HMDB0000930	C00423	392447	Phenylpropanoids	Phenylpropanoids and polyketides	Cinnamic acids and derivatives	Cinnamic acids	NULL	1.7536e+07	1.91714e+07	1.70262e+07	1.65761e+07	1.607e+07	1.83817e+07	6.45641e+06	6.45363e+06	6.256e+06	6.19924e+06	6.44012e+06	6.28322e+06	351055	338468	299623	258496	324244	302767
neg_91	1.959	148.052	C9 H8 O2	NA	NA	NA	NA	NA	NA	NA	NA	NA	NA	1.48095e+07	1.58729e+07	8.68612e+06	1.92962e+07	1.418e+07	2.1672e+07	7.42252e+06	3.29697e+07	3.19023e+07	2.18031e+07	3.16967e+07	2.22073e+07	8.23439e+06	8.23824e+06	6.39964e+06	9.65614e+06	8.00844e+06	4.7306e+06
neg_92	0.755	149.957	C2 H4 N2 P2 S	NA	NA	NA	NA	NA	NA	NA	NA	NA	NA	3.00525e+06	3.14556e+06	3.1446e+06	3.01902e+06	3e+06	3.2216e+06	2.64268e+06	2.43988e+06	2.88444e+06	2.74873e+06	2.45275e+06	2.70846e+06	2.32525e+06	2.4355e+06	2.83364e+06	2.19518e+06	2.50106e+06	2.49063e+06
neg_93	4.538	150.032	C8 H6 O3	NA	NA	NA	NA	NA	NA	NA	NA	NA	NA	1.33904e+07	1.11703e+07	9.84734e+06	1.2637e+07	9.29115e+06	1.09598e+07	2.2855e+06	2.0377e+06	1.98887e+06	2.14553e+06	1.87592e+06	2.00606e+06	7.6106e+06	7.25276e+06	7.43275e+06	9.11723e+06	8.51579e+06	7.33472e+06
neg_94	0.816	150.053	C5 H10 O5	D-(-)-Lyxose	NA	NA	C00476	388377	Carbohydrates	Carbohydrates	Monosaccharides	Aldoses [Fig]	map00040 Pentose and glucuronate interconversions	3.20311e+08	3.36963e+08	3.01083e+08	3.43662e+08	3.56244e+08	3.59136e+08	3.5531e+08	3.48169e+08	3.53049e+08	3.77339e+08	3.82481e+08	3.76666e+08	3.19933e+08	3.20268e+08	2.86167e+08	3.19971e+08	3.77872e+08	3.67645e+08
neg_95	5.859	152.047	C8 H8 O3	Vanillin	Phenol	HMDB0012308	C00755	13860434	Phenols and derivatives	Benzenoids	Phenols	Methoxyphenols	map00360 Phenylalanine metabolism; map00627 Aminobenzoate degradation; map01061 Biosynthesis of phenylpropanoids; map01063 Biosynthesis of alkaloids derived from shikimate pathway; map01100 Metabolic pathways; map01110 Biosynthesis of secondary metabolites; map01120 Microbial metabolism in diverse environments	2.00929e+06	1.51152e+06	1.2958e+06	1.37815e+06	1.60023e+06	1.20511e+06	1.50098e+06	1.11263e+06	1.18617e+06	1.05288e+06	891080	1.00131e+06	3.92296e+06	4.66157e+06	4.02346e+06	3.36755e+06	4.41921e+06	3.26518e+06
neg_96	1.84	153.042	C7 H7 N O3	NA	NA	NA	NA	NA	NA	NA	NA	NA	NA	861863	1.27642e+06	1.16196e+06	693289	1.18491e+06	816102	671767	641307	474367	1.07044e+06	530587	718162	7.86988e+06	1.07446e+07	1.0539e+07	8.89452e+06	1.02113e+07	1.03751e+07
neg_97	15.475	154.002	C5 H2 N2 O4	NA	NA	NA	NA	NA	NA	NA	NA	NA	NA	7.87665e+06	6.52675e+06	7.0975e+06	8.46974e+06	7.34779e+06	8.32755e+06	4.2425e+06	4.29297e+06	3.41944e+06	3.3402e+06	3.21693e+06	3.2042e+06	9.41047e+06	8.53552e+06	8.90588e+06	7.39582e+06	7.35779e+06	7.83945e+06
neg_98	10.824	154.009	C7 H6 O2 S	NA	NA	NA	NA	NA	NA	NA	NA	NA	NA	513829	475490	435811	509833	511291	519122	279413	284078	258206	269432	263835	307187	1.48564e+06	1.55834e+06	1.48653e+06	1.40855e+06	1.43986e+06	1.55517e+06
neg_99	4.944	154.063	C8 H10 O3	3,4-Dihydroxyphenylethanol or Vanillyl alcohol	Phenol	NA	NA	NA	NA	NA	NA	NA	NA	4.26155e+07	23967854	4.8988e+07	4.19411e+07	3.55399e+07	3.74385e+07	2.52685e+07	2.57454e+07	2.87293e+07	2.15749e+07	1.98596e+07	2.13441e+07	4.3261e+07	2.81121e+07	3.54717e+07	3.43931e+07	3.79138e+07	3.95117e+07
neg_100	0.765	155.069	C6 H9 N3 O2	L-Histidine	NA	HMDB0000177	C00135	6038	Amino acids	Organic acids and derivatives	Carboxylic acids and derivatives	Amino acids, peptides, and analogues	map00340 Histidine metabolism; map00410 beta-Alanine metabolism; map00970 Aminoacyl-tRNA biosynthesis; map01060 Biosynthesis of plant secondary metabolites; map01065 Biosynthesis of alkaloids derived from histidine and purine; map01100 Metabolic pathways; map01110 Biosynthesis of secondary metabolites; map01230 Biosynthesis of amino acids; map02010 ABC transporters; map04974 Protein digestion and…	7.14878e+07	8.79461e+07	8.92926e+07	8.9018e+07	8.39302e+07	8.36789e+07	278657246	278472845	2.41447e+08	2.08639e+08	2.76343e+08	297348505	4.63347e+07	3.41444e+07	3.29392e+07	4.07921e+07	3.81887e+07	4.0677e+07
neg_101	3.927	155.069	C6 H9 N3 O2	NA	NA	NA	NA	NA	NA	NA	NA	NA	NA	143902	128376	143692	131521	139205	161599	372235	337372	300282	358802	180979	380244	2.04875e+06	1.43271e+06	1.46588e+06	1.71178e+06	2.79648e+06	2.18809e+06
neg_102	5.706	155.069	C6 H9 N3 O2	NA	NA	NA	NA	NA	NA	NA	NA	NA	NA	228472	204020	185153	167005	197956	185217	158763	129905	132256	129313	134364	141791	650002	702718	685842	687502	681719	696804
neg_103	7.147	155.069	C6 H9 N3 O2	NA	NA	NA	NA	NA	NA	NA	NA	NA	NA	72873.5	68213.5	52915.8	110075	63488.4	57320.6	67605.7	50475	53632.8	67337.7	56350.2	51577.1	1.1395e+06	1.17068e+06	1.08873e+06	1.26481e+06	1.57962e+06	1.31295e+06
neg_104	3.677	156.006	C6 H4 O5	2,5-Furandicarboxylic acid	NA	HMDB0004812	C20450	69178	Furoic acid and derivatives	Organoheterocyclic compounds	Furans	Furoic acid and derivatives	map00365 Furfural degradation; map01120 Microbial metabolism in diverse environments	1.96008e+08	2.41775e+07	3.49505e+08	2.98858e+08	2.24339e+08	2.41182e+08	2.78851e+08	1.81896e+08	3.04676e+08	2.85206e+08	3.87713e+08	309275353	3.1476e+08	2.38983e+08	257704855	2.4316e+08	163354307	2.6922e+08
neg_105	0.869	156.006	C6 H4 O5	NA	NA	NA	NA	NA	NA	NA	NA	NA	NA	3.40392e+07	3.09729e+07	3.20803e+07	3.35427e+07	3.55611e+07	3.32041e+07	23296811	2.2778e+07	2.13547e+07	2.16007e+07	2.49868e+07	2.21459e+07	2.92037e+07	2.60277e+07	2.56422e+07	2.65352e+07	2.51707e+07	2.35318e+07
neg_106	0.883	156.042	C7 H8 O4	NA	NA	NA	NA	NA	NA	NA	NA	NA	NA	8.27648e+06	8.05242e+06	6.38274e+06	7.54848e+06	6.56278e+06	8.49187e+06	8.97227e+06	1.03779e+07	9.49824e+06	8.89748e+06	6.94401e+06	8.41606e+06	7.52786e+06	7.38149e+06	8.40808e+06	7.22429e+06	8.02758e+06	8.4329e+06
neg_107	3.653	157.009	NA	NA	NA	NA	NA	NA	NA	NA	NA	NA	NA	3.11271e+07	1.20411e+07	1.09138e+07	2.30803e+07	1.27936e+07	1.6409e+07	1.80118e+07	2.39801e+07	1.54999e+07	1.79668e+07	1.86003e+07	1.47119e+07	1.46829e+07	1.14641e+07	2.50017e+07	1.5021e+07	1.48839e+07	1.6297e+07
neg_108	2.863	157.074	C7 H11 N O3	NA	NA	NA	NA	NA	NA	NA	NA	NA	NA	4.10808e+06	3.86232e+06	3.8735e+06	4.10033e+06	4.62483e+06	4.39796e+06	4.17399e+06	5.6226e+06	4.23559e+06	4.7305e+06	3.90235e+06	4.48235e+06	3.0055e+06	3.73571e+06	2.98374e+06	3.1428e+06	3.2343e+06	2.85821e+06
neg_109	2.488	157.074	C7 H11 N O3	NA	NA	NA	NA	NA	NA	NA	NA	NA	NA	5.52183e+06	5.18709e+06	6.5307e+06	6.56276e+06	5.65e+06	3.10551e+06	5.67718e+06	7.9403e+06	6.47104e+06	8.12117e+06	5.69596e+06	7.35887e+06	5.09053e+06	7.18554e+06	6.7376e+06	6.91966e+06	5.84987e+06	7.87383e+06
neg_110	0.849	158.021	C6 H6 O5	NA	NA	NA	NA	NA	NA	NA	NA	NA	NA	4.12702e+07	4.66087e+07	5.04533e+07	4.26455e+07	4.18687e+07	4.68829e+07	5.01642e+07	4.61954e+07	3.97297e+07	4.26503e+07	4.99005e+07	4.72203e+07	4.13725e+07	4.09528e+07	4.21437e+07	4.07238e+07	4.07733e+07	4.52497e+07
neg_111	2.47	158.021	C6 H6 O5	NA	NA	NA	NA	NA	NA	NA	NA	NA	NA	9.88638e+06	8.69285e+06	1.58875e+07	7.07788e+06	8.12151e+06	9.86131e+06	6.50889e+06	12457524	6.55058e+06	4.95888e+06	8.08374e+06	8.15004e+06	2.16227e+07	1.98969e+07	1.74916e+07	1.40684e+07	1.34521e+07	1.44394e+07
neg_112	7.717	158.021	C6 H6 O5	NA	NA	NA	NA	NA	NA	NA	NA	NA	NA	820028	894391	842413	919375	1.00899e+06	884167	265296	360774	298371	322050	316787	272491	617653	763794	801599	675260	530042	757224
neg_113	5.548	158.058	C7 H10 O4	NA	NA	NA	NA	NA	NA	NA	NA	NA	NA	6.56032e+06	6.19743e+06	7.69664e+06	8.11324e+06	7.90997e+06	8.52244e+06	3.16887e+06	4.47128e+06	2.79066e+06	3.21907e+06	2.98659e+06	2.80284e+06	2.37529e+06	2.45611e+06	2.42296e+06	2.6997e+06	2.66223e+06	2.22235e+06
neg_114	5.033	158.058	C7 H10 O4	NA	NA	NA	NA	NA	NA	NA	NA	NA	NA	5.8954e+06	6.76144e+06	6.17442e+06	5.73252e+06	6.05014e+06	7.54234e+06	3.92225e+06	2.77217e+06	2.63789e+06	2.73893e+06	2.76742e+06	2.46393e+06	4.88209e+06	8.25736e+06	5.69377e+06	6.61586e+06	5.63816e+06	6.25625e+06
neg_115	6.181	158.094	C8 H14 O3	NA	NA	NA	NA	NA	NA	NA	NA	NA	NA	2.88994e+06	3.12273e+06	2.99516e+06	2.79542e+06	2.98632e+06	3.32462e+06	447652	439782	422784	496030	250592	422872	3.07962e+06	2.46599e+06	2.23208e+06	2.5411e+06	2.54593e+06	2.57702e+06
neg_116	8.861	158.094	C8 H14 O3	NA	NA	NA	NA	NA	NA	NA	NA	NA	NA	471374	413076	540265	500094	398051	419661	177173	264197	180386	188615	118811	199422	611242	683099	623952	597312	599966	658884
neg_117	9.752	158.094	C8 H14 O3	NA	NA	NA	NA	NA	NA	NA	NA	NA	NA	683517	665642	686618	754142	699239	675462	977842	1.18241e+06	1.11894e+06	1.05918e+06	951238	1.10305e+06	3.20849e+06	3.29331e+06	3.00835e+06	2.94719e+06	3.02437e+06	3.03759e+06
neg_118	2.994	159.089	C7 H13 N O3	NA	NA	NA	NA	NA	NA	NA	NA	NA	NA	2.23989e+06	2.52131e+06	2.11921e+06	2.53786e+06	2.79192e+06	1.86885e+06	4.61612e+06	4.42304e+06	3.96772e+06	3.60132e+06	4.16457e+06	3.40419e+06	2.66095e+06	2.39969e+06	2.34871e+06	2.92286e+06	2.28532e+06	2.64474e+06
neg_119	3.427	159.089	C7 H13 N O3	NA	NA	NA	NA	NA	NA	NA	NA	NA	NA	1.72016e+06	2.26007e+06	1.7374e+06	1.72669e+06	1.84325e+06	1.914e+06	8.9039e+06	1.02575e+07	1.61277e+07	1.02361e+07	9.49253e+06	1.58093e+07	1.52165e+06	1.99324e+06	1.52997e+06	1.49896e+06	1.54221e+06	1.6103e+06
neg_120	0.712	159.986	C H4 O9	NA	NA	NA	NA	NA	NA	NA	NA	NA	NA	2.01828e+08	2.35669e+08	2.2024e+08	2.26309e+08	2.26593e+08	2.29576e+08	2.45976e+08	2.44029e+08	2.40085e+08	2.55712e+08	2.48401e+08	2.25651e+08	1.57377e+08	1.63146e+08	1.69651e+08	1.62067e+08	168575347	177142787
neg_121	0.879	160.037	C6 H8 O5	NA	NA	NA	NA	NA	NA	NA	NA	NA	NA	3.55788e+08	3.41e+08	3.85153e+08	3.42899e+08	332451867	3.65918e+08	186809447	2.10984e+08	2.07667e+08	2.10476e+08	1.8682e+08	2.06736e+08	3.75344e+08	4.44455e+08	4.27662e+08	4.2659e+08	3.79074e+08	4.14509e+08
neg_122	1.193	160.037	C6 H8 O5	NA	NA	NA	NA	NA	NA	NA	NA	NA	NA	1.38195e+07	1.24374e+07	1.20659e+07	1.35085e+07	1.15922e+07	1.11175e+07	1.11384e+07	9.76566e+06	1.15583e+07	7.79003e+06	1.14993e+07	1.10374e+07	1.08402e+07	1.05988e+07	4.86253e+06	1.13846e+07	9.80675e+06	9.3808e+06
neg_123	1.368	160.037	C6 H8 O5	NA	NA	NA	NA	NA	NA	NA	NA	NA	NA	3.69561e+06	4.27941e+06	5.40625e+06	3.70686e+06	6.47021e+06	8.53264e+06	5.34174e+06	7.72219e+06	4.55349e+06	4.39039e+06	5.75423e+06	1.20705e+07	3.85089e+06	7.05346e+06	4.44109e+06	4.44433e+06	3.73438e+06	3.84738e+06
neg_124	4.754	160.073	C7 H12 O4	3-Methyladipic acid	NA	NA	NA	11789	Endogenous Metabolites	NA	NA	NA	NA	8.57856e+07	8.57854e+07	8.2761e+07	8.10887e+07	8.65904e+07	8.49739e+07	3.91506e+07	4.09002e+07	3.4979e+07	3.97511e+07	3.84589e+07	3.68208e+07	9.9098e+07	1.03848e+08	9.79093e+07	106171946	1.03637e+08	1.02109e+08
neg_125	5.099	160.073	C7 H12 O4	2,2-Dimethylglutaric acid	NA	NA	NA	12160	NA	NA	NA	NA	NA	1.01302e+07	9.83637e+06	9.48856e+06	9.73847e+06	9.60834e+06	8.90993e+06	4.30498e+06	5.32339e+06	5.27483e+06	4.36686e+06	4.76401e+06	4.71776e+06	1.58448e+07	1.60621e+07	1.54869e+07	1.62526e+07	1.60312e+07	1.63073e+07
neg_126	6.092	160.073	C7 H12 O4	3,3-Dimethylglutaric acid	NA	HMDB0002441	NA	19739	Fatty acyls[FA]	Lipids and lipid-like molecules	Fatty Acyls	Fatty acids and conjugates	NA	3.26119e+06	3.50845e+06	3.67613e+06	4.8245e+06	4.21818e+06	4.01301e+06	2.35656e+06	2.06838e+06	2.07958e+06	2.12999e+06	1.96133e+06	2.35823e+06	3.9431e+06	3.98301e+06	3.99702e+06	4.66794e+06	3.97753e+06	4.14271e+06
neg_127	0.872	161.069	C6 H11 N O4	NA	NA	NA	NA	NA	NA	NA	NA	NA	NA	7.48319e+06	8.60166e+06	8.67337e+06	5.89689e+06	1.05196e+07	1.08881e+07	1.81619e+07	1.7604e+07	1.87576e+07	1.68306e+07	1.50524e+07	1.57267e+07	8.21134e+06	8.82745e+06	8.12231e+06	8.29866e+06	6.75411e+06	7.74505e+06
neg_128	21.016	161.943	NA	NA	NA	NA	NA	NA	NA	NA	NA	NA	NA	1.01266e+08	1.07942e+08	7.5098e+07	1.06109e+08	8.35842e+07	7.9755e+07	6.52371e+07	9.84166e+07	6.1944e+07	7.36041e+07	7.79247e+07	5.98706e+07	5.36853e+07	5.74043e+07	4.6463e+07	5.23917e+07	5.81144e+07	4.70826e+07
neg_129	0.827	162.053	C6 H10 O5	NA	NA	NA	NA	NA	NA	NA	NA	NA	NA	2.80112e+08	3.5723e+08	2.89693e+08	3.47411e+08	4.40568e+08	3.51037e+08	3.18035e+08	2.2949e+08	2.44828e+08	282561853	3.11254e+08	1.46577e+08	1.28686e+08	1.84555e+08	1.84955e+08	2.25249e+08	2.08754e+08	1.13456e+08
neg_130	1.336	162.053	C6 H10 O5	NA	NA	NA	NA	NA	NA	NA	NA	NA	NA	9.63205e+07	7.83374e+07	7.74699e+07	1.12737e+08	1.19211e+08	1.03491e+08	8.53552e+07	1.14723e+08	1.0854e+08	9.63499e+07	1.22096e+08	7.89008e+07	6.84926e+07	8.8314e+07	1.02523e+08	7.31869e+07	9.02494e+07	106412007
neg_131	3.132	162.089	C7 H14 O4	NA	NA	NA	NA	NA	NA	NA	NA	NA	NA	2.68084e+07	2.97732e+07	2.97609e+07	3.2914e+07	2.73828e+07	2.84761e+07	707878	274612	573833	587069	597918	576964	316912	162640	377784	454221	800826	678279
neg_132	1.666	162.089	C7 H14 O4	NA	NA	NA	NA	NA	NA	NA	NA	NA	NA	2.5521e+06	2.51722e+06	2.19411e+06	3.04641e+06	2.16915e+06	2.42054e+06	1.17947e+07	7.25762e+06	6.17106e+06	6.94225e+06	6.5021e+06	8.16628e+06	1.40439e+06	1.54801e+06	1.63939e+06	1.40869e+06	1.72606e+06	1.49348e+06
neg_133	5.738	162.089	C7 H14 O4	NA	NA	NA	NA	NA	NA	NA	NA	NA	NA	1.96057e+06	592961	1.53013e+06	1.92529e+06	1.69325e+06	2.26583e+06	1.73341e+07	1.56232e+07	1.37135e+07	1.4532e+07	1.53522e+07	1.57686e+07	7.22283e+06	2.90836e+06	2.97203e+06	3.47061e+06	3.87793e+06	3.52962e+06
neg_134	4.459	162.089	C7 H14 O4	NA	NA	NA	NA	NA	NA	NA	NA	NA	NA	3.00739e+07	2.92298e+07	1.00946e+07	2.81208e+07	3.07139e+07	3.12316e+07	6.84542e+06	8.17787e+06	7.51809e+06	7.73777e+06	6.54821e+06	7.36561e+06	2.4458e+07	2.8265e+07	2.66552e+07	2.86192e+07	2.49102e+07	2.61566e+07
neg_135	5.805	162.089	C7 H14 O4	NA	NA	NA	NA	NA	NA	NA	NA	NA	NA	4.53685e+06	6.01631e+06	3.86042e+06	4.02525e+06	4.19739e+06	4.04552e+06	2.51962e+07	2.75861e+07	2.70758e+07	2.69125e+07	2.46789e+07	2.39642e+07	7.22283e+06	6.94843e+06	6.49857e+06	6.77754e+06	7.09189e+06	6.67493e+06
neg_136	3.324	162.089	C7 H14 O4	NA	NA	NA	NA	NA	NA	NA	NA	NA	NA	3.15727e+07	2.15383e+07	3.05526e+07	2.55077e+07	5.47566e+07	3.46904e+07	358526	275655	362786	86009.5	87116.1	281349	324483	304945	294418	357701	361243	311897
neg_137	5.635	163.03	C5 H9 N O3 S	N-Acetyl-L-cysteine	NA	HMDB0001890	C06809	11540	Amino acids, peptides, and analogues	Organic acids and derivatives	Carboxylic acids and derivatives	Amino acids, peptides, and analogues	NULL	3.33293e+06	3.20632e+06	3.37213e+06	3.37058e+06	3.63223e+06	3.59029e+06	1.41076e+06	1.43192e+06	1.4267e+06	1.35021e+06	1.27571e+06	1.40711e+06	1.74645e+06	2.62215e+06	1.72114e+06	1.66386e+06	1.79929e+06	1.76378e+06
neg_138	0.763	163.048	C5 H9 N O5	NA	NA	NA	NA	NA	NA	NA	NA	NA	NA	3.65148e+06	2.95117e+06	2.33308e+06	3.28123e+06	2.82528e+06	2.95743e+06	3.29215e+06	2.65416e+06	3.20916e+06	4.24454e+06	4.56137e+06	3.76281e+06	4.36751e+06	4.41819e+06	4.25613e+06	3.4608e+06	3.4615e+06	5.22323e+06
neg_139	1.092	164.032	C5 H8 O6	NA	NA	NA	NA	NA	NA	NA	NA	NA	NA	4.90991e+06	3.69078e+06	5.94379e+06	6.18308e+06	3.77948e+06	4.08162e+06	1.0219e+07	1.03931e+07	8.27673e+06	1.0992e+07	9.81244e+06	8.01597e+06	1.24616e+07	1.38582e+07	8.50615e+06	9.64814e+06	1.56927e+07	7.70753e+06
neg_140	4.639	164.032	C5 H8 O6	NA	NA	NA	NA	NA	NA	NA	NA	NA	NA	552264	385965	679169	957075	889088	429445	407186	584036	665028	487915	341634	671799	3.95578e+06	3.41981e+06	3.81437e+06	3.01262e+06	3.85217e+06	4.11567e+06
neg_141	1.794	164.047	C9 H8 O3	NA	NA	NA	NA	NA	NA	NA	NA	NA	NA	4.68556e+06	3.46362e+06	3.96449e+06	4.36751e+06	3.58276e+06	4.36794e+06	2.61073e+06	2.5731e+06	2.56058e+06	2.68612e+06	2.1319e+06	2.74764e+06	1.04479e+06	1.19441e+06	908972	954610	984793	959573
neg_142	10.52	164.047	C9 H8 O3	3-Coumaric acid	NA	HMDB0001713	C12621	553147	Polyketides[PK]	Phenylpropanoids and polyketides	Cinnamic acids and derivatives	Hydroxycinnamic acids and derivatives	map00360 Phenylalanine metabolism; map01120 Microbial metabolism in diverse environments; map01220 Degradation of aromatic compounds	1.37903e+07	1.39595e+07	1.35625e+07	1.40448e+07	1.45942e+07	1.35142e+07	4.05038e+06	4.74785e+06	4.40672e+06	4.70167e+06	4.40621e+06	4.40211e+06	1.52786e+07	1.48895e+07	1.57615e+07	1.55962e+07	1.60507e+07	1.64684e+07
neg_143	6.098	164.047	C9 H8 O3	p-Coumaric acid	Phenylpropanoids	NA	NA	NA	NA	NA	NA	NA	NA	2.51705e+08	2.63884e+08	2.39932e+08	2.61398e+08	2.64016e+08	2.77394e+08	1.61561e+08	1.63841e+08	1.63853e+08	1.64186e+08	1.69227e+08	1.67193e+08	1.21693e+08	1.2958e+08	1.27005e+08	1.51988e+08	1.28929e+08	126153006
neg_144	13.197	164.047	C9 H8 O3	p-Hydroxy-cinnamic acid	Phenolic acids	NA	NA	NA	NA	NA	NA	NA	NA	269796	332993	294690	270852	316628	316750	66655.4	89497.7	413994	391619	95024	408850	1.66597e+06	1.67414e+06	1.712e+06	1.78003e+06	2.05557e+06	1.81125e+06
neg_145	0.862	164.068	C6 H12 O5	NA	NA	NA	NA	NA	NA	NA	NA	NA	NA	2.60309e+07	2.65292e+07	2.78842e+07	2.80885e+07	2.69877e+07	2.82305e+07	2.54351e+07	3.05429e+07	2.89612e+07	3.01556e+07	3.19545e+07	3.41143e+07	1.99895e+07	2.80039e+07	2.98619e+07	2.88802e+07	2.55515e+07	3.9743e+07
neg_146	8.441	165.028	C5 H11 N O S2	NA	NA	NA	NA	NA	NA	NA	NA	NA	NA	5.31034e+06	6.01885e+06	1.79779e+07	671750	1.06071e+06	4.15372e+06	6.94836e+06	4.71884e+06	5.48963e+06	8.14625e+06	4.99706e+06	3.24154e+06	448932	62922.1	785616	321118	785086	111516
neg_147	1.966	165.079	C9 H11 N O2	L-Phenylalanine	NA	HMDB0000159	C00079	5910	Amino acids	Organic acids and derivatives	Carboxylic acids and derivatives	Amino acids, peptides, and analogues	map00360 Phenylalanine metabolism; map00400 Phenylalanine, tyrosine and tryptophan biosynthesis; map00460 Cyanoamino acid metabolism; map00940 Phenylpropanoid biosynthesis; map00960 Tropane, piperidine and pyridine alkaloid biosynthesis; map00966 Glucosinolate biosynthesis; map00970 Aminoacyl-tRNA biosynthesis; map01060 Biosynthesis of plant secondary metabolites; map01061 Biosynthesis of phenylp…	5.29534e+08	5.2741e+08	3.08921e+08	3.92738e+08	292709350	4.67513e+08	9.15825e+08	1593300428	897683534	1022186275	9.74807e+08	737199402	2.68357e+08	2.04852e+08	3.45561e+08	3.08821e+08	2.62166e+08	2.63596e+08
neg_148	8.501	165.079	C9 H11 N O2	NA	NA	NA	NA	NA	NA	NA	NA	NA	NA	272005	163867	172143	184096	148776	193434	97819.5	430488	446837	370054	339756	459051	4.18869e+06	4.38233e+06	3.99009e+06	4.64111e+06	4.46114e+06	4.5541e+06
neg_149	0.73	165.942	NA	NA	NA	NA	NA	NA	NA	NA	NA	NA	NA	8.49596e+07	8.3291e+07	8.18066e+07	8.59988e+07	8.2824e+07	8.28399e+07	2.73431e+07	2.6177e+07	2.77047e+07	2.88157e+07	2.74946e+07	2.96435e+07	6.82241e+07	7.02842e+07	7.01218e+07	7.08379e+07	7.03625e+07	7.3715e+07
neg_150	0.749	165.952	NA	NA	NA	NA	NA	NA	NA	NA	NA	NA	NA	1.21037e+07	1.29329e+07	1.22521e+07	1.29099e+07	1.26217e+07	1.23881e+07	2.21146e+07	2.03189e+07	2.11996e+07	2.40431e+07	23759097	2.11065e+07	8.53199e+06	8.04072e+06	8.28464e+06	7.90303e+06	8.53767e+06	9.00315e+06
neg_151	0.803	166.047	C6 H6 N4 O2	7-Methylxanthine	NA	HMDB0001991	C16353	61660	Alkaloids	Organoheterocyclic compounds	Imidazopyrimidines	Purines and purine derivatives	map00232 Caffeine metabolism; map01100 Metabolic pathways; map01110 Biosynthesis of secondary metabolites; map01120 Microbial metabolism in diverse environments	9.60152e+08	9.83311e+08	1033790063	1065284507	1007451371	1096339646	6.55263e+08	7.02523e+08	6.82591e+08	6.61532e+08	734245881	6.70848e+08	9.3939e+08	8.70162e+08	8.83934e+08	9.66524e+08	1013762665	8.90752e+08
neg_152	10.055	166.063	C9 H10 O3	3-(4-Hydroxyphenyl)propionic acid	NA	HMDB0002199	C01744	9965	Phenylpropanoic acids	Phenylpropanoids and polyketides	Phenylpropanoic acids	null	NULL	3.17055e+06	3.059e+06	2.82183e+06	3.15521e+06	2.84551e+06	2.70342e+06	425422	426645	464972	418581	336007	405459	4.1963e+06	4.49376e+06	4.5918e+06	4.04865e+06	4.4139e+06	4.20771e+06
neg_153	6.217	166.063	C9 H10 O3	NA	NA	NA	NA	NA	NA	NA	NA	NA	NA	2.18471e+06	1.81249e+06	1.82265e+06	1.84501e+06	2.07158e+06	2.30827e+06	876734	792051	884609	761783	883118	1.13366e+06	2.14205e+06	2.18513e+06	1.82241e+06	2.15536e+06	2.15696e+06	2.17921e+06
neg_154	2.711	166.063	C9 H10 O3	NA	NA	NA	NA	NA	NA	NA	NA	NA	NA	1.65802e+07	6.54167e+06	1.01774e+07	2.17362e+07	1.01592e+07	1.30154e+07	2.35995e+07	8.97763e+06	1.705e+07	1.51536e+07	1.3047e+07	1.7055e+07	1.48715e+07	2.10936e+07	1.51468e+07	1.24814e+07	2.09677e+07	2.04344e+07
neg_155	1.959	166.082	NA	NA	NA	NA	NA	NA	NA	NA	NA	NA	NA	4.33449e+07	4.71251e+07	3.91878e+07	4.99084e+07	4.29769e+07	4.24183e+07	1.42954e+08	9.99047e+07	1.03801e+08	9.10984e+07	8.74313e+07	9.18223e+07	2.40074e+07	2.35626e+07	3.16259e+07	2.42421e+07	2.33202e+07	3.01253e+07
neg_156	0.86	166.084	C6 H14 O5	NA	NA	NA	NA	NA	NA	NA	NA	NA	NA	1.34632e+07	8.31803e+06	9.21131e+06	1.31342e+07	1.10935e+07	1.1726e+07	4.08361e+07	4.7554e+07	2.80746e+07	4.65542e+07	4.50532e+07	3.77577e+07	8.4691e+06	7.8159e+06	1.18929e+07	1.00503e+07	1.23543e+07	1.15679e+07
neg_157	4.42	168.042	C8 H8 O4	4-hydroxy-3-methoxy benzoic Acid	NA	NA	NA	NA	NA	NA	NA	NA	NA	2.69353e+06	2.71434e+06	3.14655e+06	3.18896e+06	2.22226e+06	2.54815e+06	5.32008e+06	6.32274e+06	4.00905e+06	4.09261e+06	5.91756e+06	5.33448e+06	4.78955e+06	4.59498e+06	4.00849e+06	2.8816e+06	4.07024e+06	4.34242e+06
neg_158	14.263	168.115	C10 H16 O2	NA	NA	NA	NA	NA	NA	NA	NA	NA	NA	699074	727129	522755	828259	887669	862681	543150	483596	673496	596566	516371	569449	1.84944e+06	1.71035e+06	1.74052e+06	2.06885e+06	1.82881e+06	2.01061e+06
neg_159	1.162	169.037	C7 H7 N O4	NA	NA	NA	NA	NA	NA	NA	NA	NA	NA	644580	674609	698837	653966	681423	629035	1.21928e+07	7.84226e+06	7.02791e+06	6.30194e+06	8.52794e+06	4.98194e+06	1.18345e+06	966202	616575	1.34645e+06	527948	644885
neg_160	5.046	169.037	C7 H7 N O4	2-Furoylglycine	NA	HMDB0000439	NA	20549	Amino acids, peptides, and analogues	Organic acids and derivatives	Carboxylic acids and derivatives	Amino acids, peptides, and analogues	NA	920837	743384	976376	688098	665823	1.13587e+06	8.19941e+06	6.84547e+06	8.65626e+06	7.82874e+06	7.65758e+06	8.18264e+06	4.21714e+06	4.84668e+06	4.69168e+06	4.69511e+06	4.72932e+06	4.57185e+06
neg_161	1.517	170.015	C8 H7 Cl O2	4-Chlorophenylacetic acid	NA	NA	C03077	15093	NA	NA	NA	NA	map00350 Tyrosine metabolism; map00621 Dioxin degradation; map01120 Microbial metabolism in diverse environments	7.21028e+07	7.2044e+07	6.78717e+07	7.46133e+07	6.68335e+07	7.04524e+07	5.2397e+07	5.48745e+07	5.88633e+07	5.32468e+07	54089793	5.82311e+07	4.46755e+07	3.9201e+07	4.54815e+07	4.36766e+07	4.30912e+07	4.3259e+07
neg_162	6.42	170.015	C6 H6 N2 O2 S	NA	NA	NA	NA	NA	NA	NA	NA	NA	NA	182801	184199	201876	194348	199214	184156	188344	172951	177260	183493	193555	189471	1.73089e+06	1.85186e+06	1.71147e+06	2.03869e+06	1.86488e+06	1.71803e+06
neg_163	0.876	170.021	C7 H6 O5	Gallic acid	Phenolic acids	HMDB0005807	C01424	361	Benzene and derivatives	Benzenoids	Benzene and substituted derivatives	Benzoic acids and derivatives	map00627 Aminobenzoate degradation; map01061 Biosynthesis of phenylpropanoids; map01120 Microbial metabolism in diverse environments	3.37626e+06	1.92291e+06	1.67839e+06	2.87319e+06	1.49013e+06	2.65911e+06	1.22332e+06	1.80273e+06	3.48685e+06	1.9596e+06	2.76319e+06	3.61972e+06	4.33436e+06	3.12337e+06	3.50919e+06	3.47359e+06	4.41756e+06	3.84891e+06
neg_164	4.844	170.021	C7 H6 O5	NA	NA	NA	NA	NA	NA	NA	NA	NA	NA	8.93654e+06	7.95996e+06	7.78505e+06	8.93913e+06	7.69737e+06	8.78509e+06	6.39844e+06	5.42308e+06	5.66667e+06	6.40855e+06	5.98575e+06	5.43994e+06	4.97669e+06	5.00575e+06	3.89179e+06	5.08629e+06	4.7986e+06	4.90877e+06
neg_165	10.372	170.094	C9 H14 O3	NA	NA	NA	NA	NA	NA	NA	NA	NA	NA	1.81473e+06	1.92344e+06	2.11373e+06	1.85096e+06	1.77604e+06	1.8156e+06	1.12307e+06	1.54944e+06	1.50517e+06	1.2814e+06	1.17201e+06	1.08613e+06	2.02565e+07	2.09307e+07	1.84254e+07	1.93815e+07	1.886e+07	1.95348e+07
neg_166	0.872	172.037	C7 H8 O5	NA	NA	NA	NA	NA	NA	NA	NA	NA	NA	1.20606e+07	1.07333e+07	1.03341e+07	1.0749e+07	1.07708e+07	1.01318e+07	1.45826e+07	1.63392e+07	1.25878e+07	1.58437e+07	1.79915e+07	1.41369e+07	1.91966e+07	1.89495e+07	1.79648e+07	1.96102e+07	1.80501e+07	1.85286e+07
neg_167	1.963	172.037	C7 H8 O5	NA	NA	NA	NA	NA	NA	NA	NA	NA	NA	3.64716e+06	3.48964e+06	3.14121e+06	3.24987e+06	3.50654e+06	3.83578e+06	6.9934e+06	1.26893e+07	7.4762e+06	1.37447e+07	1.07855e+07	8.41393e+06	2.77093e+06	2.77602e+06	2.57196e+06	3.16107e+06	2.22846e+06	2.57663e+06
neg_168	1.312	172.037	C7 H8 O5	3-Hydroxy-2,6-bis(hydroxymethyl)-4H-pyran-4-one	NA	NA	NA	2029139	NA	NA	NA	NA	NA	9.2462e+06	1.1727e+07	9.84079e+06	1.42298e+07	1.11555e+07	1.05859e+07	1.36147e+07	1.28502e+07	1.36383e+07	1.41914e+07	1.17623e+07	1.23888e+07	2.05183e+07	2.11783e+07	2.15736e+07	2.25509e+07	2.12914e+07	2.08738e+07
neg_169	7.532	172.037	C7 H8 O5	NA	NA	NA	NA	NA	NA	NA	NA	NA	NA	9.85416e+06	1.03797e+07	9.1982e+06	9.7805e+06	9.88844e+06	9.78472e+06	3.09627e+06	3.14754e+06	2.88156e+06	2.85795e+06	2.70917e+06	3.61623e+06	6.50857e+06	6.38707e+06	6.30292e+06	6.74486e+06	6.26195e+06	6.41876e+06
neg_170	7.861	172.037	C7 H8 O5	NA	NA	NA	NA	NA	NA	NA	NA	NA	NA	1.06427e+06	975634	1.10947e+06	1.10764e+06	984253	1.14403e+06	307986	271842	335026	273045	360486	398588	701005	680983	651723	794897	787140	724328
neg_171	4.265	172.073	C8 H12 O4	(-)-Corey lactone	NA	NA	NA	2006592	NA	NA	NA	NA	NA	971273	1.01818e+06	1.07362e+06	1.24767e+06	1.26099e+06	1.41545e+06	1.02702e+07	1.0055e+07	8.20345e+06	8.77953e+06	9.65045e+06	7.38788e+06	857454	877440	1.03486e+06	1.52093e+06	1.09723e+06	952366
neg_172	4.136	172.073	C8 H12 O4	NA	NA	NA	NA	NA	NA	NA	NA	NA	NA	879756	648182	668705	842422	679802	895047	5.98804e+06	6.42332e+06	6.57235e+06	5.668e+06	6.01965e+06	6.53691e+06	982198	1.22517e+06	1.12255e+06	1.24065e+06	1.2522e+06	1.39319e+06
neg_173	11.378	172.11	C9 H16 O3	NA	NA	NA	NA	NA	NA	NA	NA	NA	NA	218496	303308	308435	300273	210863	245005	359839	239806	271045	308127	282737	337598	1.77008e+06	2.00619e+06	1.77925e+06	1.62309e+06	2.16866e+06	1.75208e+06
neg_174	8.189	172.11	C9 H16 O3	NA	NA	NA	NA	NA	NA	NA	NA	NA	NA	7.22831e+06	7.20676e+06	7.12817e+06	6.59267e+06	6.94005e+06	7.48802e+06	9.83244e+06	1.23768e+07	1.17266e+07	1.10541e+07	1.02316e+07	1.11775e+07	1.06662e+07	1.12494e+07	1.0194e+07	1.05909e+07	1.08141e+07	1.038e+07
neg_175	8.929	172.11	C9 H16 O3	NA	NA	NA	NA	NA	NA	NA	NA	NA	NA	460721	465951	432312	478622	402525	595270	628730	646701	646157	569851	551993	668725	2.98849e+06	2.14541e+06	2.77679e+06	2.23248e+06	2.35545e+06	2.82811e+06
neg_176	9.712	172.988	C6 H4 Cl N O3	NA	NA	NA	NA	NA	NA	NA	NA	NA	NA	3.19934e+06	3.14226e+06	2.80578e+06	3.09951e+06	3.10619e+06	3.09301e+06	17915.8	16809.6	17644.7	17520.2	17817.5	17566	20266.1	20276.7	20930.4	20352.7	20814.6	22774.5
neg_177	1.181	173.068	C7 H11 N O4	NA	NA	NA	NA	NA	NA	NA	NA	NA	NA	1.3351e+07	1.25479e+07	1.25344e+07	1.31366e+07	1.40402e+07	1.28712e+07	1.4362e+07	1.91722e+07	1.64451e+07	1.60436e+07	1.74925e+07	1.58701e+07	1.23074e+07	1.65018e+07	1.34291e+07	1.95519e+07	1.34503e+07	1.14824e+07
neg_178	0.854	173.069	C7 H11 N O4	NA	NA	NA	NA	NA	NA	NA	NA	NA	NA	5.33427e+06	8.45097e+06	7.33656e+06	6.80894e+06	1.07453e+07	7.42241e+06	1.03238e+07	1.33552e+07	9.72873e+06	1.03853e+07	8.99764e+06	1.01234e+07	6.97699e+06	7.04777e+06	5.56387e+06	6.64136e+06	9.0822e+06	6.84123e+06
neg_179	5.25	173.105	C8 H15 N O3	NA	NA	NA	NA	NA	NA	NA	NA	NA	NA	3.82571e+06	3.28159e+06	3.36286e+06	2.22254e+06	3.17376e+06	2.7158e+06	6.58194e+06	7.9728e+06	7.1531e+06	7.73672e+06	7.22406e+06	6.92754e+06	2.46358e+06	2.90396e+06	2.18382e+06	1.98856e+06	2.17379e+06	1.83906e+06
neg_180	8.92	174.016	C6 H6 O6	NA	NA	NA	NA	NA	NA	NA	NA	NA	NA	605347	677225	413148	504499	692157	663193	205740	211196	225724	199657	228629	224650	878491	759950	1.0839e+06	696030	774791	874467
neg_181	0.852	174.016	C6 H6 O6	trans-Aconitic acid	NA	HMDB0000958	C02341	392201	Organic acids	Organic acids and derivatives	Carboxylic acids and derivatives	Tricarboxylic acids and derivatives	map00660 C5-Branched dibasic acid metabolism	5.83547e+08	5.75438e+08	6.07843e+08	5.55765e+08	5.27975e+08	5.12184e+08	4.04828e+08	3.78455e+08	3.63288e+08	3.89738e+08	4.13776e+08	4.01186e+08	4.47601e+08	4.14715e+08	4.43451e+08	5.00128e+08	4.5544e+08	4.70544e+08
neg_182	5.383	174.016	C6 H6 O6	cis-Aconitic acid	NA	HMDB0000072	C00417	558863	Organic acids	Organic acids and derivatives	Carboxylic acids and derivatives	Tricarboxylic acids and derivatives	map00020 Citrate cycle (TCA cycle); map00630 Glyoxylate and dicarboxylate metabolism; map00660 C5-Branched dibasic acid metabolism; map00720 Carbon fixation pathways in prokaryotes; map01060 Biosynthesis of plant secondary metabolites; map01061 Biosynthesis of phenylpropanoids; map01062 Biosynthesis of terpenoids and steroids; map01063 Biosynthesis of alkaloids derived from shikimate pathway; map…	4.61539e+07	4.78818e+07	5.08457e+07	7.57707e+07	7.93304e+07	8.01191e+07	4.91768e+07	4.76102e+07	5.60743e+07	3.44376e+07	3.18474e+07	4.74084e+07	8.98206e+07	4.37467e+07	7.60192e+07	6.8379e+07	5.06777e+07	6.19563e+07
neg_183	1.242	174.053	C7 H10 O5	Shikimic acid	Phenolic acids	HMDB0003070	C00493	8412	Alcohols	Organic oxygen compounds	Organooxygen compounds	Alcohols and polyols	map00400 Phenylalanine, tyrosine and tryptophan biosynthesis; map01060 Biosynthesis of plant secondary metabolites; map01061 Biosynthesis of phenylpropanoids; map01063 Biosynthesis of alkaloids derived from shikimate pathway; map01070 Biosynthesis of plant hormones; map01100 Metabolic pathways; map01110 Biosynthesis of secondary metabolites; map01130 Biosynthesis of antibiotics; map01230 Biosynth…	1.65613e+07	1.02279e+07	1.05632e+07	1.3094e+07	1.95504e+07	1.49e+07	1.83581e+07	2.2541e+07	2.48907e+07	2.02603e+07	6.42497e+06	1.7911e+07	1.47356e+07	1.48197e+07	1.78272e+07	1.28879e+07	18869099	1.54394e+07
neg_184	0.775	174.111	C6 H14 N4 O2	DL-Arginine	NA	NA	C02385	227	Endogenous Metabolites	NA	NA	NA	NULL	1.67868e+07	1.82233e+07	1.8293e+07	2.00268e+07	1.87316e+07	1.8283e+07	7.42635e+07	6.81635e+07	7.42939e+07	7.09465e+07	7.76924e+07	7.02989e+07	11562981	1.0935e+07	1.0119e+07	1.16223e+07	1.15607e+07	1.20696e+07
neg_185	2.369	175.084	C7 H13 N O4	NA	NA	NA	NA	NA	NA	NA	NA	NA	NA	3.86706e+06	3.72131e+06	3.83539e+06	3.60625e+06	3.9583e+06	4.18567e+06	3.59506e+06	3.50173e+06	3.50823e+06	4.37371e+06	3.39734e+06	3.18259e+06	6.27684e+06	7.24175e+06	5.61109e+06	6.3983e+06	5.35429e+06	6.72382e+06
neg_186	0.711	175.963	NA	NA	NA	NA	NA	NA	NA	NA	NA	NA	NA	9.54667e+07	1.03487e+08	103488581	9.88155e+07	9.87939e+07	9.6344e+07	5.01205e+07	4.63828e+07	4.84566e+07	4.96777e+07	4.92126e+07	4.73597e+07	3.99935e+07	4.22493e+07	3.99519e+07	3.87418e+07	4.16356e+07	4.15264e+07
neg_187	0.942	176.032	C6 H8 O6	NA	NA	NA	NA	NA	NA	NA	NA	NA	NA	6.54671e+07	1.06427e+08	1.24731e+08	1.01709e+08	1.05438e+08	8.60668e+07	1.30818e+08	1.62538e+08	1.1286e+08	1.17683e+08	1.30376e+08	1.39719e+08	109130353	1.19925e+08	9.07942e+07	1.13111e+08	1.53047e+08	1.26109e+08
neg_188	2.676	176.032	C6 H8 O6	Ascorbic acid	NA	HMDB0000044	C00072	10189562	Vitamins	Organoheterocyclic compounds	Dihydrofurans	Furanones	map00053 Ascorbate and aldarate metabolism; map00480 Glutathione metabolism; map01100 Metabolic pathways; map01110 Biosynthesis of secondary metabolites; map01120 Microbial metabolism in diverse environments; map02060 Phosphotransferase system (PTS); map04066 HIF-1 signaling pathway; map04977 Vitamin digestion and absorption	3.28945e+07	4.68102e+07	2.29735e+07	3.3114e+07	3.52213e+07	4.14845e+07	4.71315e+07	5.09963e+07	4.47535e+07	6.05658e+07	3.87691e+07	4.65998e+07	6.15452e+07	7.82593e+07	5.92796e+07	8.19047e+07	7.31525e+07	1.32254e+08
neg_189	0.885	176.068	C8 H14 O7	Ethyl-beta-D-glucuronide	NA	HMDB0010325	NA	19355701	Carbohydrates	Organic oxygen compounds	Organooxygen compounds	Carbohydrates and carbohydrate conjugates	NA	9.78935e+06	9.06235e+06	1.1701e+07	9.67572e+06	1.22005e+07	1.04815e+07	1.43565e+07	1.45361e+07	1.38944e+07	1.33354e+07	1.58911e+07	1.47459e+07	1.45173e+07	1.26581e+07	1.39075e+07	1.42382e+07	1.53079e+07	1.40277e+07
neg_190	7.312	176.068	C7 H12 O5	NA	NA	NA	NA	NA	NA	NA	NA	NA	NA	480081	541936	472173	546508	510261	523462	459570	449941	501366	477042	462827	421441	1.77405e+06	2.03061e+06	1.35304e+06	1.28635e+06	1.22013e+06	2.10533e+06
neg_191	6.494	176.105	C8 H16 O4	NA	NA	NA	NA	NA	NA	NA	NA	NA	NA	313406	220591	287982	321721	414174	390491	202240	155542	137544	136667	150389	163789	2.05726e+06	1.8575e+06	1.77714e+06	2.11156e+06	1.82991e+06	1.96117e+06
neg_192	7.033	176.105	C8 H16 O4	NA	NA	NA	NA	NA	NA	NA	NA	NA	NA	305023	281769	361286	377500	338824	385364	212325	224217	224751	157272	247371	248848	521880	607799	602632	540347	569032	628164
neg_193	0.7	176.976	C3 H4 N3 O2 P S	NA	NA	NA	NA	NA	NA	NA	NA	NA	NA	5.1303e+06	5.645e+06	5.37793e+06	5.56147e+06	5.59003e+06	5.80309e+06	6.81157e+06	6.06003e+06	6.38054e+06	6.48946e+06	7.11177e+06	6.35293e+06	4.33624e+06	4.7611e+06	4.22648e+06	4.58948e+06	4.78752e+06	4.73006e+06
neg_194	0.787	177.063	C6 H11 N O5	NA	NA	NA	NA	NA	NA	NA	NA	NA	NA	3.96125e+06	4.22235e+06	5.0681e+06	4.2553e+06	4.91239e+06	4.67831e+06	8.20022e+06	1.20979e+07	9.90214e+06	1.28236e+07	1.06783e+07	8.0693e+06	5.0771e+06	4.60511e+06	5.3902e+06	4.92369e+06	5.50329e+06	5.34667e+06
neg_195	2.651	178.063	C10 H10 O3	NA	NA	NA	NA	NA	NA	NA	NA	NA	NA	1.03226e+07	8.13091e+06	7.65935e+06	8.48187e+06	1.07684e+07	8.67458e+06	1.18274e+07	1.07666e+07	1.20472e+07	1.65729e+07	1.24313e+07	1.43802e+07	1.57301e+07	1.55333e+07	1.05593e+07	1.89448e+07	1.61571e+07	1.59633e+07
neg_196	1.665	178.063	C10 H10 O3	NA	NA	NA	NA	NA	NA	NA	NA	NA	NA	2.42155e+06	2.37281e+06	3.09973e+06	2.07444e+06	2.98396e+06	2.49021e+06	3.06811e+06	4.55651e+06	3.21622e+06	3.10027e+06	3.04702e+06	3.91741e+06	3.97835e+06	4.63073e+06	4.20266e+06	4.39005e+06	5.06195e+06	4.39005e+06
neg_197	5.689	178.063	C10 H10 O3	NA	NA	NA	NA	NA	NA	NA	NA	NA	NA	707128	855640	841420	896118	821468	1.08813e+06	611013	626122	688355	669413	578639	647389	2.41407e+06	2.61902e+06	2.14308e+06	2.63366e+06	2.07433e+06	2.44146e+06
neg_198	1.178	178.084	C7 H14 O5	NA	NA	NA	NA	NA	NA	NA	NA	NA	NA	8.92672e+06	7.77083e+06	7.88498e+06	7.49824e+06	1.0243e+07	7659605	7.70969e+06	7.22818e+06	7.1538e+06	6.49073e+06	8.08522e+06	7.06199e+06	8.25643e+06	7.59875e+06	7.72609e+06	6.61542e+06	9.16519e+06	6.35448e+06
neg_199	0.769	179.079	NA	NA	NA	NA	NA	NA	NA	NA	NA	NA	NA	1.11723e+07	1.43532e+07	1.3258e+07	1.31942e+07	1.25813e+07	1.30575e+07	2.31077e+07	2.49754e+07	2.27153e+07	2.22773e+07	2.63915e+07	2.39556e+07	1.23082e+07	1.02974e+07	1.10917e+07	1.11526e+07	1.05477e+07	1.09762e+07
neg_200	0.701	179.985	C7 H8 N4 O2	Theophylline	NA	HMDB0001889	C07130	2068	Alkaloids	Organoheterocyclic compounds	Imidazopyrimidines	Purines and purine derivatives	map00232 Caffeine metabolism; map01060 Biosynthesis of plant secondary metabolites; map01065 Biosynthesis of alkaloids derived from histidine and purine; map01100 Metabolic pathways; map01110 Biosynthesis of secondary metabolites; map01120 Microbial metabolism in diverse environments	2.01221e+06	3.44727e+06	3.67789e+06	2.73239e+06	2.98178e+06	3.61211e+06	2.93332e+06	2.80025e+06	1.58941e+06	2.04735e+06	3.42541e+06	2.13715e+06	6.12004e+06	5.75537e+06	7.2178e+06	6.54939e+06	5.77838e+06	6.93614e+06
neg_201	4.839	180.042	C3 H9 N4 O3 P	NA	NA	NA	NA	NA	NA	NA	NA	NA	NA	1.04832e+06	1.02164e+06	684556	897954	1.11898e+06	850341	794395	818200	690734	691366	680530	604538	2.06772e+06	3.14559e+06	2.3009e+06	3.24017e+06	1.6893e+06	2.40703e+06
neg_202	7.744	180.042	C9 H8 O4	4-Hydroxyphenylpyruvic acid	NA	HMDB0000707	C01179	954	Benzene and derivatives	Benzenoids	Benzene and substituted derivatives	Phenylpyruvic acid derivatives	map00130 Ubiquinone and other terpenoid-quinone biosynthesis; map00261 Monobactam biosynthesis; map00350 Tyrosine metabolism; map00400 Phenylalanine, tyrosine and tryptophan biosynthesis; map00401 Novobiocin biosynthesis; map00950 Isoquinoline alkaloid biosynthesis; map01055 Biosynthesis of vancomycin group antibiotics; map01060 Biosynthesis of plant secondary metabolites; map01063 Biosynthesis o…	427581	344961	332606	371325	356324	420355	429848	234600	297613	356883	346273	431650	1.30516e+06	1.17464e+06	1.00094e+06	1.0595e+06	1.04709e+06	1.15553e+06
neg_203	6.762	180.042	C9 H8 O4	Caffeic acid	Phenolic acids	NA	NA	NA	NA	NA	NA	NA	NA	4.95865e+06	3.41691e+06	3.29298e+06	4.91335e+06	3.22412e+06	3.67124e+06	4.10736e+06	3.97187e+06	2.57976e+06	2.97351e+06	3.48972e+06	3.77924e+06	5.22591e+06	7.13605e+06	7.35838e+06	2.26854e+06	5.93228e+06	2.79049e+06
neg_204	2.327	180.046	C6 H12 O4 S	NA	NA	NA	NA	NA	NA	NA	NA	NA	NA	4.16681e+06	3.5953e+06	4.37347e+06	5.16725e+06	4.22549e+06	5.18929e+06	5.06545e+06	3.87477e+06	3.99444e+06	5.5544e+06	4.81495e+06	3.86572e+06	3.47877e+06	4.20595e+06	4.78702e+06	4.31924e+06	4.68336e+06	4.23033e+06
neg_205	0.806	180.063	C6 H12 O6	L-Sorbose	NA	HMDB0001266	C00247	6638	Carbohydrates	Organic oxygen compounds	Organooxygen compounds	Carbohydrates and carbohydrate conjugates	NULL	2015511383	2287848418	2090713907	1889765978	1999791847	1510186862	1416083895	1293725913	8.95752e+08	1282063680	1515241307	1408253029	8.79719e+08	1045839595	9.83831e+08	1436629949	9.39575e+08	1357297272
neg_206	1.257	180.063	C6 H12 O6	NA	NA	NA	NA	NA	NA	NA	NA	NA	NA	1.63668e+08	1.69885e+08	186372085	2.15735e+08	2.45939e+08	1.61617e+08	1.36976e+08	132696989	1.02684e+08	1.45173e+08	1.26658e+08	1.19056e+08	1.36709e+08	9.45457e+07	9.42947e+07	1.08242e+08	1.00051e+08	1.00798e+08
neg_207	1.192	181.074	C9 H11 N O3	L-Tyrosine	NA	HMDB0000158	C00082	5833	Amino acids	Organic acids and derivatives	Carboxylic acids and derivatives	Amino acids, peptides, and analogues	map00130 Ubiquinone and other terpenoid-quinone biosynthesis; map00231 Puromycin biosynthesis; map00261 Monobactam biosynthesis; map00350 Tyrosine metabolism; map00360 Phenylalanine metabolism; map00400 Phenylalanine, tyrosine and tryptophan biosynthesis; map00401 Novobiocin biosynthesis; map00460 Cyanoamino acid metabolism; map00680 Methane metabolism; map00730 Thiamine metabolism; map00940 Phen…	2.70081e+07	2.33131e+07	2.96307e+07	2.74786e+07	3.36082e+07	2.94424e+07	1.51783e+08	1.55407e+08	1.89085e+08	1.53924e+08	1.43912e+08	1.51481e+08	1.98217e+07	2.12074e+07	1.96101e+07	2.22537e+07	2.04322e+07	1.9815e+07
neg_208	4.322	181.074	C9 H11 N O3	NA	NA	NA	NA	NA	NA	NA	NA	NA	NA	709812	432225	339651	708819	471522	692108	4.8456e+06	4.43285e+06	6.03186e+06	3.88731e+06	3.54396e+06	4.30985e+06	6.34212e+06	6.57756e+06	6.31119e+06	6.93668e+06	8.012e+06	8.6852e+06
neg_209	7.771	181.074	C3 H12 N5 O2 P	NA	NA	NA	NA	NA	NA	NA	NA	NA	NA	134389	119424	98722.2	172721	131455	154718	189122	216148	211435	187381	186252	186033	1.60207e+06	1.98152e+06	1.54178e+06	1.87114e+06	1.74953e+06	1.71738e+06
neg_210	0.877	181.074	NA	Leucine	NA	NA	NA	NA	NA	NA	NA	NA	NA	9.58639e+06	2.01634e+07	8.76371e+06	1.05405e+07	2.87934e+07	1.20681e+07	3.14176e+07	3.28402e+07	3.20808e+07	3.29696e+07	3.23944e+07	3.37808e+07	6.54359e+06	4.12538e+06	9.74173e+06	5.41342e+06	4.35248e+06	6.51931e+06
neg_211	7.253	181.074	C9 H11 N O3	NA	NA	NA	NA	NA	NA	NA	NA	NA	NA	238160	189756	77525.5	86188.9	118531	78937.6	183160	315314	83441	87886.5	144907	90282	3.42139e+06	3.0381e+06	3.04021e+06	3.51766e+06	3.15568e+06	3.26976e+06
neg_212	0.731	181.92	C H N2 O3 P3	NA	NA	NA	NA	NA	NA	NA	NA	NA	NA	2.66546e+07	2.51386e+07	2.53483e+07	2.54559e+07	2.58963e+07	2.60867e+07	4.12611e+06	3.49853e+06	4.06816e+06	4.19541e+06	4.28128e+06	4.34259e+06	1.13108e+07	1.21668e+07	1.22481e+07	1.23413e+07	1.20782e+07	1.25997e+07
neg_213	5.244	182.021	C8 H6 O5	NA	NA	NA	NA	NA	NA	NA	NA	NA	NA	4.83973e+06	4.24501e+06	4.53903e+06	4.17783e+06	4.55758e+06	4.43661e+06	1.08918e+06	1.31657e+06	1.02409e+06	1.39562e+06	864727	1.13904e+06	3.44555e+06	4.37195e+06	3.91306e+06	3.73943e+06	4.29824e+06	3.84227e+06
neg_214	2.462	182.058	C9 H10 O4	NA	NA	NA	NA	NA	NA	NA	NA	NA	NA	1.21527e+07	1.44627e+07	1.2303e+07	1.71269e+07	1.28687e+07	1.31013e+07	9.24821e+06	1.38084e+07	1.38617e+07	5.93848e+06	1.55765e+07	8.58274e+06	2.80653e+07	2.40399e+07	28425813	1.86372e+07	2.35609e+07	2.73881e+07
neg_215	4.583	182.058	C9 H10 O4	3,5-Dimethoxybenzoic acid	NA	NA	NA	13693	Endogenous Metabolites	NA	NA	NA	NA	2.75077e+06	2.60902e+06	2.34427e+06	3.17208e+06	2.53647e+06	2.5794e+06	3.69045e+06	3.84558e+06	3.81865e+06	3.86863e+06	3.86969e+06	3.89781e+06	2.53692e+06	4.19816e+06	3.45646e+06	4.29208e+06	4.16196e+06	3.18652e+06
neg_216	5.107	182.058	C9 H10 O4	Homovanillic acid	NA	HMDB0000118	C05582	1675	Phenols and derivatives	Benzenoids	Phenols	Methoxyphenols	map00350 Tyrosine metabolism; map01100 Metabolic pathways; map04728 Dopaminergic synapse	1.05016e+07	9.79587e+06	1.02932e+07	9.97176e+06	9.95933e+06	1.00558e+07	9.18229e+06	2.71357e+07	3.53562e+07	2.69143e+07	2.58014e+07	2.83398e+07	1.58424e+07	1.42238e+07	1.31195e+07	1.37745e+07	1.29325e+07	1.52342e+07
neg_217	6.223	182.058	NA	NA	NA	NA	NA	NA	NA	NA	NA	NA	NA	465356	472127	569250	511503	330834	634885	3.81792e+06	3.7002e+06	3.67967e+06	3.78397e+06	2.58361e+06	3.54484e+06	1.05454e+06	923918	821204	832908	971166	787895
neg_218	0.861	182.079	C6 H14 O6	D-(-)-Mannitol	NA	HMDB0000765	C00392	6015	Carbohydrates	Organic oxygen compounds	Organooxygen compounds	Carbohydrates and carbohydrate conjugates	map00051 Fructose and mannose metabolism; map02010 ABC transporters; map02060 Phosphotransferase system (PTS)	5.99318e+07	5.18265e+07	5.4301e+07	5.98825e+07	4.93017e+07	5.80017e+07	4.0167e+07	4.83022e+07	4.17726e+07	4.36124e+07	4.27096e+07	4.51449e+07	3.22197e+07	3.4393e+07	3.84263e+07	3.46348e+07	3.41542e+07	4.28768e+07
neg_219	1.617	183.053	C8 H9 N O4	NA	NA	NA	NA	NA	NA	NA	NA	NA	NA	339623	195471	230960	226201	262646	267786	2.99985e+06	4.02253e+06	2.85454e+06	3.86001e+06	2.66681e+06	3.07081e+06	131760	146082	155253	166165	144960	167674
neg_220	5.959	183.053	C8 H9 N O4	4-Pyridoxic acid	NA	HMDB0000017	C00847	6467	Pyridine and derivatives	Organoheterocyclic compounds	Pyridines and derivatives	Pyridinecarboxylic acids and derivatives	map00750 Vitamin B6 metabolism; map01100 Metabolic pathways; map01120 Microbial metabolism in diverse environments	569356	633548	428550	647009	643659	728097	9.09335e+06	2.32676e+06	6.53343e+06	7.08713e+06	6.41431e+06	7.05703e+06	433571	404828	349698	650611	640227	516687
neg_221	1.215	184	C7 H4 O6	NA	NA	NA	NA	NA	NA	NA	NA	NA	NA	2.38419e+07	2.42289e+07	2.85194e+07	2.39576e+07	2.37267e+07	2.51314e+07	7.41769e+06	8.2135e+06	8.00021e+06	7.39339e+06	8.32473e+06	6.19888e+06	1.06439e+07	1.25908e+07	1.1576e+07	1.20865e+07	1.11655e+07	1.04516e+07
neg_222	9.363	184.012	C6 H4 N2 O5	2,4-Dinitrophenol	NA	NA	C02496	1448	Textile Chemicals/Auxiliary/Dyes	NA	NA	NA	NULL	5.49784e+06	5.09805e+06	4.94421e+06	5.58189e+06	5.09576e+06	5.49292e+06	22159.6	21230.8	22208.7	21366.3	20609.3	20986.2	24307.5	21713.8	21109.8	22727.8	22753.9	21904.3
neg_223	2.679	185.069	C8 H11 N O4	NA	NA	NA	NA	NA	NA	NA	NA	NA	NA	1.95143e+07	2.43335e+07	2.2203e+07	2.33903e+07	2.18182e+07	2.59464e+07	3.98567e+07	3.57123e+07	3.73859e+07	4.52085e+07	3.95997e+07	3.86642e+07	1.02754e+07	2.50563e+07	9.72042e+06	1.06396e+07	2.24449e+07	1.82279e+07
neg_224	0.857	186.016	C7 H6 O6	NA	NA	NA	NA	NA	NA	NA	NA	NA	NA	4.34464e+06	3.37872e+06	3.08111e+06	4.5225e+06	4.1323e+06	2.53627e+06	4.6129e+06	4.72239e+06	5.46919e+06	4.66085e+06	4.81246e+06	5.03868e+06	1.03244e+07	1.16912e+07	1.07075e+07	9.64772e+06	9.82611e+06	9.67988e+06
neg_225	1.39	186.016	C7 H6 O6	NA	NA	NA	NA	NA	NA	NA	NA	NA	NA	1.91722e+06	1.73653e+06	1.98137e+06	1.39014e+06	1.86226e+06	1.69618e+06	5.00372e+06	5.57948e+06	4.53925e+06	3.52447e+06	4.74625e+06	4.39901e+06	2.79189e+06	3.73484e+06	3.60784e+06	2.9795e+06	2.77543e+06	2.91074e+06
neg_226	2.853	186.053	C8 H10 O5	NA	NA	NA	NA	NA	NA	NA	NA	NA	NA	2.79425e+06	2.60787e+06	2.72603e+06	3.57469e+06	2.71715e+06	2.93523e+06	3.42433e+06	2.77316e+06	3.33047e+06	3.96431e+06	2.6147e+06	3.58642e+06	3.8437e+06	3.45256e+06	3.49713e+06	3.71247e+06	3.56789e+06	4.63534e+06
neg_227	8.593	186.089	C9 H14 O4	1-(Carboxymethyl)cyclohexanecarboxylic acid	NA	NA	NA	228197	NA	NA	NA	NA	NA	761523	655647	796766	832019	735221	596983	341271	745459	567636	491422	611803	442905	2.29534e+06	2.18549e+06	2.07184e+06	2.23858e+06	2.3021e+06	2.07026e+06
neg_228	6.498	186.089	C9 H14 O4	NA	NA	NA	NA	NA	NA	NA	NA	NA	NA	1.85795e+06	1.83522e+06	1.56833e+06	1.50275e+06	1.64627e+06	2.07974e+06	460999	179679	504385	515224	537352	351383	4.45027e+06	4.10874e+06	4.08268e+06	4.05108e+06	4.24932e+06	4.38593e+06
neg_229	5.588	186.089	C9 H14 O4	NA	NA	NA	NA	NA	NA	NA	NA	NA	NA	1.09928e+06	797237	1.00499e+06	976205	700919	1.3441e+06	2.76069e+06	2.78637e+06	2.3112e+06	3.49631e+06	2.34562e+06	2.08361e+06	599602	651478	545294	670122	917897	526646
neg_230	0.857	187.048	C7 H9 N O5	NA	NA	NA	NA	NA	NA	NA	NA	NA	NA	1.93745e+06	2.10875e+06	2.33998e+06	2.07451e+06	2.06976e+06	2.26531e+06	1.15054e+07	1.0098e+07	1.08005e+07	8.10761e+06	1.05293e+07	1.07449e+07	1.6187e+06	1.47291e+06	3.24131e+06	1.54988e+06	2.10995e+06	1.9055e+06
neg_231	1.23	187.048	C7 H9 N O5	NA	NA	NA	NA	NA	NA	NA	NA	NA	NA	4.83872e+06	4.39914e+06	4.47152e+06	4.61384e+06	5.07471e+06	4.71496e+06	7.62419e+06	6.80728e+06	9.20789e+06	7.46435e+06	7.91675e+06	7.42929e+06	3.28413e+06	2.92871e+06	3.95906e+06	4.11846e+06	3.79655e+06	4.03149e+06
neg_232	0.872	188.032	C7 H8 O6	3-Butene-1,2,3-tricarboxylic acid	NA	NA	NA	514949	NA	NA	NA	NA	NA	4.11198e+07	4.59933e+07	4.69266e+07	4.16063e+07	4.44877e+07	4.36058e+07	3.49769e+07	3.59059e+07	3.63887e+07	3.76416e+07	3.9012e+07	3.91583e+07	4.41643e+07	4.54472e+07	4.34875e+07	4.19719e+07	4.57365e+07	4.40511e+07
neg_233	6.486	188.032	C7 H8 O6	NA	NA	NA	NA	NA	NA	NA	NA	NA	NA	2.26051e+06	2.05117e+06	2.18138e+06	1.56953e+06	1.93768e+06	2.04035e+06	864945	551529	991131	724293	1.00177e+06	572201	6.26948e+06	6.13183e+06	6.7204e+06	6.00038e+06	5.81647e+06	6.10592e+06
neg_234	6.207	188.032	C7 H8 O6	NA	NA	NA	NA	NA	NA	NA	NA	NA	NA	6.58715e+06	7.65142e+06	6.92178e+06	7.11839e+06	7.49557e+06	6.37925e+06	2.06312e+06	1.82801e+06	2.2527e+06	1.91003e+06	1.92965e+06	2.10556e+06	1.14499e+07	9.20279e+06	8.76762e+06	8.2744e+06	9.19208e+06	9.87049e+06
neg_235	6.755	188.032	C7 H8 O6	NA	NA	NA	NA	NA	NA	NA	NA	NA	NA	944531	770157	845969	860919	837816	913405	455343	348857	457580	374572	319416	248452	1.47865e+06	1.62179e+06	1.77706e+06	1.34492e+06	1.58378e+06	1.58253e+06
neg_236	8.157	188.068	C8 H12 O5	NA	NA	NA	NA	NA	NA	NA	NA	NA	NA	1.45146e+06	1.31366e+06	1.55244e+06	1.57924e+06	1.33457e+06	1.85499e+06	1.24584e+06	1.44329e+06	1.37324e+06	1.20373e+06	1.27271e+06	1.36164e+06	2.17072e+06	2.38037e+06	2.27792e+06	2.22084e+06	2.4621e+06	2.27963e+06
neg_237	4.052	188.068	C8 H12 O5	NA	NA	NA	NA	NA	NA	NA	NA	NA	NA	564240	574657	933851	535862	516843	755172	890016	924750	617994	932411	746503	981530	6.88965e+06	7.68489e+06	8.793e+06	8.36504e+06	9.94455e+06	9.84623e+06
neg_238	3.698	188.068	C8 H12 O5	NA	NA	NA	NA	NA	NA	NA	NA	NA	NA	1.13148e+07	7.3918e+06	1.06904e+07	7.77545e+06	9.48695e+06	7.83538e+06	7.58639e+06	1.01139e+07	8.28152e+06	1.03397e+07	9.76367e+06	8.60128e+06	5.09522e+06	5.62456e+06	4.87482e+06	4.96377e+06	5.26157e+06	5.68534e+06
neg_239	7.494	188.105	C9 H16 O4	Azelaic acid	NA	HMDB0000784	C08261	2179	Fatty acyls[FA]	Lipids and lipid-like molecules	Fatty Acyls	Fatty acids and conjugates	NULL	4.70645e+07	4.46392e+07	4.0636e+07	4.6202e+07	4.70559e+07	4.854e+07	7.17572e+07	8.011e+07	7.4172e+07	7.27593e+07	6.56108e+07	7.46871e+07	8.04034e+07	7.92995e+07	7.77203e+07	8.60033e+07	8.16929e+07	8.12494e+07
neg_240	6.323	189.063	C7 H11 N O5	NA	NA	NA	NA	NA	NA	NA	NA	NA	NA	564377	914832	705715	608014	1.04775e+06	464841	880832	1.06326e+06	940742	1.01636e+06	914542	899305	817067	848773	838832	820174	566122	801942
neg_241	1.309	189.064	C7 H11 N O5	N-Acetyl-DL-glutamic acid	NA	HMDB0001138	C00624	180	Amino acids, peptides, and analogues	Organic acids and derivatives	Carboxylic acids and derivatives	Amino acids, peptides, and analogues	NA	7.85372e+06	7.70905e+06	7.28208e+06	6.81668e+06	6.50635e+06	7.15209e+06	4.08183e+07	4.3309e+07	3.82671e+07	3.85998e+07	3.69902e+07	3.96623e+07	3.63429e+06	4.27739e+06	3.50796e+06	4.67713e+06	3.76728e+06	4.53922e+06
neg_242	4.424	189.1	C8 H15 N O4	NA	NA	NA	NA	NA	NA	NA	NA	NA	NA	3.7934e+06	4.43361e+06	3.61106e+06	4.301e+06	3.58489e+06	3.69629e+06	3.20628e+06	3.10214e+06	2.72384e+06	2.60015e+06	2.74378e+06	2.57517e+06	5.19876e+06	4.71964e+06	5.19127e+06	5.4217e+06	5.00571e+06	3.90854e+06
neg_243	0.886	190.047	C7 H10 O6	NA	NA	NA	NA	NA	NA	NA	NA	NA	NA	3.55129e+07	3.1112e+07	3.54323e+07	3.3336e+07	3.3329e+07	3.40387e+07	4.45151e+07	4.45183e+07	3.8325e+07	3.62953e+07	4.6135e+07	4.37694e+07	3.39588e+07	3.51013e+07	3.78682e+07	3.08232e+07	3.54453e+07	3.24406e+07
neg_244	6.201	190.047	C7 H10 O6	NA	NA	NA	NA	NA	NA	NA	NA	NA	NA	289017	484120	361715	379802	283580	174608	241693	278171	340279	224525	276967	322913	1.23705e+06	1.31606e+06	1.02612e+06	953157	929579	1.16171e+06
neg_245	1.571	190.048	C7 H10 O6	NA	NA	NA	NA	NA	NA	NA	NA	NA	NA	108277209	1.09662e+08	8.40619e+07	8.45696e+07	1.08766e+08	109596227	8.06242e+07	6.59018e+07	7.45773e+07	8.02326e+07	8.02155e+07	7.66511e+07	7.55104e+07	5.89062e+07	6.27302e+07	6.212e+07	7.78634e+07	6.07094e+07
neg_246	6.445	190.048	C7 H10 O6	NA	NA	NA	NA	NA	NA	NA	NA	NA	NA	3.15594e+06	2.98322e+06	3.14092e+06	3.42471e+06	3.5673e+06	3.20253e+06	2.04677e+06	2.09244e+06	1.77992e+06	2.1737e+06	2.28189e+06	2.28395e+06	9.03005e+06	8.54722e+06	9.14084e+06	9.20354e+06	8.86468e+06	8.55115e+06
neg_247	6.711	190.048	C7 H10 O6	NA	NA	NA	NA	NA	NA	NA	NA	NA	NA	1.0648e+07	1.02217e+07	9.76829e+06	1.1568e+07	1.07521e+07	1.05831e+07	7.92992e+06	7.88696e+06	8.39427e+06	8.07147e+06	8.0304e+06	8.05159e+06	1.71762e+07	1.62563e+07	1.71298e+07	1.70895e+07	1.6627e+07	1.73685e+07
neg_248	6.971	190.048	C7 H10 O6	NA	NA	NA	NA	NA	NA	NA	NA	NA	NA	2.73107e+07	2.75218e+07	2.47908e+07	2.71552e+07	2.60008e+07	2.91929e+07	1.21075e+07	1.20368e+07	1.13782e+07	1.17697e+07	1.17148e+07	1.1791e+07	2.74332e+07	2.69297e+07	2.67189e+07	2.68039e+07	2.89149e+07	2.65531e+07
neg_249	9.267	190.048	C7 H10 O6	NA	NA	NA	NA	NA	NA	NA	NA	NA	NA	3.50171e+06	3.75952e+06	3.96917e+06	3.9711e+06	3.71804e+06	3.69193e+06	1.75041e+06	2.25529e+06	2.43838e+06	2.1438e+06	2.13099e+06	1.8821e+06	3.76931e+06	4.23456e+06	4.48355e+06	4.08113e+06	3.97467e+06	3.87718e+06
neg_250	9.439	190.048	C7 H10 O6	NA	NA	NA	NA	NA	NA	NA	NA	NA	NA	5.06513e+06	5.41212e+06	5.72838e+06	5.43957e+06	5.38241e+06	5.30759e+06	2.82226e+06	3.26838e+06	3.53103e+06	2.97375e+06	3.09134e+06	2.91187e+06	6.4639e+06	6.96141e+06	6.53675e+06	6.57151e+06	6.54844e+06	6.04459e+06
neg_251	9.606	190.048	C7 H10 O6	NA	NA	NA	NA	NA	NA	NA	NA	NA	NA	5.09155e+06	4.904e+06	4.99455e+06	5.25233e+06	4.829e+06	4.83833e+06	2.74243e+06	2.91242e+06	2.95218e+06	2.93237e+06	2.82564e+06	2.73137e+06	5.29187e+06	5.9194e+06	6.20137e+06	5.58463e+06	5.62058e+06	5.11644e+06
neg_252	11.557	190.048	C7 H10 O6	NA	NA	NA	NA	NA	NA	NA	NA	NA	NA	608309	860268	806673	661285	107608	553786	131401	248257	226721	184748	252175	120711	546417	748019	889221	548467	621136	604997
neg_253	5.603	190.048	C7 H10 O6	NA	NA	NA	NA	NA	NA	NA	NA	NA	NA	5.81989e+06	4.10305e+06	4.79473e+06	8.91281e+06	4.07323e+06	4.92588e+06	3.75216e+06	3.86622e+06	3.12098e+06	3.36181e+06	2.74892e+06	2.97667e+06	3.98822e+06	4.45277e+06	5.40331e+06	4.45971e+06	4.91207e+06	4.27642e+06
neg_254	7.266	190.084	C8 H14 O5	NA	NA	NA	NA	NA	NA	NA	NA	NA	NA	1.05811e+06	911818	766384	866583	827669	889055	631896	508038	635004	618605	517635	793106	1.32876e+06	1.14731e+06	1.31226e+06	2.18323e+06	1.28872e+06	1.22275e+06
neg_255	9.35	190.084	C8 H14 O5	NA	NA	NA	NA	NA	NA	NA	NA	NA	NA	5.6433e+06	5.38759e+06	5.50722e+06	5.75239e+06	5.37424e+06	5.73874e+06	493496	543232	481183	522876	433329	496826	6.81557e+06	6.69235e+06	6.35122e+06	6.53421e+06	6.51399e+06	6.58071e+06
neg_256	5.849	190.084	C9 H10 N4 O	1-(4,7-Dimethylpyrazolo[5,1-c][1,2,4]triazin-3-yl)ethan-1-one	NA	NA	NA	2016940	NA	NA	NA	NA	NA	3.26636e+07	3.07094e+07	2.91713e+07	3.09955e+07	3.05171e+07	3.33866e+07	5.33919e+06	6.01696e+06	5.42509e+06	5.4921e+06	4.89535e+06	5.15984e+06	1.67164e+07	1.54626e+07	1.51633e+07	1.55708e+07	1.61635e+07	1.58702e+07
neg_257	7.211	190.12	C9 H18 O4	NA	NA	NA	NA	NA	NA	NA	NA	NA	NA	139866	124666	146793	145886	117288	144146	150020	107635	142218	73257.2	130110	135827	510670	530219	540059	574038	577116	675177
neg_258	7.052	190.12	C9 H18 O4	NA	NA	NA	NA	NA	NA	NA	NA	NA	NA	134834	138841	121925	131324	159259	125751	93335.5	67465.6	81849.3	61396.7	96747.6	42867.3	323162	342048	525565	350479	343877	380893
neg_259	1.16	192.027	C6 H8 O7	Citric acid	NA	HMDB0000094	C00158	305	Organic acids	Organic acids and derivatives	Carboxylic acids and derivatives	Tricarboxylic acids and derivatives	map00020 Citrate cycle (TCA cycle); map00250 Alanine, aspartate and glutamate metabolism; map00630 Glyoxylate and dicarboxylate metabolism; map00720 Carbon fixation pathways in prokaryotes; map01060 Biosynthesis of plant secondary metabolites; map01061 Biosynthesis of phenylpropanoids; map01062 Biosynthesis of terpenoids and steroids; map01063 Biosynthesis of alkaloids derived from shikimate path…	5320979970	4982817527	5109668123	5124996525	5278881791	5654212513	4964568481	5237454834	5057061162	4725424964	5195442062	4487976501	4098950475	4187584158	4689917353	4492699735	4276954293	3976974016
neg_260	1.386	192.063	C7 H12 O6	Quinic acid	Miscellaneous	NA	NA	NA	NA	NA	NA	NA	NA	1.015e+07	1.20795e+07	9.19272e+06	1.00299e+07	6.48905e+06	8.24369e+06	3.15135e+06	7.63889e+06	2.38327e+06	3.63508e+06	8.04041e+06	2.59876e+06	7.108e+06	7.21202e+06	7.92393e+06	7.69362e+06	9.57298e+06	6.8726e+06
neg_261	4.985	193.03	NA	NA	NA	NA	NA	NA	NA	NA	NA	NA	NA	1.06664e+08	1.26492e+08	142040736	1.18423e+08	1.16552e+08	1.09412e+08	5.9661e+07	5.93423e+07	6.19553e+07	5.90801e+07	6.57019e+07	5.82709e+07	1.44379e+08	1.55334e+08	1.67581e+08	1.54164e+08	2.13556e+08	1.52252e+08
neg_262	4.885	193.03	NA	NA	NA	NA	NA	NA	NA	NA	NA	NA	NA	4.76684e+07	5.42943e+07	1.23244e+07	5.46039e+07	5.65703e+07	5.0568e+07	2.55382e+07	2.68275e+07	2.6164e+07	2.8029e+07	2.62713e+07	27398082	2.26683e+07	5.90143e+07	6.10899e+07	58061019	5.23885e+07	6.54777e+07
neg_263	5.397	193.03	C9 H8 N O2 P	NA	NA	NA	NA	NA	NA	NA	NA	NA	NA	1.94252e+08	3.01091e+08	2.13763e+08	3.30182e+08	3.18105e+08	3.37425e+08	2.37432e+08	2.20188e+08	2.31431e+08	2.21136e+08	1.46961e+08	2.23231e+08	3.73607e+08	3.67356e+08	3.66278e+08	4.04248e+08	378123486	3.67424e+08
neg_264	7.047	193.074	C10 H11 N O3	NA	NA	NA	NA	NA	NA	NA	NA	NA	NA	167602	172583	151556	163239	126270	156312	168596	57337.5	86574.9	136268	55336.9	53285.3	904584	1.15475e+06	855045	930442	1.02533e+06	987737
neg_265	7.485	193.074	C10 H11 N O3	3-Methylhippuric acid	NA	HMDB0013245	NA	89642	Amino acids, peptides, and analogues	Organic acids and derivatives	Carboxylic acids and derivatives	Amino acids, peptides, and analogues	NA	116540	118412	106766	130752	140308	105643	158988	157226	138717	148997	155302	41155.9	1.07623e+07	1.11945e+07	1.04331e+07	1.2192e+07	1.44664e+07	1.38861e+07
neg_266	4.653	194.021	C9 H6 O5	NA	NA	NA	NA	NA	NA	NA	NA	NA	NA	1.91199e+06	1.98351e+06	2.14249e+06	1.87273e+06	1.88038e+06	1.36827e+06	1.31373e+06	1.26285e+06	1.31306e+06	1.31954e+06	1.40642e+06	1.28682e+06	8.762e+06	8.56793e+06	8.15278e+06	8.62191e+06	8.71745e+06	8.9991e+06
neg_267	4.534	194.021	C3 H7 N4 O4 P	NA	NA	NA	NA	NA	NA	NA	NA	NA	NA	5.76442e+06	6.14398e+06	5.89827e+06	5.66118e+06	5.65647e+06	6.55789e+06	1.30318e+06	1.89729e+06	1.28218e+06	1.56184e+06	1.22167e+06	1.33633e+06	5.78613e+06	6.62865e+06	9.69041e+06	7.31908e+06	7.20704e+06	5.97172e+06
neg_268	0.928	194.042	C6 H10 O7	beta-D-Glucopyranuronic acid	NA	NA	C08350	390202	Endogenous Metabolites	NA	NA	NA	NULL	7.99542e+07	6.90564e+07	1.38261e+08	1.29859e+08	1.32701e+08	9.97963e+07	1.34804e+08	1.60638e+08	1.09477e+08	1.16606e+08	1.20582e+08	1.35751e+08	1.37222e+08	1.48285e+08	1.19855e+08	1.36332e+08	176406239	1.44646e+08
neg_269	5.269	194.058	C10 H10 O4	NA	NA	NA	NA	NA	NA	NA	NA	NA	NA	2.76342e+06	2.90698e+06	2.83692e+06	2.41732e+06	2.91929e+06	2.73255e+06	1.06339e+06	1.64916e+06	1.10867e+06	194797	411558	1.4541e+06	1.01122e+07	2.81503e+06	4.51695e+06	2.2435e+06	2.78959e+06	2.41861e+06
neg_270	4.555	194.058	C10 H10 O4	dimethyl phthalate	NA	NA	NA	NA	NA	NA	NA	NA	NA	3.13369e+06	3.00845e+06	2.61523e+06	3.52163e+06	3.13192e+06	2.91712e+06	2.3281e+06	3.08742e+06	1.79107e+06	2.99842e+06	2.24005e+06	1.77546e+06	325339	815131	423873	925231	913637	778002
neg_271	9.873	194.058	C10 H10 O4	Ferulic acid	NA	HMDB0000954	C01494	393368	Phenylpropanoids	Phenylpropanoids and polyketides	Cinnamic acids and derivatives	Hydroxycinnamic acids and derivatives	map00940 Phenylpropanoid biosynthesis; map01061 Biosynthesis of phenylpropanoids; map01100 Metabolic pathways; map01110 Biosynthesis of secondary metabolites	4.53788e+06	4.47269e+06	4.30894e+06	4.44795e+06	4.22767e+06	4.08081e+06	3.4864e+06	3.62494e+06	3.4616e+06	3.62162e+06	3.85266e+06	3.57513e+06	5.73764e+06	5.81292e+06	5.66038e+06	5.58186e+06	5.99176e+06	5.62223e+06
neg_272	0.864	194.078	C7 H14 O6	methyl-O-β-D-glucopyranoside	NA	NA	NA	NA	NA	NA	NA	NA	NA	1.29956e+08	1.37797e+08	1.5942e+08	1.26926e+08	1.46608e+08	1.4549e+08	1.10573e+08	1.7593e+08	160737136	1.2965e+08	1.89943e+08	1.77297e+08	7.18659e+07	7.25007e+07	7.82502e+07	7.49358e+07	1.00085e+08	4.6979e+07
neg_273	11.26	194.094	C11 H14 O3	Isobutyl 4-hydroxybenzoate	Phenolic acids	NA	NA	NA	NA	NA	NA	NA	NA	2.76589e+06	2.72161e+06	1.91822e+06	2.04236e+06	3.09651e+06	3.0367e+06	1.24643e+06	2.23034e+06	2.80366e+06	2.80094e+06	2.4756e+06	2.73695e+06	855177	1.90703e+06	1.67241e+06	2.0909e+06	1.69841e+06	1.11477e+06
neg_274	4.816	196.037	C9 H8 O5	NA	NA	NA	NA	NA	NA	NA	NA	NA	NA	8.93887e+06	1.29185e+07	1.24723e+07	1.07097e+07	8.52741e+06	8.98057e+06	3.29376e+06	2.02003e+06	2.21755e+06	2.68264e+06	2.63907e+06	3.0111e+06	9.62613e+06	1.16288e+07	1.00798e+07	8.37251e+06	1.00055e+07	6.70167e+06
neg_275	6.522	196.037	C9 H8 O5	NA	NA	NA	NA	NA	NA	NA	NA	NA	NA	2.20992e+06	2.07131e+06	2.05107e+06	2.00341e+06	2.07601e+06	2.31701e+06	1.33149e+06	1.27381e+06	1.41893e+06	1.24359e+06	1.18051e+06	1.47799e+06	2.931e+06	2.884e+06	2.74586e+06	3.0221e+06	2.93795e+06	2.95083e+06
neg_276	4.958	196.037	C9 H8 O5	NA	NA	NA	NA	NA	NA	NA	NA	NA	NA	9.68061e+06	1.01093e+07	7.837e+06	9.68419e+06	9.02363e+06	1.06969e+07	2.05153e+06	2.033e+06	1.85547e+06	2.39134e+06	1.48523e+06	1.84149e+06	6.9541e+06	4.44604e+06	6.64765e+06	8.38971e+06	7.38757e+06	7.912e+06
neg_277	10.419	196.037	C9 H8 O5	NA	NA	NA	NA	NA	NA	NA	NA	NA	NA	680168	751717	700763	795864	877077	653333	304364	474493	432071	346337	378595	269092	726163	630887	673061	595957	587309	647778
neg_278	9.536	196.037	C9 H8 O5	NA	NA	NA	NA	NA	NA	NA	NA	NA	NA	754055	718466	886450	772623	743898	661250	112408	99666.4	147282	124495	92967.3	99353.7	762303	795001	847441	710390	846444	782841
neg_279	6.14	196.048	C8 H8 N2 O4	NA	NA	NA	NA	NA	NA	NA	NA	NA	NA	2.22891e+07	2.39504e+07	2.18896e+07	2.23011e+07	2.25906e+07	1.82324e+07	123843	123639	126500	115891	120396	129283	91099	83065.1	80424.2	96431.2	77884.8	81022.9
neg_280	0.8	196.058	C6 H12 O7	Gluconic acid	NA	HMDB0000625	C00257	10240	Carbohydrates	Organic oxygen compounds	Organooxygen compounds	Carbohydrates and carbohydrate conjugates	map00030 Pentose phosphate pathway; map01100 Metabolic pathways; map01110 Biosynthesis of secondary metabolites; map01120 Microbial metabolism in diverse environments; map01130 Biosynthesis of antibiotics; map01200 Carbon metabolism	229972533	2.37258e+08	2.47999e+08	2.4936e+08	236619487	2.52573e+08	2.45913e+08	2.69383e+08	2.56379e+08	2.50253e+08	2.83896e+08	2.36428e+08	2.33071e+08	2.24285e+08	2.27968e+08	2.44838e+08	2.55846e+08	2.30495e+08
neg_281	6.635	196.073	C10 H12 O4	NA	NA	NA	NA	NA	NA	NA	NA	NA	NA	641607	785148	548288	474558	459671	627026	199130	199676	200479	184877	209932	194030	908339	1.00706e+06	839348	887423	865951	782490
neg_282	10.236	196.073	C10 H12 O4	2-Hydroxy-4-(4-hydroxyphenyl)butanoic acid	NA	NA	NA	15875104	NA	NA	NA	NA	NA	313353	413811	317779	367884	311841	296627	366950	378868	336599	308544	308118	365033	931046	957466	1.16352e+06	1.04581e+06	1.10537e+06	1.05068e+06
neg_283	6.186	196.073	C10 H12 O4	NA	NA	NA	NA	NA	NA	NA	NA	NA	NA	529838	636913	576670	634721	794675	836584	639411	681176	578688	663671	746444	648795	788198	970665	995094	1.33626e+06	1.0577e+06	1.03941e+06
neg_284	0.864	196.094	C7 H16 O6	NA	NA	NA	NA	NA	NA	NA	NA	NA	NA	4.79808e+06	5.42205e+06	5.19233e+06	6.39159e+06	4.63991e+06	4.53078e+06	2.58294e+07	2.84773e+07	2.48163e+07	3.05199e+07	2.4468e+07	2.30998e+07	2.90254e+06	3.21981e+06	3.11906e+06	5.01924e+06	4.59481e+06	4.14687e+06
neg_285	1.116	196.094	C7 H16 O6	NA	NA	NA	NA	NA	NA	NA	NA	NA	NA	321086	355662	336676	335093	611347	1.36959e+06	9.01978e+06	8.27616e+06	6.75935e+06	9.41633e+06	7.22752e+06	7.91913e+06	671766	369838	443599	771120	325067	390779
neg_286	10.875	196.11	C11 H16 O3	NA	NA	NA	NA	NA	NA	NA	NA	NA	NA	3.3085e+06	3.0412e+06	3.103e+06	3.11191e+06	3.21407e+06	3.30036e+06	11015.5	10783.9	11328.8	12183.7	11688	10833.7	10887.7	10373.1	10773.8	12798.4	10698.5	13621.9
neg_287	5.248	198.053	C9 H10 O5	Syringic acid	NA	HMDB0002085	C10833	10289	Benzene and derivatives	Benzenoids	Benzene and substituted derivatives	Benzoic acids and derivatives	map00627 Aminobenzoate degradation; map01120 Microbial metabolism in diverse environments	2.58868e+06	2.31298e+06	2.3837e+06	2.71785e+06	2.36285e+06	2.56095e+06	7.42536e+06	7.32609e+06	6.93714e+06	6.59837e+06	6.90215e+06	7.23876e+06	4.16949e+06	4.07351e+06	3.78824e+06	3.07723e+06	3.9773e+06	3.9208e+06
neg_288	1.848	198.053	C9 H10 O5	Ethyl gallate	Phenolic acids	NA	NA	NA	NA	NA	NA	NA	NA	7.83226e+06	8.04132e+06	9.37915e+06	7.76048e+06	7.08336e+06	7.7445e+06	8.14705e+06	8.98779e+06	1.2471e+07	9.43061e+06	8.59887e+06	1.02314e+07	1.04653e+07	1.14643e+07	9.32269e+06	1.11274e+07	9.5358e+06	1.2399e+07
neg_289	3.497	198.053	C9 H10 O5	Syringic acid	NA	NA	NA	NA	NA	NA	NA	NA	NA	1.5823e+06	1.81174e+06	1.61586e+06	1.70911e+06	1.39982e+06	1.62056e+06	8.94749e+06	1.49767e+07	1.64355e+07	1.40325e+07	1.44597e+07	1.4617e+07	554328	411706	393928	373991	482518	76795.8
neg_290	5.072	199.048	C8 H9 N O5	NA	NA	NA	NA	NA	NA	NA	NA	NA	NA	128326	125284	127972	139975	121250	131341	1.31192e+06	1.21697e+06	1.15213e+06	1.0043e+06	1.22704e+06	1.05316e+06	323090	341467	283126	363521	275543	325134
neg_291	0.765	200.008	C4 H9 O7 P	NA	NA	NA	NA	NA	NA	NA	NA	NA	NA	4.46475e+06	3.53962e+06	3.69242e+06	4.09225e+06	3.4919e+06	4.0857e+06	2.27403e+06	2.1226e+06	2.01238e+06	2.25907e+06	2.43434e+06	2.24278e+06	2.37743e+06	2.17595e+06	2.16035e+06	2.21068e+06	2.27326e+06	2.18389e+06
neg_292	12.701	200.084	C13 H12 O2	Bis(4-hydroxyphenyl)methane or 4,4'-dihydroxydibenzyl methane	NA	NA	C14298	11614	Extractables/Leachables	NA	NA	NA	map00363 Bisphenol degradation; map01120 Microbial metabolism in diverse environments	27279.2	27966.3	19403.2	29528.4	32988.2	15249.4	15690.3	12862.4	12691	11209.2	12480.9	14010.7	5.63597e+06	5.32984e+06	5.186e+06	5.65048e+06	5.83357e+06	5.53656e+06
neg_293	6.025	200.105	C10 H16 O4	NA	NA	NA	NA	NA	NA	NA	NA	NA	NA	1.3842e+06	1.67297e+06	1.33249e+06	1.56201e+06	1.39079e+06	1.56977e+06	8.21652e+06	9.4482e+06	7.81037e+06	8.58318e+06	8.50618e+06	8.64853e+06	985788	1.0129e+06	1.10656e+06	1.19269e+06	984633	1.06448e+06
neg_294	8.824	200.141	C11 H20 O3	NA	NA	NA	NA	NA	NA	NA	NA	NA	NA	2.21152e+06	2.24287e+06	2.06319e+06	2.28406e+06	2.21609e+06	2.03626e+06	120705	116674	75716	103903	114735	114018	3.82538e+06	3.64713e+06	3.79322e+06	3.90852e+06	3.64143e+06	3.71279e+06
neg_295	0.886	201.063	C8 H11 N O5	NA	NA	NA	NA	NA	NA	NA	NA	NA	NA	2.08124e+06	2.40689e+06	2.541e+06	2.30396e+06	2.28958e+06	2.22118e+06	3.91284e+06	4.55984e+06	4.51147e+06	2.60837e+06	3.84841e+06	3.02226e+06	1.30702e+06	1.50002e+06	2.67224e+06	1.63164e+06	3.39214e+06	2.40529e+06
neg_296	1.657	201.063	C8 H11 N O5	NA	NA	NA	NA	NA	NA	NA	NA	NA	NA	3.34426e+06	3.65929e+06	3.8136e+06	4.35744e+06	2.78112e+06	4.22889e+06	2.99243e+06	3.18626e+06	3.17849e+06	3.11727e+06	3.07086e+06	3.33719e+06	2.78228e+06	3.8882e+06	3.66183e+06	4.99546e+06	3.65606e+06	3.498e+06
neg_297	0.759	202.015	C6 H7 N2 O4 P	NA	NA	NA	NA	NA	NA	NA	NA	NA	NA	1.38359e+06	806504	1.1122e+06	1.3723e+06	842909	1.29887e+06	3.21992e+06	3.75162e+06	4.0882e+06	3.13118e+06	3.66487e+06	3.53005e+06	911306	876746	1.04022e+06	1.03432e+06	1.0718e+06	892435
neg_298	2.223	202.048	C9 H14 O S2	NA	NA	NA	NA	NA	NA	NA	NA	NA	NA	4.70414e+06	8.61884e+06	6.63413e+06	6.38257e+06	4.50501e+06	4.18197e+06	1.99458e+06	2.83325e+06	3.19679e+06	2.73372e+06	2.77535e+06	2.83762e+06	2.33657e+06	3.26834e+06	2.88348e+06	2.78319e+06	2.645e+06	2.35402e+06
neg_299	8.683	202.12	C10 H18 O4	3-tert-Butyladipic acid	NA	NA	NA	89392	NA	NA	NA	NA	NA	3.47285e+06	3.04395e+06	2.86376e+06	2.91439e+06	2.99372e+06	3.04902e+06	3.5258e+06	3.91123e+06	3.4607e+06	3.56454e+06	3.38845e+06	3.60038e+06	4.28471e+06	3.78546e+06	4.19534e+06	4.15942e+06	4.25841e+06	4.4833e+06
neg_300	2.369	202.132	C9 H18 N2 O3	NA	NA	NA	NA	NA	NA	NA	NA	NA	NA	2.74866e+06	3.03031e+06	2.29226e+06	2.64438e+06	2.64183e+06	2.71938e+06	3.90208e+06	1.08686e+07	1.08989e+07	1.08117e+07	1.01612e+07	1.66158e+07	1.73851e+06	1.64478e+06	1.45647e+06	1.47339e+06	1.73687e+06	1.47395e+06
neg_301	0.846	203.042	C7 H9 N O6	NA	NA	NA	NA	NA	NA	NA	NA	NA	NA	8.84635e+06	1.08979e+07	1.08713e+07	9.70454e+06	8.84876e+06	7.50529e+06	4.64573e+07	4.84818e+07	4.41103e+07	4.68801e+07	5.52075e+07	4.41314e+07	9.42976e+06	8.45496e+06	9.17161e+06	9.508e+06	7.17694e+06	9.32961e+06
neg_302	2.023	203.079	C8 H13 N O5	NA	NA	NA	NA	NA	NA	NA	NA	NA	NA	3.80479e+07	4.05211e+07	3.60221e+07	3.89309e+07	3.90422e+07	60206687	4.73616e+07	4.17107e+07	5.13785e+07	5.47013e+07	4.47631e+07	4.77967e+07	1.9803e+07	3.02693e+07	2.66845e+07	2.40703e+07	2.39427e+07	2.40017e+07
neg_303	7.23	203.079	C8 H13 N O5	NA	NA	NA	NA	NA	NA	NA	NA	NA	NA	1.07787e+06	981833	1.13848e+06	1.03468e+06	912825	932069	801036	589282	590899	551407	551515	609135	1.52285e+06	1.54382e+06	1.50357e+06	1.4466e+06	1.46976e+06	1.48015e+06
neg_304	1.167	204.018	C7 H9 O5 P	NA	NA	NA	NA	NA	NA	NA	NA	NA	NA	4.11067e+06	3.01193e+06	3.74063e+06	2.98094e+06	3.81144e+06	3.00485e+06	9.28952e+06	7.32287e+06	6.74582e+06	7.25613e+06	8.41176e+06	7.69325e+06	8.86231e+06	9.50306e+06	1.18359e+07	8.48163e+06	1.13791e+07	8.00581e+06
neg_305	1.165	204.027	C7 H8 O7	NA	NA	NA	NA	NA	NA	NA	NA	NA	NA	2.07711e+07	2.32844e+07	1.98977e+07	1.68167e+07	1.67302e+07	2.24008e+07	2.16669e+07	2.01419e+07	2.91341e+07	2.61061e+07	2.27115e+07	2.94943e+07	1.4259e+07	1.35525e+07	1.52673e+07	1.52668e+07	2.0609e+07	1.53294e+07
neg_306	0.851	204.027	C7 H8 O7	NA	NA	NA	NA	NA	NA	NA	NA	NA	NA	3.57935e+07	4.23709e+07	4.68579e+07	3.59157e+07	3.65271e+07	3.94493e+07	4.47371e+07	4.0946e+07	3.63109e+07	3.77985e+07	4.46593e+07	4.42417e+07	3.61361e+07	3.44564e+07	3.6931e+07	3.59886e+07	3.62464e+07	3.94466e+07
neg_307	7.071	204.063	C8 H12 O6	NA	NA	NA	NA	NA	NA	NA	NA	NA	NA	5.8949e+07	6.4242e+07	6.22263e+07	5.96944e+07	5.93263e+07	5.70474e+07	5.0166e+06	5.41654e+06	5.18092e+06	5.2454e+06	5.13727e+06	5.02557e+06	1.55241e+07	1.70325e+07	1.42567e+07	1.56328e+07	1.4823e+07	1.62758e+07
neg_308	2.728	204.063	C8 H12 O6	NA	NA	NA	NA	NA	NA	NA	NA	NA	NA	7.78366e+07	3.65169e+08	6.78487e+07	8.37174e+07	2.61771e+08	8.18877e+07	6.76511e+07	5.59328e+07	8.75303e+07	3.59124e+07	4.19847e+07	4.21733e+07	6.88759e+07	7.69451e+07	6.55959e+07	4.8988e+07	4.79005e+07	6.93755e+07
neg_309	2.509	204.063	C8 H12 O6	NA	NA	NA	NA	NA	NA	NA	NA	NA	NA	7.7697e+07	8.45551e+07	7.06144e+07	6.06031e+07	5.5816e+07	1.94993e+08	3.61543e+07	6.21274e+07	4.63762e+07	5.22792e+07	5.83168e+07	4.45725e+07	9.90531e+07	1.31959e+08	9.14168e+07	146285491	9.56014e+07	1.61606e+08
neg_310	2.856	204.063	C8 H12 O6	NA	NA	NA	NA	NA	NA	NA	NA	NA	NA	5.84299e+07	6.26314e+07	5.72333e+07	1.43726e+08	4.95749e+07	4.87837e+07	4.87438e+07	5.35619e+07	6.17254e+07	5.3799e+07	4.00946e+07	5.52677e+07	3.40523e+07	6.28626e+07	4.93949e+07	7.91473e+07	6.58372e+07	6.609e+07
neg_311	11.946	204.063	C8 H12 O6	NA	NA	NA	NA	NA	NA	NA	NA	NA	NA	944916	1.08639e+06	1.2089e+06	1.19058e+06	1.19029e+06	823713	138043	196355	230473	189169	164210	105809	857473	1.17198e+06	1.3511e+06	859707	983297	935685
neg_312	7.299	204.063	C8 H12 O6	NA	NA	NA	NA	NA	NA	NA	NA	NA	NA	1.30502e+07	1.24026e+07	1.14544e+07	1.3613e+07	1.1989e+07	1.28138e+07	3.86285e+06	3.92758e+06	3.94971e+06	3.80144e+06	3.80069e+06	3.68316e+06	11367532	1.14683e+07	1.11997e+07	1.23759e+07	1.13501e+07	1.18533e+07
neg_313	7.483	204.063	C8 H12 O6	NA	NA	NA	NA	NA	NA	NA	NA	NA	NA	5.15487e+06	4.52172e+06	4.62531e+06	5.24883e+06	4.6836e+06	5.06175e+06	2.7716e+06	3.01817e+06	2.86244e+06	3.20466e+06	2.91806e+06	2.87224e+06	7.95697e+06	8.07771e+06	7.67859e+06	8.08794e+06	8.83395e+06	7.77998e+06
neg_314	7.659	204.063	C8 H12 O6	NA	NA	NA	NA	NA	NA	NA	NA	NA	NA	2.3529e+07	2.1107e+07	2.12699e+07	2.24172e+07	2.0979e+07	2.26208e+07	9.21552e+06	9.98679e+06	9.94698e+06	9.00282e+06	8.6093e+06	9.25858e+06	2.39593e+07	2.29906e+07	2.34904e+07	2.47085e+07	2.33615e+07	2.31672e+07
neg_315	10.157	204.063	C8 H12 O6	NA	NA	NA	NA	NA	NA	NA	NA	NA	NA	1.34732e+06	1.47328e+06	1.33479e+06	1.46765e+06	1.51568e+06	1.49715e+06	590120	645126	648798	591757	539451	588522	2.02028e+06	2.21451e+06	2.07605e+06	2.06834e+06	2.07019e+06	1.91599e+06
neg_316	9.808	204.063	C8 H12 O6	NA	NA	NA	NA	NA	NA	NA	NA	NA	NA	3.88327e+06	2.62707e+06	2.59359e+06	3.45289e+06	2.64442e+06	2.42445e+06	609028	805834	795890	638538	717620	708957	2.72604e+06	3.14327e+06	2.7537e+06	2.59965e+06	2.77996e+06	2.63906e+06
neg_317	9.957	204.063	C8 H12 O6	NA	NA	NA	NA	NA	NA	NA	NA	NA	NA	986509	1.59469e+06	2.26106e+06	2.24912e+06	1.09092e+06	1.36853e+06	322047	440605	511192	502096	388563	324230	2.72198e+06	2.56051e+06	2.5683e+06	2.34221e+06	2.4644e+06	2.42733e+06
neg_318	5.976	204.09	C5 H13 N6 O P	NA	NA	NA	NA	NA	NA	NA	NA	NA	NA	2.02425e+06	1.91809e+06	1.72189e+06	1.83781e+06	1.91548e+06	1.8274e+06	3.32387e+06	2.77665e+06	3.20227e+06	3.07183e+06	2.8827e+06	3.58936e+06	931211	1.00862e+06	989559	961360	1.03553e+06	898626
neg_319	6.188	204.09	C11 H12 N2 O2	D-(+)-Tryptophan	NA	HMDB0013609	C00525	8707	Amino acids	Organoheterocyclic compounds	Indoles and derivatives	Indolyl carboxylic acids and derivatives	NULL	4.66065e+06	4.97516e+06	4.77809e+06	4.70895e+06	4.86313e+06	5.43097e+06	1.7248e+07	1.85618e+07	1.70847e+07	1.79969e+07	1.79278e+07	1.7635e+07	1.90917e+06	2.3258e+06	1.95932e+06	2.09565e+06	2.14909e+06	1.93992e+06
neg_320	3.879	204.1	C9 H16 O5	NA	NA	NA	NA	NA	NA	NA	NA	NA	NA	8.22142e+06	5.47805e+06	9.56989e+06	7.04814e+06	8.92517e+06	5.86725e+06	4.50749e+06	5.41062e+06	5.56022e+06	7.26e+06	6.86208e+06	6.89517e+06	2.77205e+06	1.85239e+06	2.41306e+06	2.83838e+06	2.47708e+06	2.7388e+06
neg_321	4.995	204.1	C9 H16 O5	NA	NA	NA	NA	NA	NA	NA	NA	NA	NA	1.73151e+06	1.79149e+06	1.3838e+06	1.67956e+06	1.76283e+06	2.23515e+06	1.8009e+06	1.84614e+06	2.08462e+06	1.65092e+06	2.21696e+06	1.7984e+06	695699	601744	561726	474420	696001	726106
neg_322	5.23	204.1	C9 H16 O5	NA	NA	NA	NA	NA	NA	NA	NA	NA	NA	1.48882e+06	1.29654e+06	1.00288e+06	1.42228e+06	1.10542e+06	1.05352e+06	3.14732e+06	3.39133e+06	3.24277e+06	3.35427e+06	3.05367e+06	3.07372e+06	214948	604761	337858	163486	306072	78378.6
neg_323	5.805	204.1	C9 H16 O5	NA	NA	NA	NA	NA	NA	NA	NA	NA	NA	1.34285e+06	1.69722e+06	1.30568e+06	1.50055e+06	1.10981e+06	1.46347e+06	5.97835e+06	6.9716e+06	6.464e+06	7.16269e+06	6.77739e+06	6.11942e+06	1.47902e+06	1.46811e+06	1.43799e+06	1.44734e+06	809106	1.4111e+06
neg_324	1.254	204.111	C8 H16 N2 O4	NA	NA	NA	NA	NA	NA	NA	NA	NA	NA	1.4764e+06	1.74807e+06	1.58186e+06	1.7873e+06	1.55624e+06	1.66662e+06	2.9707e+06	2.13715e+06	2.31891e+06	2.18177e+06	2.98463e+06	2.85277e+06	4.28266e+06	3.47281e+06	4.13309e+06	4.25658e+06	4.74932e+06	3.93248e+06
neg_325	8.063	204.136	C10 H20 O4	NA	NA	NA	NA	NA	NA	NA	NA	NA	NA	2.35244e+06	2.43249e+06	2.2784e+06	2.33515e+06	2.42488e+06	2.40743e+06	155553	127476	126326	135293	120662	134776	167629	123198	131864	143756	164702	162310
neg_326	1.264	205.058	C7 H11 N O6	NA	NA	NA	NA	NA	NA	NA	NA	NA	NA	3.07324e+06	1.63457e+06	3.06791e+06	2.52321e+06	2.26443e+06	2.23152e+06	9.16083e+06	1.17278e+07	1.11692e+07	9.43921e+06	1.14032e+07	1.0027e+07	927816	644111	811251	798506	921453	848637
neg_327	5.148	205.058	C7 H11 N O6	NA	NA	NA	NA	NA	NA	NA	NA	NA	NA	703696	1.05998e+06	967531	724078	962126	946722	1.01701e+06	1.23165e+06	1.09939e+06	1.24317e+06	972939	1.19494e+06	1.93257e+06	2.31755e+06	2.18119e+06	2.03688e+06	2.0943e+06	1.30353e+06
neg_328	6.358	205.095	C8 H15 N O5	NA	NA	NA	NA	NA	NA	NA	NA	NA	NA	1.1622e+06	1.19898e+06	1.51065e+06	1.29289e+06	1.47379e+06	1.1798e+06	689161	727364	575062	617491	499596	608498	2.65187e+06	3.42821e+06	3.13242e+06	3.034e+06	3.20434e+06	3.17694e+06
neg_329	1.225	205.095	C8 H15 N O5	NA	NA	NA	NA	NA	NA	NA	NA	NA	NA	1.16927e+07	1.19342e+07	9.96304e+06	1.33296e+07	1.10418e+07	1.00476e+07	1.3898e+07	1.38988e+07	1.29395e+07	1.19882e+07	1.45577e+07	1.29462e+07	6.86275e+06	5.94663e+06	5.48299e+06	5.77087e+06	5.82002e+06	5.8826e+06
neg_330	1.454	205.095	C8 H15 N O5	NA	NA	NA	NA	NA	NA	NA	NA	NA	NA	9.27503e+07	9.11507e+07	8.70031e+07	8.63375e+07	8.70572e+07	8.07542e+07	7.48105e+07	6.43415e+07	8.23388e+07	7.33434e+07	7.38044e+07	7.48685e+07	5.7419e+07	5.78195e+07	5.54545e+07	7.97585e+07	7.36649e+07	5.77738e+07
neg_331	5.972	205.095	C8 H15 N O5	NA	NA	NA	NA	NA	NA	NA	NA	NA	NA	798991	810192	789066	809807	827402	679677	519577	490847	489234	492951	472812	578727	612219	787216	736306	646115	676563	603809
neg_332	5.046	206.021	C10 H6 O5	NA	NA	NA	NA	NA	NA	NA	NA	NA	NA	4.84773e+06	5.1596e+06	4.2464e+06	5.03663e+06	4.85471e+06	4.82405e+06	162355	187248	182838	173279	243846	165328	205240	230464	269107	220196	259361	228603
neg_333	6.54	206.042	C7 H10 O7	6-methyl citrate	NA	NA	NA	10466788	NA	NA	NA	NA	NA	5.09437e+07	5.35247e+07	5.32351e+07	5.13703e+07	5.31438e+07	5.35858e+07	2.19766e+07	2.02715e+07	2.19396e+07	2.14016e+07	2.05067e+07	2.09085e+07	5.65209e+07	5.67828e+07	5.86754e+07	5.78798e+07	5.41367e+07	5.97726e+07
neg_334	1.344	206.078	C8 H14 O6	NA	NA	NA	NA	NA	NA	NA	NA	NA	NA	3.49702e+08	3.54672e+08	3.59899e+08	3.92065e+08	406071452	364525761	1.90608e+08	2.36318e+08	1.99794e+08	2.02076e+08	1.91906e+08	1.96778e+08	3.96908e+08	3.80286e+08	3.9788e+08	4.14158e+08	3.87411e+08	4.05108e+08
neg_335	5.98	207.089	C11 H13 N O3	N-Acetyl-L-phenylalanine	NA	HMDB0000512	C03519	67404	Amino acids, peptides, and analogues	Organic acids and derivatives	Carboxylic acids and derivatives	Amino acids, peptides, and analogues	map00360 Phenylalanine metabolism	1.42398e+07	1.5008e+07	1.28134e+07	1.5988e+07	1.40773e+07	1.521e+07	7.44222e+06	1.6327e+07	1.71956e+07	6.39342e+06	1.50749e+07	1.51407e+07	1.79894e+07	1.3835e+07	1.18898e+07	5.64057e+06	1.48935e+07	1.24627e+07
neg_336	0.816	208.058	C7 H12 O7	NA	NA	NA	NA	NA	NA	NA	NA	NA	NA	6.61406e+07	1.30494e+08	1.34412e+08	1.35395e+08	6.86299e+07	1.25368e+08	1.155e+08	6.10601e+07	5.89322e+07	1.11849e+08	123395039	1.12901e+08	4.53731e+07	4.95627e+07	9.97974e+07	4.69685e+07	4.75386e+07	4.86499e+07
neg_337	6.562	210.053	C10 H10 O5	NA	NA	NA	NA	NA	NA	NA	NA	NA	NA	1.0874e+07	1.00482e+07	1.1359e+07	1.07156e+07	1.03125e+07	1.05445e+07	2.04153e+06	2.33063e+06	1.93593e+06	2.07117e+06	1.96563e+06	2.22569e+06	379936	335124	316145	436374	299276	391262
neg_338	6.219	210.053	C10 H10 O5	NA	NA	NA	NA	NA	NA	NA	NA	NA	NA	1.83931e+06	1.90654e+06	2.16705e+06	1.87662e+06	1.68174e+06	2.25908e+06	907093	885717	1.06797e+06	858842	877463	1.13213e+06	2.0074e+06	2.21003e+06	1.9276e+06	1.93356e+06	1.82105e+06	2.14797e+06
neg_339	6.005	210.053	C10 H10 O5	NA	NA	NA	NA	NA	NA	NA	NA	NA	NA	186366	340274	244034	272212	220713	111345	135638	126833	77900.5	186510	190190	173961	284846	420403	452637	396843	384548	396211
neg_340	4.597	210.053	C10 H10 O5	NA	NA	NA	NA	NA	NA	NA	NA	NA	NA	392466	368250	393640	387792	568086	112523	329512	316721	283532	345780	150696	385816	4.1007e+06	4.63297e+06	4.16059e+06	4.21885e+06	4.73232e+06	4.09072e+06
neg_341	0.917	210.073	C8 H10 N4 O3	1,3,7-Trimethyluric acid	NA	HMDB0002123	C16361	71754	Alkaloids	Organoheterocyclic compounds	Imidazopyrimidines	Purines and purine derivatives	map00232 Caffeine metabolism; map01120 Microbial metabolism in diverse environments	1.05572e+08	9.22671e+07	1.16624e+08	1.06057e+08	7.12908e+07	2.36032e+07	1.2782e+08	1.38305e+08	1.34332e+08	124036394	1.43111e+08	1.05978e+08	8.23833e+07	6.68194e+07	6.86779e+07	7.32043e+07	6.5602e+07	7.64936e+07
neg_342	7.495	210.087	C7 H10 N6 O2	NA	NA	NA	NA	NA	NA	NA	NA	NA	NA	504679	616189	509438	644412	586678	658415	1.06179e+06	1.13961e+06	1.02373e+06	1.05739e+06	987651	1.09486e+06	1.02205e+06	1.03121e+06	1.10515e+06	1.12287e+06	1.15154e+06	1.03374e+06
neg_343	9.629	210.125	C12 H18 O3	Jasmonic acid	NA	HMDB0032797	C08491	4444606	Fatty acyls[FA]	Lipids and lipid-like molecules	Fatty Acyls	Lineolic acids and derivatives	map00592 alpha-Linolenic acid metabolism; map01060 Biosynthesis of plant secondary metabolites; map01070 Biosynthesis of plant hormones; map01100 Metabolic pathways; map01110 Biosynthesis of secondary metabolites; map04075 Plant hormone signal transduction	7.18273e+06	6.77187e+06	6.87521e+06	6.84655e+06	6.69848e+06	7.38796e+06	1.10992e+07	1.20759e+07	1.16738e+07	1.08699e+07	1.11175e+07	1.10621e+07	1.66246e+07	1.63792e+07	1.65043e+07	1.66023e+07	1.68313e+07	1.63558e+07
neg_344	1.452	211.084	C10 H13 N O4	NA	NA	NA	NA	NA	NA	NA	NA	NA	NA	4.7354e+06	4.8593e+06	3.32194e+06	3.07358e+06	5.27314e+06	4.14261e+06	7.30633e+06	5.48721e+06	8.16873e+06	7.33427e+06	8.0487e+06	5.87018e+06	2.76582e+06	1.78558e+06	2.36279e+06	2.87275e+06	2.70905e+06	2.55585e+06
neg_345	4.648	211.084	C10 H13 N O4	NA	NA	NA	NA	NA	NA	NA	NA	NA	NA	773139	194905	293169	590418	300683	308643	234186	198895	314491	338395	182559	196453	2.65081e+06	2.45562e+06	2.55549e+06	2.94859e+06	2.3547e+06	2.78543e+06
neg_346	5.993	211.084	C10 H13 N O4	NA	NA	NA	NA	NA	NA	NA	NA	NA	NA	357479	284110	195726	205138	233877	444949	307209	310442	206610	193646	227936	297622	1.68617e+06	1.64245e+06	1.8473e+06	2.13224e+06	1.68354e+06	1.71733e+06
neg_347	5.543	212.032	C9 H8 O6	NA	NA	NA	NA	NA	NA	NA	NA	NA	NA	1.25693e+07	1.0129e+07	1.04322e+07	1.16642e+07	1.1056e+07	1.14445e+07	1.25406e+07	1.12367e+07	1.0795e+07	1.19533e+07	1.0694e+07	1.16659e+07	7.94e+06	6.66056e+06	7.34714e+06	7.37867e+06	7.0213e+06	7.60197e+06
neg_348	3.852	212.032	C9 H8 O6	NA	NA	NA	NA	NA	NA	NA	NA	NA	NA	8.48483e+06	7.38775e+06	8.04421e+06	6.22875e+06	7.72124e+06	8.81692e+06	7.11333e+06	9.09953e+06	8.59648e+06	7.74151e+06	7.97071e+06	9.8278e+06	9.55908e+06	1.22038e+07	9.71913e+06	1.06432e+07	1.07533e+07	1.07256e+07
neg_349	7.847	212.047	C13 H8 O3	NA	NA	NA	NA	NA	NA	NA	NA	NA	NA	7.5327e+06	9.42942e+06	6572827	8.29121e+06	6.05919e+06	7.85611e+06	262658	221819	331405	290516	313873	204551	627804	527355	385641	743759	398454	511946
neg_350	12.991	212.141	C12 H20 O3	NA	NA	NA	NA	NA	NA	NA	NA	NA	NA	1.93259e+06	1.60994e+06	1.67719e+06	1.76061e+06	1.761e+06	1.87536e+06	1.25128e+06	1.28032e+06	1.20574e+06	1.2707e+06	1.08558e+06	1.39806e+06	3.66453e+06	3.5976e+06	3.21395e+06	3.56172e+06	3.47371e+06	3.32106e+06
neg_351	5.779	213.064	C9 H11 N O5	NA	NA	NA	NA	NA	NA	NA	NA	NA	NA	189005	164358	151800	124528	146876	135290	1.6137e+06	1.942e+06	1.59559e+06	1.99199e+06	1.47825e+06	1.90641e+06	406348	406144	499036	346158	538492	471899
neg_352	2.366	214.011	C8 H6 O7	NA	NA	NA	NA	NA	NA	NA	NA	NA	NA	1.74946e+07	8.17128e+06	1.0052e+07	1.20706e+07	1.15824e+07	9.41625e+06	1.47105e+07	1.55923e+07	15282393	9.14862e+06	1.7816e+07	1.25443e+07	26616670	2.63383e+07	2.15444e+07	2.25913e+07	1.81498e+07	2.68917e+07
neg_353	0.888	214.011	C8 H6 O7	NA	NA	NA	NA	NA	NA	NA	NA	NA	NA	6.8169e+06	5.73477e+06	5.19613e+06	7.04638e+06	4.81184e+06	6.05991e+06	5.28076e+06	4.01017e+06	4.72396e+06	6.34948e+06	5.15372e+06	5.97902e+06	5.8388e+06	5.35439e+06	5.11353e+06	4.04686e+06	4.30887e+06	6.26027e+06
neg_354	4.845	214.011	C8 H6 O7	NA	NA	NA	NA	NA	NA	NA	NA	NA	NA	4.44902e+07	4.71944e+07	4.46354e+07	4.57396e+07	4.53719e+07	4.54385e+07	3.38099e+07	3.38786e+07	3.24391e+07	3.41085e+07	3.27137e+07	3.38997e+07	2.62224e+07	2.79036e+07	2.71487e+07	2.64534e+07	2.62541e+07	2.75231e+07
neg_355	1.803	214.047	C9 H10 O6	NA	NA	NA	NA	NA	NA	NA	NA	NA	NA	2.10662e+06	2.40261e+06	2.02771e+06	2.54732e+06	1.78869e+06	2.12888e+06	1.81522e+06	1.61897e+06	1.964e+06	1.26073e+06	1.93589e+06	1.33582e+06	7.02871e+06	9.37897e+06	6.52752e+06	9.37084e+06	6.89279e+06	7.74584e+06
neg_356	12.559	214.099	C14 H14 O2	4-[(4-(methoxymethyl) phenoxy] methyl] phenol	NA	NA	NA	NA	NA	NA	NA	NA	NA	1.94144e+06	1.63138e+06	1.64717e+06	1.77184e+06	1.68557e+06	1.72242e+06	2.29646e+06	2.52391e+06	2.3518e+06	2.44485e+06	2.35249e+06	2.46713e+06	1.89666e+06	2.04824e+06	1.76996e+06	1.96931e+06	1.93087e+06	1.9568e+06
neg_357	9.638	214.12	C11 H18 O4	NA	NA	NA	NA	NA	NA	NA	NA	NA	NA	344205	363273	385191	375108	396035	407796	352046	410536	362025	378274	337579	368612	660617	711680	680438	721831	665994	668475
neg_358	9.431	214.12	C11 H18 O4	NA	NA	NA	NA	NA	NA	NA	NA	NA	NA	1.78489e+06	1.73595e+06	1.73253e+06	1.91024e+06	2.02691e+06	1.99756e+06	1.7687e+06	1.77274e+06	1.87285e+06	1.7562e+06	1.55558e+06	1.9531e+06	1.86327e+06	1.83873e+06	1.96838e+06	1.97562e+06	1.84502e+06	2.01176e+06
neg_359	3.965	214.131	C10 H18 N2 O3	NA	NA	NA	NA	NA	NA	NA	NA	NA	NA	5.86563e+06	5.41565e+06	4.68134e+06	6.25037e+06	4.88894e+06	6.40322e+06	8.03752e+06	8.13656e+06	7.64359e+06	6.54472e+06	7.06713e+06	8.25692e+06	3.09646e+06	3.61773e+06	3.88595e+06	3.89973e+06	3.9282e+06	3.05686e+06
neg_360	2.542	215.079	C9 H13 N O5	NA	NA	NA	NA	NA	NA	NA	NA	NA	NA	1.77319e+07	1.86212e+07	1.76286e+07	1.59194e+07	1.45138e+07	1.84828e+07	1.15579e+07	1.2404e+07	1.17899e+07	1.16938e+07	1.2791e+07	1.28591e+07	9.22921e+06	9.65903e+06	1.08841e+07	8.82123e+06	9.78383e+06	8.64494e+06
neg_361	2.83	215.079	C9 H13 N O5	NA	NA	NA	NA	NA	NA	NA	NA	NA	NA	8.56641e+06	6.97805e+06	7.70545e+06	8.58406e+06	8.55225e+06	7.56041e+06	4.77311e+06	6.92525e+06	5.95778e+06	6.39451e+06	8.09376e+06	7.11718e+06	2.03362e+06	2.44284e+06	2.83788e+06	1.96294e+06	2.28636e+06	2.24506e+06
neg_362	4.957	215.116	C10 H17 N O4	NA	NA	NA	NA	NA	NA	NA	NA	NA	NA	272229	302625	245335	263534	257148	248977	5.07599e+06	4.655e+06	4.48143e+06	4.72377e+06	4.52476e+06	4.34002e+06	248353	239682	311897	235088	242412	256535
neg_363	0.792	216.04	C6 H13 Cl O6	NA	NA	NA	NA	NA	NA	NA	NA	NA	NA	7.91382e+07	8.14666e+07	8.92892e+07	8.60174e+07	8.53111e+07	8.37099e+07	3.85417e+07	4.66242e+07	4.3713e+07	4.04913e+07	4.70012e+07	3.83515e+07	8.54672e+07	9.38877e+07	9.5024e+07	8.84352e+07	9.4235e+07	9.1858e+07
neg_364	0.918	216.04	C6 H13 Cl O6	NA	NA	NA	NA	NA	NA	NA	NA	NA	NA	1.95309e+07	2.28409e+07	2.24082e+07	2.39099e+07	1.99312e+07	1.92646e+07	8.68305e+06	8.69109e+06	1.10417e+07	9.33966e+06	1.11272e+07	5.62315e+06	2.04948e+07	2.51671e+07	2.43331e+07	2.4179e+07	2.56553e+07	2.81296e+07
neg_365	6.431	216.1	C10 H16 O5	NA	NA	NA	NA	NA	NA	NA	NA	NA	NA	407747	387865	401779	366505	383174	398101	366562	326154	334280	346034	425007	357308	903283	741813	857694	1.05751e+06	747878	902190
neg_366	9.797	216.136	C11 H20 O4	NA	NA	NA	NA	NA	NA	NA	NA	NA	NA	1.01394e+06	1.06612e+06	1.03821e+06	901557	1.10623e+06	1.15276e+06	1.03864e+06	1.14966e+06	840234	1.03634e+06	899229	893733	3.29762e+06	3.41134e+06	3.42382e+06	3.6037e+06	3.39142e+06	3.243e+06
neg_367	4.577	216.147	C10 H20 N2 O3	NA	NA	NA	NA	NA	NA	NA	NA	NA	NA	4.98805e+07	4.65273e+07	4.42252e+07	4.66493e+07	4.84014e+07	4.64301e+07	1.10641e+08	1.13115e+08	1.1143e+08	107678079	1.03081e+08	1.06502e+08	2.28159e+07	2.18394e+07	2.20319e+07	2.23252e+07	2.32261e+07	2.16668e+07
neg_368	4.783	216.147	C10 H20 N2 O3	NA	NA	NA	NA	NA	NA	NA	NA	NA	NA	3.51957e+08	3.65716e+08	3.32507e+08	3.36248e+08	3.48313e+08	3.47609e+08	5.24723e+08	5.65831e+08	5.46695e+08	5.53003e+08	4.89503e+08	5.25292e+08	1.75576e+08	1.83654e+08	1.75453e+08	1.87374e+08	1.87281e+08	1.84554e+08
neg_369	6.891	216.147	C10 H20 N2 O3	NA	NA	NA	NA	NA	NA	NA	NA	NA	NA	1.19269e+06	1.13815e+06	1.07444e+06	925594	969644	1.1898e+06	1.42351e+06	1.48673e+06	1.47685e+06	1.48777e+06	1.31941e+06	1.48377e+06	3.61633e+06	3.60181e+06	3.46045e+06	3.87648e+06	3.87744e+06	3.76389e+06
neg_370	8.126	217.095	C9 H15 N O5	NA	NA	NA	NA	NA	NA	NA	NA	NA	NA	3.38336e+07	2.96043e+07	2.79571e+07	2.94629e+07	2.88089e+07	2.91441e+07	1.21168e+07	1.41737e+07	1.4585e+07	1.35035e+07	1.34054e+07	1.34954e+07	2.7852e+07	28814167	2.76614e+07	2.63706e+07	2.65268e+07	2.63944e+07
neg_371	7.86	217.095	C9 H15 N O5	NA	NA	NA	NA	NA	NA	NA	NA	NA	NA	8.32489e+06	7.68079e+06	8.03286e+06	9.23839e+06	7.80529e+06	8.39722e+06	2.88371e+06	3.49606e+06	3.24596e+06	3.18133e+06	3.12619e+06	3.20588e+06	5.03682e+06	5.14971e+06	5.24602e+06	4.77884e+06	4.88647e+06	4.91139e+06
neg_372	0.731	217.904	NA	NA	NA	NA	NA	NA	NA	NA	NA	NA	NA	6.15436e+06	5.55792e+06	5.71435e+06	5.76982e+06	5.92566e+06	5.79026e+06	661393	365311	369783	493509	499597	612232	5.42671e+06	5.77318e+06	5.55195e+06	5.75101e+06	5.56122e+06	5.7726e+06
neg_373	8.065	217.973	C6 H3 Cl N2 O5	NA	NA	NA	NA	NA	NA	NA	NA	NA	NA	4.38732e+06	4.32651e+06	4.35924e+06	4.53911e+06	4.3039e+06	4.94482e+06	192148	178876	170100	223636	211364	169308	324402	280075	307989	347159	354918	325606
neg_374	7.567	218.058	C12 H10 O4	NA	NA	NA	NA	NA	NA	NA	NA	NA	NA	73257.5	38771.1	61116.6	47946.2	66311.5	62050.3	169461	135161	162650	134584	132558	146376	446772	377042	411202	407557	465290	417833
neg_375	4.011	218.079	C9 H14 O6	NA	NA	NA	NA	NA	NA	NA	NA	NA	NA	9.994e+06	7.45396e+06	7.87484e+06	8.08495e+06	8.68479e+06	1.51175e+07	4.34207e+06	4.89962e+06	5.31326e+06	6.50728e+06	4.85632e+06	8.1384e+06	6.09811e+06	5.51681e+06	5.43117e+06	7.836e+06	7.07325e+06	6.51969e+06
neg_376	4.466	218.079	C9 H14 O6	NA	NA	NA	NA	NA	NA	NA	NA	NA	NA	5.43464e+06	3.88081e+06	4.98436e+06	5.03192e+06	4.26613e+06	4.13775e+06	3.10719e+06	2.87192e+06	3.19717e+06	4.61244e+06	3.47766e+06	5.19929e+06	3.5807e+06	2.8613e+06	3.47166e+06	3.58846e+06	3.77835e+06	3.64447e+06
neg_377	2.375	218.079	C9 H14 O6	NA	NA	NA	NA	NA	NA	NA	NA	NA	NA	6.67003e+06	5.56584e+06	6.37581e+06	6.68756e+06	5.28952e+06	7.44817e+06	5.55063e+06	4.75104e+06	4.7266e+06	5.39387e+06	4.47369e+06	5.55173e+06	6.11357e+06	7.99532e+06	5.66975e+06	9.17232e+06	6.57176e+06	6.8942e+06
neg_378	7.648	218.079	C9 H14 O6	NA	NA	NA	NA	NA	NA	NA	NA	NA	NA	737855	674833	621775	712525	689721	722680	253220	230962	203023	243584	228467	238867	760748	758702	722399	751162	747883	766984
neg_379	5.225	218.079	C9 H14 O6	NA	NA	NA	NA	NA	NA	NA	NA	NA	NA	1.4587e+06	1.58556e+06	1.6153e+06	1.04661e+06	1.34366e+06	1.15612e+06	2.38637e+06	2.37694e+06	2.32441e+06	2.34382e+06	2.04071e+06	2.10685e+06	1.19843e+06	1.21135e+06	1.0882e+06	1.12955e+06	1.23555e+06	1.25146e+06
neg_380	10.286	218.079	C9 H14 O6	NA	NA	NA	NA	NA	NA	NA	NA	NA	NA	705598	676704	612452	660504	765390	578151	164643	199116	197728	162983	189734	157505	797123	693179	828648	774201	816482	705184
neg_381	6.219	218.115	C10 H18 O5	NA	NA	NA	NA	NA	NA	NA	NA	NA	NA	7.40422e+06	6.39162e+06	6.58698e+06	7.10058e+06	6.0184e+06	7.23138e+06	2.53596e+06	2.59801e+06	2.25298e+06	2.6093e+06	2.38595e+06	2.96468e+06	836940	975383	715053	1.1171e+06	839712	942750
neg_382	5.214	218.115	C10 H18 O5	NA	NA	NA	NA	NA	NA	NA	NA	NA	NA	2.33138e+06	2.05453e+06	2.11079e+06	2.04765e+06	2.05152e+06	1.96355e+06	2.51524e+06	3.24114e+06	2.62261e+06	2.71474e+06	2.30206e+06	2.3989e+06	1.99541e+06	1.75507e+06	2.1003e+06	2.15637e+06	2.22821e+06	2.07549e+06
neg_383	6.748	218.115	C10 H18 O5	NA	NA	NA	NA	NA	NA	NA	NA	NA	NA	1.65802e+06	1.45733e+06	1.60742e+06	1.67842e+06	1.65929e+06	1.82248e+06	1.11989e+06	1.10961e+06	1.01453e+06	976363	904400	1.01994e+06	2.40494e+06	2.63795e+06	2.64972e+06	2.60694e+06	2.43338e+06	2.46447e+06
neg_384	1.188	219.074	C8 H13 N O6	NA	NA	NA	NA	NA	NA	NA	NA	NA	NA	7.74279e+06	9.56249e+06	8.34166e+06	9.37881e+06	9.34519e+06	9.23889e+06	1.48559e+07	1.51025e+07	1.31164e+07	1.37277e+07	1.35482e+07	1.32724e+07	10026021	1.44009e+07	1.051e+07	1.27714e+07	1.03613e+07	9.36324e+06
neg_385	1.345	219.074	C8 H13 N O6	NA	NA	NA	NA	NA	NA	NA	NA	NA	NA	3.52789e+06	3.22778e+06	4.15175e+06	3.5642e+06	5.55109e+06	3.66382e+06	8.29835e+06	1.04019e+07	8.44767e+06	8.72973e+06	8.53747e+06	1.00099e+07	5.02355e+06	4.46941e+06	4.86525e+06	1.16728e+06	5.60592e+06	6.76337e+06
neg_386	5.923	219.074	C8 H13 N O6	NA	NA	NA	NA	NA	NA	NA	NA	NA	NA	1.02844e+06	944896	1.02363e+06	653797	543613	904433	1.38733e+06	1.51824e+06	1.33023e+06	1.45458e+06	1.46605e+06	1.53282e+06	4.14071e+06	4.35132e+06	4.19347e+06	4.39423e+06	4.28299e+06	4.4089e+06
neg_387	5.57	219.074	C8 H13 N O6	NA	NA	NA	NA	NA	NA	NA	NA	NA	NA	2.23013e+06	1.93784e+06	2.41676e+06	2.27166e+06	2.14436e+06	2.08198e+06	1.39393e+06	1.15035e+06	1.55772e+06	1.22743e+06	1.09389e+06	941029	2.98331e+06	3.3436e+06	3.04332e+06	2.93017e+06	2.81573e+06	3.29592e+06
neg_388	7.094	219.089	C12 H13 N O3	NA	NA	NA	NA	NA	NA	NA	NA	NA	NA	8.62775e+06	8.56023e+06	7.73514e+06	9.33457e+06	8.96407e+06	8.45073e+06	8.43918e+06	8.12915e+06	8.44225e+06	8.50744e+06	7.1524e+06	8.65203e+06	2.0153e+06	2.00027e+06	1.62524e+06	1.83439e+06	1.8043e+06	1.75916e+06
neg_389	7.565	219.089	C12 H13 N O3	NA	NA	NA	NA	NA	NA	NA	NA	NA	NA	89574.3	71833.3	69515.4	76944.4	93909.8	96337.2	3.00722e+06	2.97903e+06	2.82452e+06	2.75363e+06	2.70739e+06	2.6572e+06	18563.9	15388.9	16336	16542.6	16271.2	17269.5
neg_390	1.196	220.058	C8 H12 O7	1,5-dimethyl citrate ester	NA	NA	NA	NA	NA	NA	NA	NA	NA	2.41423e+06	3.60724e+06	3.88391e+06	5.86573e+06	3.14522e+06	1.61799e+06	2.45993e+06	4.54164e+06	5.90944e+06	4.70845e+06	4.28532e+06	3.85356e+06	4.03265e+06	4.24374e+06	4.69397e+06	4.78029e+06	3.81593e+06	2.54453e+06
neg_391	0.879	220.058	C8 H12 O7	citric acid monoethyl ester	NA	NA	NA	NA	NA	NA	NA	NA	NA	2.00292e+07	1.90081e+07	2.06859e+07	1.89875e+07	1.69018e+07	2.19693e+07	2.52938e+07	2.70605e+07	2.39178e+07	2.91175e+07	2.31259e+07	2.09404e+07	2.18496e+07	2.39229e+07	2.23493e+07	2.32075e+07	2.48696e+07	2.19192e+07
neg_392	6.203	220.073	C12 H12 O4	NA	NA	NA	NA	NA	NA	NA	NA	NA	NA	2.61849e+06	2.28346e+06	2.94791e+06	2.30051e+06	2.4762e+06	3.03134e+06	2.623e+06	2.70253e+06	3.08701e+06	2.72157e+06	2.7855e+06	2.75895e+06	8.71369e+06	1.08791e+07	1.00136e+07	1.06026e+07	1.03023e+07	9.36044e+06
neg_393	2.211	220.113	NA	NA	NA	NA	NA	NA	NA	NA	NA	NA	NA	1.21188e+08	1.10989e+08	9.71493e+07	9.87245e+07	9.3159e+07	7.05548e+07	1.43016e+08	7.60976e+07	1.58025e+08	1.05749e+08	170545800	7.55586e+07	5.42132e+07	1.02596e+08	1.08334e+08	1.35108e+08	9.17428e+07	6.47878e+07
neg_394	1.635	221.035	C10 H8 Cl N3 O	Chloridazon	NA	NA	C18570	14790	Pesticides/Herbicides	NA	NA	NA	NULL	1.84153e+07	1.9006e+07	2.12076e+07	1.64639e+07	1.50319e+07	1.78582e+07	9.34975e+06	1.13941e+07	1.18475e+07	1.05754e+07	1.14956e+07	9.84991e+06	4.32616e+06	4.22043e+06	5.09091e+06	5.55335e+06	4.75014e+06	4.87476e+06
neg_395	0.891	221.036	NA	NA	NA	NA	NA	NA	NA	NA	NA	NA	NA	9.96711e+06	1.17284e+07	1.46134e+07	1.70738e+07	1.00478e+07	1.41459e+07	1.55108e+07	1.85452e+07	2.83066e+07	1.50284e+07	2.67092e+07	1.71103e+07	1.66742e+07	1.20692e+07	1.42195e+07	1.66986e+07	1.54146e+07	1.21302e+07
neg_396	6.438	221.105	C12 H15 N O3	NA	NA	NA	NA	NA	NA	NA	NA	NA	NA	2.46569e+06	2.10603e+06	1.94908e+06	2.23887e+06	2.54538e+06	2.86405e+06	3.44268e+06	3.58709e+06	3124946	3.55675e+06	3.55468e+06	3.84448e+06	690644	631791	576463	560086	696742	651895
neg_397	0.812	222.037	C7 H10 O8	NA	NA	NA	NA	NA	NA	NA	NA	NA	NA	1.19059e+07	1.58405e+07	1.50892e+07	1.39e+07	1.53535e+07	1.67842e+07	2.89641e+07	2.90979e+07	1.96551e+07	2.87942e+07	3.27824e+07	2.7475e+07	1.4967e+07	2.25072e+07	2.04188e+07	2.57614e+07	2.57029e+07	1.65657e+07
neg_398	0.923	222.037	C7 H10 O8	NA	NA	NA	NA	NA	NA	NA	NA	NA	NA	8.71021e+06	9.0781e+06	1.08154e+07	7.00547e+06	7.70335e+06	1.03179e+07	3.14964e+07	3.25915e+07	2.58595e+07	2.11916e+07	3.41048e+07	3.51919e+07	1.76004e+07	1.41738e+07	1.66954e+07	1.42177e+07	1.70013e+07	1.89016e+07
neg_399	2.681	222.053	C11 H10 O5	Isofraxidin	Phenylpropanoids	NA	NA	NA	NA	NA	NA	NA	NA	2.17411e+08	2.89498e+08	2.23026e+08	2.54172e+08	2.66139e+08	2.76289e+08	3.54699e+08	3.68885e+08	264751592	3.03505e+08	3.26009e+08	317810464	5.01902e+08	5.03256e+08	4.65557e+08	4.47232e+08	7.60389e+08	4.5911e+08
neg_400	6.194	222.053	C11 H10 O5	NA	NA	NA	NA	NA	NA	NA	NA	NA	NA	861785	697394	710823	688646	832744	873470	848580	976757	687799	866869	983332	1.04236e+06	1.09577e+06	1.18709e+06	1.10253e+06	1.10669e+06	1.25465e+06	1.10746e+06
neg_401	8.055	222.053	C11 H10 O5	NA	NA	NA	NA	NA	NA	NA	NA	NA	NA	118910	235149	149488	157568	168441	174225	125555	186673	181877	94362	138107	120885	979993	1.53105e+06	863314	1.52557e+06	1.46799e+06	869869
neg_402	10.795	222.089	C12 H14 O4	Monobutyl phthalate	NA	HMDB0013247	NA	8257	Benzene and derivatives	Benzenoids	Benzene and substituted derivatives	Benzoic acids and derivatives	NA	2.51658e+07	2.38429e+07	2.42568e+07	2.55692e+07	2.47333e+07	2.5383e+07	1.15744e+06	1.12959e+06	1.10793e+06	1.17172e+06	1.0535e+06	1.04793e+06	3.86664e+07	3.78577e+07	3.95395e+07	3.98622e+07	3.86237e+07	3.86352e+07
neg_403	9.059	223.059	C9 H9 N3 O4	NA	NA	NA	NA	NA	NA	NA	NA	NA	NA	4.34221e+06	349325	268889	709231	341593	395266	247329	18949.2	18785.7	19679.1	147369	291775	159410	117331	116228	180793	144519	190082
neg_404	4.839	224.032	C10 H8 O6	NA	NA	NA	NA	NA	NA	NA	NA	NA	NA	9.53903e+06	7.58726e+06	7.51264e+06	7.67754e+06	8.81391e+06	7.42078e+06	6.39327e+06	6.44514e+06	5.06801e+06	5.12941e+06	6.94094e+06	6.84569e+06	1.46112e+07	1.25085e+07	1.4091e+07	1.97535e+07	1.36804e+07	1.5865e+07
neg_405	7.076	224.032	C10 H8 O6	NA	NA	NA	NA	NA	NA	NA	NA	NA	NA	290356	315155	293548	288004	311265	289488	114234	120213	110832	118092	111898	117930	2.39014e+06	2.37773e+06	2.27275e+06	2.06104e+06	2.22896e+06	2.0972e+06
neg_406	9.588	224.032	C10 H8 O6	NA	NA	NA	NA	NA	NA	NA	NA	NA	NA	150435	173016	165195	178464	163194	169217	33980.3	52673.1	28968.1	43298.6	37159.1	41266.9	398043	390756	422120	337934	355545	329577
neg_407	0.804	224.053	C7 H12 O8	NA	NA	NA	NA	NA	NA	NA	NA	NA	NA	2.3157e+07	2.36605e+07	2.58935e+07	2.51699e+07	2.15646e+07	2.45525e+07	3.62678e+07	4.41586e+07	4.38496e+07	4.22813e+07	4.24201e+07	4.15069e+07	2.49324e+07	2.84747e+07	2.66784e+07	2.5906e+07	2.66082e+07	2.33879e+07
neg_408	6.637	224.068	C11 H12 O5	Sinapic acid	Phenylpropanoids	HMDB0032616	C00482	553361	Phenylpropanoids	Phenylpropanoids and polyketides	Cinnamic acids and derivatives	Hydroxycinnamic acids and derivatives	map00940 Phenylpropanoid biosynthesis; map01061 Biosynthesis of phenylpropanoids; map01100 Metabolic pathways; map01110 Biosynthesis of secondary metabolites	8.02233e+06	7.11564e+06	6.61831e+06	7.42782e+06	7.97474e+06	7.37001e+06	1.58766e+07	1.72645e+07	1.71637e+07	1.56203e+07	1.39313e+07	1.72714e+07	4.34916e+06	4.63601e+06	3.77289e+06	4.06133e+06	4.54826e+06	4.34493e+06
neg_409	11.862	224.141	C13 H20 O3	NA	NA	NA	NA	NA	NA	NA	NA	NA	NA	2.91795e+06	2.60583e+06	2.6993e+06	2.66401e+06	2.90665e+06	3.08378e+06	1.33896e+06	1.32023e+06	1.45311e+06	1.3994e+06	1.25195e+06	1.42286e+06	8.18797e+06	8.57864e+06	8.1237e+06	8.94973e+06	8.19248e+06	8.43979e+06
neg_410	14.681	224.141	C13 H20 O3	NA	NA	NA	NA	NA	NA	NA	NA	NA	NA	314164	275308	268694	318073	252910	327447	76463.9	81870.3	101096	55630.9	33854.1	75133.1	1.92529e+06	1.8525e+06	1.90697e+06	1.94829e+06	1.88084e+06	1.80193e+06
neg_411	1.463	225.027	C3 H8 N5 O5 P	NA	NA	NA	NA	NA	NA	NA	NA	NA	NA	384544	476724	330715	464937	340899	356860	282514	314821	346058	283857	282481	307290	4.05087e+06	4.28898e+06	4.45495e+06	3.82956e+06	4.06225e+06	3.70377e+06
neg_412	1.19	225.1	C11 H15 N O4	NA	NA	NA	NA	NA	NA	NA	NA	NA	NA	522350	529728	462977	787550	403579	439964	2.04829e+06	2.63942e+06	2.59705e+06	2.64958e+06	1.88663e+06	2.04971e+06	3.88757e+06	2.48124e+06	2.60953e+06	3.29638e+06	3.45959e+06	3.5076e+06
neg_413	5.109	226.047	C10 H10 O6	(1,3-Phenylenedioxy)diacetic acid	NA	NA	NA	60246	Extractables/Leachables	NA	NA	NA	NA	5.64143e+07	5.29095e+07	5.30052e+07	5.18708e+07	5.38678e+07	5.15282e+07	1.67e+08	1.73755e+08	2.25055e+08	1.79434e+08	1.63273e+08	1.82303e+08	1.02449e+08	8.65867e+07	1.03076e+08	9.12107e+07	8.20386e+07	8.59459e+07
neg_414	9.381	226.047	C10 H10 O6	NA	NA	NA	NA	NA	NA	NA	NA	NA	NA	321784	284386	310577	309079	271614	292231	186334	244420	220672	203620	207698	226172	552162	540623	581800	478019	526828	544459
neg_415	10.037	226.084	C10 H12 O3	Isopropyl 4-Hydroxybenzoate	Phenolic acids	NA	NA	NA	NA	NA	NA	NA	NA	55003.5	48663.8	36447.1	48547.9	43640.4	55547.3	1.18792e+06	1.26471e+06	1.27814e+06	1.22692e+06	1.15758e+06	1.14747e+06	232461	235426	272029	239273	273797	220222
neg_416	2.124	226.095	C10 H14 N2 O4	NA	NA	NA	NA	NA	NA	NA	NA	NA	NA	662143	769729	717753	888239	709539	569681	1.51007e+07	1.70205e+07	1.45947e+07	1.65467e+07	1.50324e+07	1.37424e+07	221302	279952	164640	190389	127204	218004
neg_417	11.186	226.157	C13 H22 O3	NA	NA	NA	NA	NA	NA	NA	NA	NA	NA	657309	559644	563189	584014	618097	615814	381790	410805	412715	427758	388976	434576	1.84018e+06	1.83264e+06	1.77524e+06	1.80762e+06	1.76251e+06	1.81672e+06
neg_418	2.418	227.043	C9 H9 N O6	NA	NA	NA	NA	NA	NA	NA	NA	NA	NA	6.45303e+07	4.91522e+07	6.13452e+07	7.21987e+07	7.52017e+07	6.41797e+07	3.78394e+07	3.80488e+07	3.08937e+07	4.50908e+07	30012114	2.86257e+07	1.11105e+08	1.00302e+08	9.54352e+07	9.48899e+07	1.05493e+08	9.29212e+07
neg_419	7.349	227.043	C9 H9 N O6	NA	NA	NA	NA	NA	NA	NA	NA	NA	NA	3.16104e+06	3.36921e+06	3.14677e+06	3.28895e+06	3.27447e+06	3.16387e+06	606345	526603	513123	576126	519287	533692	5.3416e+06	5.04228e+06	5.16515e+06	5.11388e+06	4.86632e+06	4.89669e+06
neg_420	12.244	227.071	C10 H14 N O3 P	NA	NA	NA	NA	NA	NA	NA	NA	NA	NA	2.17187e+06	3.39292e+06	2.6101e+06	2.73658e+06	2.86483e+06	3.45489e+06	2.9331e+06	3.05034e+06	3.28442e+06	2.65366e+06	3.24537e+06	3.41483e+06	23572.5	24758.2	21503	28166.7	24134.4	23543.1
neg_421	5.305	227.079	C4 H14 N5 O4 P	NA	NA	NA	NA	NA	NA	NA	NA	NA	NA	4.52374e+06	4.62877e+06	4.25681e+06	3.72925e+06	3.27722e+06	2.64046e+06	1.33741e+06	1.57383e+06	1.62687e+06	1.37525e+06	1.19632e+06	1.53076e+06	1.1708e+06	1.54441e+06	1.89019e+06	1.34605e+06	1.76143e+06	1.54063e+06
neg_422	0.751	227.934	C H N4 O6 P S	NA	NA	NA	NA	NA	NA	NA	NA	NA	NA	3.82872e+06	4.15403e+06	3.88574e+06	3.92811e+06	3.92276e+06	4.04671e+06	2.72794e+06	2.60808e+06	2.82969e+06	3.13285e+06	2.91204e+06	2.79011e+06	1.18821e+06	1.33421e+06	1.4226e+06	1.22257e+06	1.37045e+06	1.65467e+06
neg_423	10.008	228.078	C14 H12 O3	Resveratrol	NA	HMDB0003747	C03582	392875	Polyketides[PK]	Phenylpropanoids and polyketides	Stilbenes	null	map00945 Stilbenoid, diarylheptanoid and gingerol biosynthesis; map01061 Biosynthesis of phenylpropanoids; map01110 Biosynthesis of secondary metabolites; map04211 Longevity regulating pathway; map04212 Longevity regulating pathway - worm	7.43372e+06	7.1243e+06	7.43322e+06	7.73478e+06	7.79873e+06	7.90718e+06	1.84303e+07	1.99641e+07	1.93741e+07	1.96632e+07	1.76896e+07	1.88188e+07	843378	901334	766333	811624	851705	883262
neg_424	10.268	228.136	C12 H20 O4	NA	NA	NA	NA	NA	NA	NA	NA	NA	NA	2.28064e+06	2.58134e+06	2.28525e+06	2.4095e+06	2.00503e+06	2.38934e+06	4.10443e+06	4.38311e+06	4.0729e+06	4.29836e+06	4.2325e+06	4.59934e+06	4.02224e+06	3.9052e+06	3.64455e+06	4.26921e+06	3.76469e+06	3.93005e+06
neg_425	0.885	229.058	C9 H11 N O6	NA	NA	NA	NA	NA	NA	NA	NA	NA	NA	4.83648e+06	5.31045e+06	5.02492e+06	5.57143e+06	3.67199e+06	3.04157e+06	9.01799e+06	8.94441e+06	8.22328e+06	6.62898e+06	1.15581e+07	1.21276e+07	4.68854e+06	4.06996e+06	3.3919e+06	3.99824e+06	4.151e+06	3.48541e+06
neg_426	2.689	229.058	C9 H11 N O6	NA	NA	NA	NA	NA	NA	NA	NA	NA	NA	1.97413e+08	1.32059e+08	1.6371e+08	2.17289e+08	1.51769e+08	1.79327e+08	2.25047e+08	2.5924e+08	2.51767e+08	1.97667e+08	2.89274e+08	8.26609e+07	1.43974e+08	1.49563e+08	1.5109e+08	1.69378e+08	154529802	1.47044e+08
neg_427	3.027	229.058	C9 H11 N O6	NA	NA	NA	NA	NA	NA	NA	NA	NA	NA	2.80648e+08	2.49241e+08	2.30687e+08	2.244e+08	1.72859e+08	1.72019e+08	3.41252e+08	3.2266e+08	2.8858e+08	3.60442e+08	244018288	2.45091e+08	1.37195e+08	134557661	1.27782e+08	1.58784e+08	1.60996e+08	1.6739e+08
neg_428	7.234	229.058	C9 H11 N O6	NA	NA	NA	NA	NA	NA	NA	NA	NA	NA	1.89438e+06	1.79816e+06	1.83477e+06	1.84297e+06	1.62582e+06	1.56621e+06	1.26887e+06	1.34159e+06	1.22776e+06	1.20651e+06	1.2428e+06	1.20742e+06	1.89108e+06	1.74279e+06	1.82054e+06	1.77182e+06	1.80399e+06	1.78268e+06
neg_429	7.361	229.058	C9 H11 N O6	NA	NA	NA	NA	NA	NA	NA	NA	NA	NA	6.27765e+06	5.69754e+06	5.58952e+06	6.62134e+06	6.01539e+06	6.37674e+06	6.17926e+06	5.94026e+06	6.56361e+06	6.0758e+06	5.85758e+06	6.04948e+06	1.20107e+07	1.04865e+07	9.75083e+06	1.02132e+07	1.01897e+07	1.00385e+07
neg_430	1.326	229.088	C9 H15 N3 O2 S	NA	NA	NA	NA	NA	NA	NA	NA	NA	NA	4.92963e+07	8.23597e+06	5.4926e+07	6.2644e+07	6.60848e+07	4.80133e+07	3.91443e+07	4.68694e+07	4.84112e+07	3.59404e+06	3.54755e+06	4.40713e+07	2.53447e+07	3.06934e+07	1.02469e+07	1.82066e+07	3.79819e+07	3.20986e+07
neg_431	1.511	229.088	C9 H15 N3 O2 S	NA	NA	NA	NA	NA	NA	NA	NA	NA	NA	3.42574e+08	3.87064e+08	3.21958e+08	3.30928e+08	3.0398e+08	3.19459e+08	2.2813e+08	2.36715e+08	2.70603e+08	276277872	294920840	2.67233e+08	1.64556e+08	1.66102e+08	1.7831e+08	1.65224e+08	1.60069e+08	1.63286e+08
neg_432	6.422	229.088	C9 H15 N3 O2 S	NA	NA	NA	NA	NA	NA	NA	NA	NA	NA	985491	466145	495497	478512	620619	537741	367951	396878	419751	476352	418729	392890	7.7108e+06	8.38873e+06	7.55416e+06	8.32223e+06	8.45209e+06	8.34238e+06
neg_433	1.091	229.088	C9 H15 N3 O2 S	NA	NA	NA	NA	NA	NA	NA	NA	NA	NA	2.46175e+07	2.86039e+07	2.72802e+07	2.711e+07	2.41239e+07	2.30111e+07	1.79769e+07	1.69582e+07	1.42316e+07	1.27867e+07	1.60707e+07	1.40377e+07	1.35114e+07	1.40726e+07	1.44929e+07	1.35867e+07	1.20663e+07	1.61559e+07
neg_434	9.309	229.088	C9 H15 N3 O2 S	NA	NA	NA	NA	NA	NA	NA	NA	NA	NA	27052.9	24884.4	26196.1	22728.1	23278.8	24397.5	15565.1	14666.1	15254.8	14493.6	14011.3	15335.4	651568	700612	591370	711663	670997	683704
neg_435	4.961	229.095	C10 H15 N O5	NA	NA	NA	NA	NA	NA	NA	NA	NA	NA	1.14603e+07	6.04053e+06	1.1668e+07	1.58681e+07	1.19864e+07	5.53254e+06	6.51113e+06	6.24701e+06	6.39427e+06	6.26639e+06	4.06843e+06	6.1881e+06	6.8023e+06	9.43357e+06	7.03267e+06	7.6214e+06	7.33661e+06	8.50048e+06
neg_436	5.196	229.095	C10 H15 N O5	NA	NA	NA	NA	NA	NA	NA	NA	NA	NA	7.00295e+06	5.19551e+06	6.58078e+06	5.27459e+06	6.08818e+06	4.44031e+06	2.97275e+07	1.13937e+07	1.77665e+07	3.23672e+07	2.99069e+07	1.18417e+07	6.95226e+06	6.49192e+06	6.6276e+06	6.5308e+06	6.89561e+06	6.38386e+06
neg_437	7.895	229.11	C14 H15 N O2	NA	NA	NA	NA	NA	NA	NA	NA	NA	NA	79862.2	87731.8	73060.9	83228.3	50385.4	70778.3	23145.4	39892.1	21232.7	41051.7	18476.9	19210	8.47517e+06	7.98456e+06	7.84366e+06	8.34812e+06	8.27781e+06	8.35466e+06
neg_438	7.811	229.131	C11 H19 N O4	NA	NA	NA	NA	NA	NA	NA	NA	NA	NA	64579.3	45506.4	52687	45426.1	65246	38956.2	139866	132364	196013	170204	139748	193441	292677	258778	177846	280464	254476	232376
neg_439	3.59	230.006	C8 H6 O8	NA	NA	NA	NA	NA	NA	NA	NA	NA	NA	5.90079e+06	7.5172e+06	5.53614e+06	1.20457e+07	6.60807e+06	5.89797e+06	1.66552e+07	2.40107e+07	2.15618e+07	1.88386e+07	1.71654e+07	1.98888e+07	1.51445e+07	1.45111e+07	1.81149e+07	8.20455e+06	1.60157e+07	1.59494e+07
neg_440	7.899	230.009	C8 H7 Cl N2 O4	NA	NA	NA	NA	NA	NA	NA	NA	NA	NA	6.97672e+06	6.50551e+06	6.34155e+06	6.50646e+06	6.20305e+06	6.89629e+06	32755.6	33862.5	31488.9	33567.7	29382.6	33396.4	29777	28472.6	29009.2	28638.4	26972.5	28538.5
neg_441	0.754	230.019	C5 H11 O8 P	D-Xylulose 5-phosphate	NA	HMDB0000868	C00231	388330	Carbohydrates	Organic oxygen compounds	Organooxygen compounds	Carbohydrates and carbohydrate conjugates	map00030 Pentose phosphate pathway; map00040 Pentose and glucuronate interconversions; map00053 Ascorbate and aldarate metabolism; map00680 Methane metabolism; map00710 Carbon fixation in photosynthetic organisms; map01100 Metabolic pathways; map01110 Biosynthesis of secondary metabolites; map01120 Microbial metabolism in diverse environments; map01130 Biosynthesis of antibiotics; map01200 Carbon…	9.02132e+06	1.03884e+07	1.03832e+07	1.04714e+07	1.04166e+07	1.03339e+07	1.6038e+07	1.4148e+07	1.56233e+07	1.54695e+07	1.74374e+07	1.69329e+07	7.47427e+06	7.30448e+06	8.09958e+06	7.62874e+06	7.31826e+06	8.18149e+06
neg_442	5.26	230.079	C10 H14 O6	NA	NA	NA	NA	NA	NA	NA	NA	NA	NA	2.07384e+06	2.10229e+06	2.39819e+06	2.19483e+06	1.84447e+06	1.96843e+06	1.27445e+06	1.48517e+06	1.59725e+06	1.30258e+06	1.42489e+06	1.53671e+06	1.00123e+06	1.69884e+06	1.48444e+06	1.25243e+06	1.57648e+06	1.31172e+06
neg_443	5.209	230.079	C10 H14 O6	NA	NA	NA	NA	NA	NA	NA	NA	NA	NA	3.65807e+06	3.84829e+06	4.456e+06	2.19086e+06	3.57544e+06	3.76276e+06	2.4001e+06	2.7205e+06	2.81924e+06	2.72564e+06	2.86308e+06	3.18812e+06	2.61766e+06	2.89956e+06	2.96247e+06	2.60407e+06	2.85283e+06	2.46097e+06
neg_444	8.915	230.094	C14 H14 O3	Dihydroresveratrol	Phenol	NA	NA	NA	NA	NA	NA	NA	NA	2.7179e+07	2.83496e+07	2.92099e+07	2.9132e+07	2.80188e+07	2.92448e+07	2.29191e+07	2.61109e+07	2.34868e+07	2.42429e+07	2.51848e+07	2.49489e+07	2.35625e+08	252822562	2.61029e+08	2.46743e+08	257246182	2.556e+08
neg_445	8.437	230.094	C14 H14 O3	7-Demethylsuberosin or 4,4'-dihydroxydibenzyl ether	Phenylpropanoids	NA	NA	NA	NA	NA	NA	NA	NA	1.64577e+07	1.61303e+07	1.5538e+07	1.66523e+07	1.52357e+07	1.7902e+07	1.55966e+06	1.32767e+06	1.49801e+06	1.47355e+06	1.49369e+06	1.46681e+06	2.77059e+06	3.04937e+06	2.34179e+06	2.57153e+06	2.61561e+06	3.06444e+06
neg_446	8.178	230.115	C11 H18 O5	2-(6-Hydroxyhexyl)-3-methylenesuccinic acid	NA	NA	NA	22369660	NA	NA	NA	NA	NA	888663	843491	824981	922248	902540	1.0048e+06	976671	1.11516e+06	1.12611e+06	976882	892693	1.17769e+06	1.41871e+06	1.45246e+06	1.34562e+06	1.32217e+06	1.33676e+06	1.37855e+06
neg_447	7.532	230.115	C11 H18 O5	NA	NA	NA	NA	NA	NA	NA	NA	NA	NA	140708	185283	147731	166523	207304	136347	70627.1	63413.5	67557	71362.3	43885.4	69904.7	2.09908e+06	2.04642e+06	1.78845e+06	1.84449e+06	1.75496e+06	2.10015e+06
neg_448	7.465	230.151	C12 H22 O4	(E)-5,9-dihydroxydodec-6-enoic acid	NA	NA	NA	NA	NA	NA	NA	NA	NA	245325	322131	299784	349649	267345	268956	1.86766e+06	1.89643e+06	1.72206e+06	1.77095e+06	1.70439e+06	1.69392e+06	458073	512860	441772	483811	520335	451985
neg_449	4.313	230.163	C11 H22 N2 O3	NA	NA	NA	NA	NA	NA	NA	NA	NA	NA	197247	205155	247234	235199	387005	372596	492326	376219	516813	538989	449270	420205	2.47067e+06	3.02797e+06	2.16571e+06	2.64445e+06	2.41639e+06	2.98613e+06
neg_450	0.853	231.037	C8 H9 N O7	NA	NA	NA	NA	NA	NA	NA	NA	NA	NA	4.3312e+06	4.70725e+06	6.02584e+06	4.63213e+06	3.24595e+06	4.07022e+06	2.99053e+07	2.8835e+07	2.83589e+07	2.79968e+07	2.97114e+07	2.74628e+07	1.18114e+07	4.6004e+06	1.06722e+07	9.07225e+06	5.87994e+06	4.74726e+06
neg_451	1.166	231.037	C4 H15 N3 O2 P2 S	NA	NA	NA	NA	NA	NA	NA	NA	NA	NA	3.55036e+06	2.59548e+06	2.9514e+06	5.5925e+06	2.90042e+06	3.53599e+06	2.87357e+07	2.59163e+07	2.86711e+07	2.98552e+07	2.11646e+07	2.91585e+07	3.98464e+06	3.92744e+06	3.66573e+06	4.6209e+06	4.07658e+06	4.30158e+06
neg_452	3.845	231.037	C8 H9 N O7	NA	NA	NA	NA	NA	NA	NA	NA	NA	NA	2.07533e+06	2.15732e+06	2.1547e+06	2.29119e+06	2.00249e+06	1.80305e+06	1.74686e+07	1.55758e+07	1.60652e+07	1.70438e+07	1.59659e+07	1.82327e+07	2.09349e+06	1.93976e+06	1.93546e+06	2.28849e+06	1.89549e+06	1.98458e+06
neg_453	6.087	231.037	C8 H9 N O7	NA	NA	NA	NA	NA	NA	NA	NA	NA	NA	210723	246095	226666	221131	234936	272314	815649	785595	702769	1.23816e+06	1.45439e+06	691718	263599	285078	398044	117338	174485	103067
neg_454	5.047	231.037	C8 H9 N O7	NA	NA	NA	NA	NA	NA	NA	NA	NA	NA	2.56404e+06	2.68579e+06	2.45571e+06	2.109e+06	2.26007e+06	2.153e+06	1.86698e+07	1.81557e+07	2.0609e+07	1.8387e+07	1.93236e+07	2.01057e+07	1.08771e+07	1.18384e+07	1.18466e+07	1.1859e+07	1.08926e+07	1.01484e+07
neg_455	8.704	231.038	C8 H9 N O7	NA	NA	NA	NA	NA	NA	NA	NA	NA	NA	16294.5	16338.5	16136.3	17895.6	17660.2	16407.2	133624	114957	102615	93509.3	98877	146112	658097	627876	606327	614553	622361	581125
neg_456	4.933	231.074	C9 H13 N O6	NA	NA	NA	NA	NA	NA	NA	NA	NA	NA	970954	1.05097e+06	878903	1.07831e+06	932196	1.0853e+06	4.44929e+06	4.45207e+06	4.8144e+06	4.76849e+06	3.49729e+06	4.39875e+06	310389	470907	569921	465413	339068	513522
neg_457	5.228	231.11	C10 H17 N O5	NA	NA	NA	NA	NA	NA	NA	NA	NA	NA	2.64689e+07	2.84682e+07	2.30822e+07	2.32504e+07	2.49459e+07	2.48031e+07	2.55723e+07	2.85894e+07	2.79259e+07	2.78354e+07	2.41129e+07	2.66769e+07	2.09647e+07	2.42411e+07	22090717	2.16027e+07	2.41327e+07	2.16426e+07
neg_458	5.633	231.11	C10 H17 N O5	NA	NA	NA	NA	NA	NA	NA	NA	NA	NA	1.46457e+07	1.39283e+07	1.47126e+07	1.53661e+07	1.51439e+07	1.53209e+07	1.16706e+07	1.2922e+07	1.2135e+07	1.16717e+07	1.18354e+07	1.13266e+07	7.25109e+06	7.20507e+06	7.14626e+06	7.03618e+06	6.84933e+06	7.42405e+06
neg_459	5.94	231.11	C10 H17 N O5	NA	NA	NA	NA	NA	NA	NA	NA	NA	NA	6.21611e+06	5.92097e+06	5.65593e+06	6.00817e+06	6.38351e+06	6.25028e+06	5.69117e+06	5.32333e+06	5.27098e+06	5.26925e+06	4.84224e+06	5.27847e+06	3.52086e+06	3.32987e+06	3.46743e+06	3.5538e+06	3.50116e+06	3.48113e+06
neg_460	6.172	231.11	C10 H17 N O5	NA	NA	NA	NA	NA	NA	NA	NA	NA	NA	5.00833e+06	4.6834e+06	4.63831e+06	4.59347e+06	4.57648e+06	5.16523e+06	6.72002e+06	6.9573e+06	6.60543e+06	7.00778e+06	6.57783e+06	7.32486e+06	2.26868e+06	2.82945e+06	2.85825e+06	3.0479e+06	2.97413e+06	3.06572e+06
neg_461	1.435	232.058	C13 H14 P2	NA	NA	NA	NA	NA	NA	NA	NA	NA	NA	837618	602655	2.21369e+06	937346	798092	465075	3.14889e+06	3.79047e+06	3.07338e+06	3.49963e+06	1.72495e+06	3.40562e+06	5.01393e+06	6.62364e+06	6.85701e+06	5.12131e+06	5.43164e+06	6.18039e+06
neg_462	1.905	232.058	C9 H12 O7	NA	NA	NA	NA	NA	NA	NA	NA	NA	NA	1.41618e+07	1.41185e+07	1.48633e+07	1.41507e+07	1.31789e+07	1.42519e+07	2.28569e+07	2.25561e+07	2.07431e+07	2.54601e+07	1.86471e+07	2.62866e+07	6.54263e+06	6.91263e+06	7.21065e+06	7.19628e+06	6.67051e+06	6.78687e+06
neg_463	1.519	232.067	C12 H12 N2 O S	NA	NA	NA	NA	NA	NA	NA	NA	NA	NA	1.83431e+07	1.98913e+07	2.07046e+07	1.89518e+07	1.31907e+07	2.06957e+07	1.52567e+07	1.41044e+07	1.61062e+07	1.473e+07	1.63091e+07	1.27785e+07	1.26549e+07	1.16447e+07	1.05899e+07	1.18688e+07	1.26655e+07	1.09174e+07
neg_464	4.313	232.067	C12 H12 N2 O S	NA	NA	NA	NA	NA	NA	NA	NA	NA	NA	1.78954e+07	1.99754e+07	1.64919e+07	2.21298e+07	1.66865e+07	1.8933e+07	7.53408e+06	1.39741e+07	8.93408e+06	8.33451e+06	9.67296e+06	9.14292e+06	2.62359e+07	2.42944e+07	2.76062e+07	2.69214e+07	2.11596e+07	1.73147e+07
neg_465	6.331	232.067	C12 H12 N2 O S	NA	NA	NA	NA	NA	NA	NA	NA	NA	NA	877196	663927	750362	524543	932137	769137	578771	572994	610664	588825	550452	694545	1.82794e+07	2.19475e+07	2.05662e+07	2.04859e+07	2.18966e+07	2.03941e+07
neg_466	7.039	232.067	C6 H13 N6 P S	NA	NA	NA	NA	NA	NA	NA	NA	NA	NA	84384.5	59073.6	76107.2	85657.1	58330.4	86811.9	37170	39263.4	36627.8	72387.9	32922.8	36188.8	524221	568275	549711	535196	555385	484575
neg_467	4.491	232.067	C12 H12 N2 O S	NA	NA	NA	NA	NA	NA	NA	NA	NA	NA	2.16912e+07	1.10432e+07	1.26411e+07	1.82005e+07	1.34024e+07	1.16031e+07	5.7129e+06	5.20006e+06	4.58538e+06	4.4823e+06	2.7685e+06	6.35827e+06	4.72232e+07	4.66707e+07	4.83913e+07	4.71322e+07	4.91702e+07	5.34703e+07
neg_468	7.894	232.067	C12 H12 N2 O S	NA	NA	NA	NA	NA	NA	NA	NA	NA	NA	100687	74666.5	70567.6	71285.4	91056.3	77400.1	47517.8	81696.7	60761.3	47315.7	74391.8	65254.9	1.42309e+06	1.35467e+06	1.2846e+06	1.40861e+06	1.30884e+06	1.30604e+06
neg_469	8.307	232.067	C12 H12 N2 O S	NA	NA	NA	NA	NA	NA	NA	NA	NA	NA	665575	727951	672618	730928	672283	682868	518428	551052	505725	446378	570888	491045	608530	619898	674963	560526	595018	581835
neg_470	8.969	232.067	C12 H12 N2 O S	NA	NA	NA	NA	NA	NA	NA	NA	NA	NA	64426.6	34829.3	34431.5	43736.1	32531.4	49508.4	56646.2	28732.6	24047.7	40809.1	24927.9	28028.5	4.45913e+06	4.69532e+06	3.85415e+06	4.21923e+06	4.42407e+06	4.54766e+06
neg_471	8.844	232.067	C12 H12 N2 O S	NA	NA	NA	NA	NA	NA	NA	NA	NA	NA	51289	67351.3	63259.1	63704.3	80890.7	99867.5	58743	34515.6	65013.2	56622	15356.9	47601.6	2.14149e+06	2.10252e+06	1.93124e+06	2.45329e+06	2.41405e+06	2.06859e+06
neg_472	10.279	232.073	C13 H12 O4	bis(3,4-dihydroxyphenyl) methane	NA	NA	NA	NA	NA	NA	NA	NA	NA	1.26006e+07	1.22063e+07	1.22046e+07	1.28517e+07	1.20419e+07	1.25653e+07	8.56619e+06	8.8694e+06	8.43425e+06	8.41217e+06	9.00981e+06	9.16374e+06	345823	318459	357609	362441	370235	404942
neg_473	6.716	232.073	C13 H12 O4	5-(4-hydroxylbenzyloxymethyl)-furan-2-carbaldehyde	NA	NA	NA	NA	NA	NA	NA	NA	NA	2.74729e+06	3.13183e+06	2.74358e+06	2.98727e+06	2.89345e+06	3.11161e+06	4.36372e+06	4.43332e+06	4.44408e+06	4.09511e+06	4.27456e+06	3.65904e+06	893593	728433	967443	1.16362e+06	1.2253e+06	625416
neg_474	5.197	232.094	C10 H16 O6	NA	NA	NA	NA	NA	NA	NA	NA	NA	NA	6.57381e+06	6.2086e+06	6.46077e+06	6.04933e+06	6.02486e+06	6.31144e+06	4.43226e+06	4.42969e+06	4.43079e+06	4.71483e+06	4.42135e+06	4.62001e+06	5.41151e+06	5.33436e+06	5.10926e+06	5.13482e+06	5.43507e+06	5.38199e+06
neg_475	6.192	232.094	C10 H16 O6	NA	NA	NA	NA	NA	NA	NA	NA	NA	NA	62890.1	78575.6	81613.1	92541.5	65053.5	81586.6	135596	72881.3	85677.9	63550.9	121992	204906	162018	160849	102064	175976	173069	239702
neg_476	5.089	232.094	C10 H16 O6	NA	NA	NA	NA	NA	NA	NA	NA	NA	NA	5.59011e+06	5.50777e+06	4.97634e+06	5.3722e+06	4.95645e+06	5.25985e+06	2.39623e+06	2.65725e+06	3.38629e+06	2.34799e+06	2.33839e+06	2.88186e+06	2.7665e+06	3.01966e+06	2.98931e+06	2.98789e+06	3.05154e+06	3.20468e+06
neg_477	5.72	232.094	C10 H16 O6	NA	NA	NA	NA	NA	NA	NA	NA	NA	NA	4.13322e+06	3.9951e+06	3.27118e+06	3.49203e+06	4.30427e+06	4.28424e+06	1.933e+06	1.60684e+06	1.89025e+06	1.624e+06	1.71582e+06	1.58948e+06	4.14215e+06	3.9994e+06	3.57468e+06	3.93902e+06	3.59071e+06	3.7841e+06
neg_478	8.51	232.094	C10 H16 O6	NA	NA	NA	NA	NA	NA	NA	NA	NA	NA	1.56337e+06	1.52128e+06	1.55176e+06	1.61164e+06	1.59389e+06	1.68514e+06	662769	621841	632380	629627	519341	653642	2.05413e+06	2.06659e+06	1.94256e+06	2.30533e+06	2.1651e+06	2.05903e+06
neg_479	7.29	232.131	C11 H20 O5	NA	NA	NA	NA	NA	NA	NA	NA	NA	NA	471018	508734	407229	422205	432261	458558	335992	318929	346841	333786	314489	296734	879618	1.03596e+06	783053	875198	809569	1.03291e+06
neg_480	4.502	233.07	NA	NA	NA	NA	NA	NA	NA	NA	NA	NA	NA	8.7633e+06	7.56805e+06	8.27883e+06	8.11904e+06	7.25803e+06	7.40386e+06	2.97458e+06	3.40873e+06	2.93468e+06	3.60034e+06	2.66754e+06	2.92835e+06	5.59415e+06	5.33974e+06	5.51961e+06	5.71581e+06	4.48414e+06	6.53727e+06
neg_481	1.327	233.089	C9 H15 N O6	NA	NA	NA	NA	NA	NA	NA	NA	NA	NA	1.43846e+07	1.56302e+07	1.58159e+07	1.66938e+07	1.47057e+07	1.87306e+07	2.13191e+07	2.94138e+07	7.1118e+06	2.59934e+07	2.69365e+07	2.45147e+06	8.21639e+06	8.90391e+06	9.14603e+06	9.36743e+06	8.10046e+06	8.94331e+06
neg_482	1.469	233.089	C9 H15 N O6	NA	NA	NA	NA	NA	NA	NA	NA	NA	NA	2.7193e+07	2.64734e+07	2.56746e+07	2.67689e+07	2.11714e+07	2.6617e+07	5.70624e+07	6.37697e+07	6.26171e+07	5.91317e+07	5.76697e+07	7.57345e+07	8.28864e+06	9.75754e+06	9.71366e+06	9.11134e+06	8.41966e+06	7.89168e+06
neg_483	1.587	233.089	C9 H15 N O6	NA	NA	NA	NA	NA	NA	NA	NA	NA	NA	9.36236e+06	7.50115e+06	9.12913e+06	6.49952e+06	1.24414e+07	8.17563e+06	2.89414e+07	2.63216e+07	2.30868e+07	2.39448e+07	2.06518e+07	2.45494e+07	2.41499e+06	7.02814e+06	1.97112e+06	6.5201e+06	4.89086e+06	2.34196e+06
neg_484	3.967	233.09	C9 H15 N O6	NA	NA	NA	NA	NA	NA	NA	NA	NA	NA	527925	726859	691885	618234	619180	639040	4.21189e+06	4.29286e+06	4.47618e+06	3.97469e+06	5.30387e+06	5.19286e+06	434073	350008	574300	563444	506334	498684
neg_485	2.165	233.126	C10 H19 N O5	NA	NA	NA	NA	NA	NA	NA	NA	NA	NA	7.07464e+06	6.51118e+06	6.95861e+06	7.36061e+06	7.65898e+06	7.59417e+06	4.27098e+06	3.50119e+06	4.22678e+06	4.10274e+06	3.33453e+06	4.22062e+06	7.06196e+06	5.27156e+06	5.13121e+06	4.3959e+06	5.95614e+06	4.74793e+06
neg_486	4.084	233.126	C10 H19 N O5	NA	NA	NA	NA	NA	NA	NA	NA	NA	NA	5.60506e+06	4.22265e+06	5.43234e+06	3.8346e+06	5.3082e+06	5.31604e+06	2.36728e+06	1.79532e+06	1.64008e+06	1.74798e+06	2.08084e+06	2.19202e+06	3.37823e+06	3.53876e+06	3.51716e+06	3.60068e+06	3.96658e+06	3.67223e+06
neg_487	1.163	234.037	C8 H10 O8	NA	NA	NA	NA	NA	NA	NA	NA	NA	NA	2.19961e+06	2.14308e+06	1.7972e+06	1.76951e+06	2.00744e+06	1.47197e+06	3.29784e+06	3.87009e+06	3.12668e+06	4.15445e+06	2.66824e+06	2.25231e+06	2.2645e+06	2.44726e+06	2.34616e+06	2.30298e+06	1.6644e+06	2.33334e+06
neg_488	0.854	234.037	C8 H10 O8	NA	NA	NA	NA	NA	NA	NA	NA	NA	NA	3.71508e+06	2.67689e+06	3.68013e+06	2.53638e+06	5.98606e+06	2.60275e+06	8.5458e+06	4.20866e+06	5.66355e+06	4.37823e+06	5.67582e+06	5.68789e+06	8.55237e+06	5.84728e+06	8.04225e+06	7.95965e+06	7.51601e+06	7.4035e+06
neg_489	6.964	234.089	C13 H14 O4	NA	NA	NA	NA	NA	NA	NA	NA	NA	NA	1.91868e+06	1.90071e+06	1.66692e+06	1.60113e+06	1.68917e+06	1.95877e+06	3.90844e+06	3.78513e+06	3.25195e+06	4.03734e+06	2.79662e+06	3.66114e+06	317520	257789	227199	315258	262203	283928
neg_490	8.926	234.089	C13 H14 O4	NA	NA	NA	NA	NA	NA	NA	NA	NA	NA	2.67595e+06	2.4277e+06	2.72786e+06	2.55625e+06	2.52964e+06	2.78901e+06	2.65198e+06	2.81426e+06	2.63263e+06	2.57205e+06	2.64126e+06	2.82156e+06	3.24654e+07	3.36155e+07	3.47657e+07	3.58683e+07	3.48602e+07	3.42508e+07
neg_491	11.705	234.089	C13 H14 O4	NA	NA	NA	NA	NA	NA	NA	NA	NA	NA	40458.9	13008.2	15398.4	11646.6	12348.7	21357.3	20915.6	17608.1	28477.3	15889.9	12041.8	16297.2	1.767e+06	1.66006e+06	1.62649e+06	1.75064e+06	1.66551e+06	1.63077e+06
neg_492	2.205	234.103	C12 H14 N2 O3	DL-5-Methoxytryptophan	NA	NA	NA	106971	Endogenous Metabolites	NA	NA	NA	NA	3.64276e+07	2.78125e+07	4.4251e+07	4.33721e+07	4.3817e+07	5.76261e+07	4.64158e+07	4.21728e+07	6.31704e+07	3.92896e+07	5.15301e+07	3.71006e+07	1.37925e+07	1.08497e+07	1.96143e+07	1.90027e+07	1.22382e+07	1.58287e+07
neg_493	2.27	235.051	C8 H13 N O5 S	NA	NA	NA	NA	NA	NA	NA	NA	NA	NA	3.53255e+06	2.13315e+06	2.21492e+06	2.58935e+06	1.96769e+06	2.88483e+06	5.5716e+06	7.27207e+06	6.52489e+06	5.35566e+06	7.57383e+06	6.53068e+06	1.36063e+06	1.72271e+06	1.03393e+06	1.65922e+06	1.55372e+06	1.34101e+06
neg_494	1.124	235.069	C8 H13 N O7	NA	NA	NA	NA	NA	NA	NA	NA	NA	NA	2.21161e+06	898237	1.54132e+06	1.86214e+06	1.76406e+06	1.50035e+06	2.67406e+06	1.29913e+06	861980	2.45751e+06	1.1365e+06	1.77984e+06	1.15619e+06	1.18053e+06	1.03558e+06	1.53857e+06	1.34291e+06	1.07401e+06
neg_495	4.245	235.084	C12 H13 N O4	NA	NA	NA	NA	NA	NA	NA	NA	NA	NA	527271	585426	628715	608074	727982	782790	942323	715527	1.44013e+06	1.15077e+06	640151	729826	3.84551e+06	4.9685e+06	3.21388e+06	3.83501e+06	4.77052e+06	4.02481e+06
neg_496	6.637	235.084	C6 H14 N5 O3 P	NA	NA	NA	NA	NA	NA	NA	NA	NA	NA	323479	374279	267358	335601	439770	454136	4.16072e+06	331770	4.65342e+06	3.4155e+06	1.73142e+06	813087	200295	178681	126913	217515	95892.6	244392
neg_497	8.925	235.092	C6 H13 N5 O5	NA	NA	NA	NA	NA	NA	NA	NA	NA	NA	348689	294312	304263	260222	275468	315408	271074	293685	309229	288795	296552	278466	4.01882e+06	4.20514e+06	4.44242e+06	4.27017e+06	4.38348e+06	4.51772e+06
neg_498	5.956	236.032	C11 H8 O6	NA	NA	NA	NA	NA	NA	NA	NA	NA	NA	9.95426e+06	9.87297e+06	9.73619e+06	1.02594e+07	1.04273e+07	9.78601e+06	1.62008e+06	1.63648e+06	1.51454e+06	1.06755e+06	1.68142e+06	1.40875e+06	2.08022e+06	1.08626e+06	1.52157e+06	1.16329e+06	1.68476e+06	1.74477e+06
neg_499	2.451	236.068	C12 H12 O5	NA	NA	NA	NA	NA	NA	NA	NA	NA	NA	6.73075e+07	4.70664e+07	7.14494e+07	6.92664e+07	8.49326e+07	8.07886e+07	7.7827e+07	1.31142e+08	9.78499e+07	5.8735e+07	9.72128e+07	1.05131e+08	1.68517e+08	1.30149e+08	2.14056e+08	1.55464e+08	1.08618e+08	1.88721e+08
neg_500	8.993	236.068	C12 H12 O5	NA	NA	NA	NA	NA	NA	NA	NA	NA	NA	3.68082e+07	3.21864e+07	3.27216e+07	3.33039e+07	3.27431e+07	3.52291e+07	1.15298e+07	1.16668e+07	1.11918e+07	1.17339e+07	1.10087e+07	1.24163e+07	3.91979e+07	3.94278e+07	3.91172e+07	4.39866e+07	4.32471e+07	4.14578e+07
neg_501	4.519	236.068	C12 H12 O5	NA	NA	NA	NA	NA	NA	NA	NA	NA	NA	8.80446e+06	6.36346e+06	1.00018e+07	9.55088e+06	8.65527e+06	7.91437e+06	5.12336e+06	5.46381e+06	4.99772e+06	5.46236e+06	5.12951e+06	4.74756e+06	9.94883e+06	1.07746e+07	1.01109e+07	1.08365e+07	1.0841e+07	1.16317e+07
neg_502	1.958	237.063	C11 H11 N O5	NA	NA	NA	NA	NA	NA	NA	NA	NA	NA	8.64386e+06	9.00472e+06	5.32562e+06	6.77809e+06	8.99511e+06	1.07342e+07	2.8961e+06	3.04009e+06	3.54236e+06	3.96281e+06	3.03797e+06	2.99355e+06	5.39618e+06	5.45464e+06	5.70417e+06	4.73565e+06	2.99852e+06	5.34143e+06
neg_503	0.813	237.084	C9 H11 N5 O3	Sepiapterin	NA	HMDB0000238	C00835	5011	Pteridines and derivatives	Organoheterocyclic compounds	Pteridines and derivatives	Pterins and derivatives	map00790 Folate biosynthesis; map01100 Metabolic pathways	1.0547e+08	1.68621e+08	1.09373e+08	1.2116e+08	1.00523e+08	1.0815e+08	2.60014e+08	2.96299e+08	2.77895e+08	4.09631e+08	4.36832e+08	2.94705e+08	8.08976e+07	6.82964e+07	6.4947e+07	1.02254e+08	103819303	9.49082e+07
neg_504	6.324	237.1	C12 H15 N O4	NA	NA	NA	NA	NA	NA	NA	NA	NA	NA	6.94576e+06	5.72928e+06	7.25572e+06	6.63888e+06	6.0808e+06	6.47585e+06	1.81322e+06	1.77453e+06	1.6075e+06	1.73463e+06	1.60472e+06	2.05597e+06	1.11967e+07	1.00755e+07	1.08609e+07	1.18509e+07	1.19564e+07	1.21881e+07
neg_505	5.123	238.047	C11 H10 O6	NA	NA	NA	NA	NA	NA	NA	NA	NA	NA	1.52154e+06	1.55525e+06	1.53375e+06	1.56384e+06	1.47254e+06	1.76292e+06	2.28887e+06	1.94307e+06	1.77353e+06	1.99805e+06	2.02131e+06	2.00379e+06	812089	728745	604589	966905	818118	729347
neg_506	4.426	238.047	C11 H10 O6	NA	NA	NA	NA	NA	NA	NA	NA	NA	NA	5.443e+06	7.56591e+06	4.56504e+06	5.66487e+06	5.37724e+06	7.44133e+06	1.04154e+07	1.70554e+07	1.18667e+07	1.05186e+07	1.03801e+07	1.00356e+07	6.37411e+06	8.32574e+06	7.55533e+06	8.05842e+06	8.52943e+06	8.01293e+06
neg_507	1.666	238.058	C10 H10 N2 O5	Methyl 2-(acetylamino)-5-nitrobenzoate	NA	NA	NA	194767	NA	NA	NA	NA	NA	9.23076e+07	9.85334e+07	9.9964e+07	1.0717e+08	8.34023e+07	1.06064e+08	5.32197e+07	5.5767e+07	5.68158e+07	5.12528e+07	6.30864e+07	5.51701e+07	1.03905e+08	1.08067e+08	1.11413e+08	1.16222e+08	1.09889e+08	1.10263e+08
neg_508	6.006	238.059	C10 H10 N2 O5	NA	NA	NA	NA	NA	NA	NA	NA	NA	NA	2.73469e+06	3.66471e+06	3.23314e+06	2.81336e+06	2.85031e+06	2.32821e+06	662020	1.17796e+06	1.05511e+06	1.13331e+06	1.05705e+06	1.2014e+06	7.89448e+06	7.17578e+06	8.3762e+06	7.57666e+06	7.95285e+06	7.36802e+06
neg_509	0.807	238.068	NA	NA	NA	NA	NA	NA	NA	NA	NA	NA	NA	1.44652e+07	1.1526e+07	1.62235e+07	1.14797e+07	1.61581e+07	1.53396e+07	2.69332e+07	2.7703e+07	2.90654e+07	2.34478e+07	3.10282e+07	2.31534e+07	1.60653e+07	1.12266e+07	1.04099e+07	1.17673e+07	9.5999e+06	1.09409e+07
neg_510	10.371	238.081	C9 H21 O P3	NA	NA	NA	NA	NA	NA	NA	NA	NA	NA	27646.5	28751	25633.7	26770.1	23311.8	24829.9	42347.9	18474.8	23623.4	29701.3	51899.3	21371	495188	481052	414743	515821	502165	505619
neg_511	2.468	238.084	C12 H14 O5	NA	NA	NA	NA	NA	NA	NA	NA	NA	NA	1.03664e+07	7.50413e+06	7.58571e+06	7.07702e+06	8.48254e+06	9.53249e+06	1.27026e+07	1.28045e+07	1.27232e+07	9.81023e+06	1.29175e+07	1.29176e+07	2.25072e+07	2.53167e+07	2.14335e+07	1.60179e+07	2.54676e+07	2.11831e+07
neg_512	2.7	238.084	C6 H15 N4 O4 P	NA	NA	NA	NA	NA	NA	NA	NA	NA	NA	1.18492e+07	1.25189e+07	1.11114e+07	1.12859e+07	1.28274e+07	9.50301e+06	1.43039e+07	1.54844e+07	1.36439e+07	1.77072e+07	1.42885e+07	1.95197e+07	1.89141e+07	2.11578e+07	2.02639e+07	1.34084e+07	1.55419e+07	2.2562e+07
neg_513	1.19	238.095	C11 H14 N2 O4	Glycyl-L-tyrosine	NA	HMDB0028853	NA	83798	Amino acids, peptides, and analogues	Organic acids and derivatives	Carboxylic acids and derivatives	Amino acids, peptides, and analogues	NA	775259	690888	725118	683406	648206	714179	910174	749815	862074	1.17912e+06	1.23151e+06	952428	1.65862e+06	1.54694e+06	1.68508e+06	2.1984e+06	2.14225e+06	1.42643e+06
neg_514	1.218	239.079	C11 H13 N O5	NA	NA	NA	NA	NA	NA	NA	NA	NA	NA	6.84372e+06	6.49036e+06	6.31405e+06	5.48189e+06	7.76455e+06	6.27302e+06	4.59974e+06	4.54429e+06	4.79789e+06	5.20356e+06	5.61095e+06	4.61789e+06	2.93561e+07	3.61283e+07	3.40828e+07	3.85909e+07	3.65291e+07	3.03608e+07
neg_515	2.657	240.027	C4 H9 N4 O6 P	NA	NA	NA	NA	NA	NA	NA	NA	NA	NA	1.73965e+06	1.97443e+06	1.95499e+06	2.0566e+06	1.69608e+06	2.18275e+06	3.23766e+06	2.74027e+06	2.88064e+06	2.6708e+06	3.09972e+06	2.68759e+06	3.24951e+06	2.59038e+06	2.18252e+06	2.47982e+06	2.2317e+06	2.32698e+06
neg_516	4.55	240.063	C11 H12 O6	NA	NA	NA	NA	NA	NA	NA	NA	NA	NA	2.30053e+06	3.3003e+06	2.47715e+06	2.99552e+06	2.29347e+06	2.18476e+06	1.59773e+06	1.96444e+06	1.65655e+06	1.64154e+06	1.71942e+06	1.56031e+06	7.48748e+06	9.97033e+06	7.41117e+06	8.09449e+06	8.31339e+06	8.14354e+06
neg_517	6.895	240.063	C11 H12 O6	(3R,4S)-4,6,8-Trihydroxy-7-methoxy-3-methyl-3,4-dihydro-1H-isochromen-1-one	NA	NA	NA	29814443	NA	NA	NA	NA	NA	1.72284e+06	2.09747e+06	1.96877e+06	1.63955e+06	1.68384e+06	1.70162e+06	7.12244e+06	6.87207e+06	6.6133e+06	7.376e+06	6.87718e+06	7.1732e+06	5.81943e+06	5.99679e+06	5.08009e+06	6.01287e+06	5.9466e+06	5.80902e+06
neg_518	7.202	240.099	C12 H16 O5	NA	NA	NA	NA	NA	NA	NA	NA	NA	NA	57047.5	57458.2	68267.7	39432.8	54450.1	87610.4	4.4819e+06	4.34318e+06	4.97171e+06	4.06832e+06	4.06718e+06	4.34451e+06	24147.7	19920.8	22097.5	21664.5	21895.3	22994.8
neg_519	11.016	240.136	C13 H20 O4	NA	NA	NA	NA	NA	NA	NA	NA	NA	NA	2.24271e+06	2.08371e+06	2.09929e+06	2.19878e+06	2.21372e+06	2.26791e+06	2.10581e+06	2.21425e+06	2.07287e+06	2.09234e+06	2.03752e+06	2.14644e+06	4.07141e+06	3.93737e+06	4.1502e+06	3.68662e+06	4.10977e+06	3.94511e+06
neg_520	10.282	240.136	C13 H20 O4	NA	NA	NA	NA	NA	NA	NA	NA	NA	NA	469334	640045	535464	563850	482647	442844	149951	105666	123835	124492	147882	173794	1.66952e+06	1.88272e+06	2.38775e+06	2.21424e+06	1.96022e+06	2.09027e+06
neg_521	2.784	241.058	C10 H11 N O6	NA	NA	NA	NA	NA	NA	NA	NA	NA	NA	2.77848e+07	3.24955e+07	3.85627e+07	2.66056e+07	3.37587e+07	2.84509e+07	2.16721e+07	2.66836e+07	1.75003e+07	1.98211e+07	2.44139e+07	1.94857e+07	1.63823e+07	1.78901e+07	1.68178e+07	1.87429e+07	1.59849e+07	1.22119e+07
neg_522	4.672	241.058	C10 H11 N O6	NA	NA	NA	NA	NA	NA	NA	NA	NA	NA	5.10585e+06	4.7471e+06	5.43688e+06	4.92273e+06	5.26648e+06	5.95155e+06	1.74145e+06	1.74897e+06	1.76283e+06	1.71652e+06	1.53333e+06	1.79843e+06	1.01775e+06	977570	855072	965393	1.1036e+06	854606
neg_523	1.385	241.094	C11 H15 N O5	NA	NA	NA	NA	NA	NA	NA	NA	NA	NA	313308	196002	199515	228781	294350	265138	1.76283e+06	2.11771e+06	1.83618e+06	1.86797e+06	1.8636e+06	2.07173e+06	621448	786696	715527	790479	735583	528535
neg_524	4.473	241.095	C11 H15 N O5	NA	NA	NA	NA	NA	NA	NA	NA	NA	NA	2.43065e+07	2.50268e+07	2.15804e+07	2.18355e+07	4.69719e+07	2.08527e+07	3.87289e+07	5.78156e+07	6.48966e+07	4.9174e+07	1.06666e+08	5.24357e+07	1.60779e+07	1.71389e+07	1.58521e+07	2.93098e+07	2.01834e+07	1.6841e+07
neg_525	6.069	241.095	C11 H15 N O5	NA	NA	NA	NA	NA	NA	NA	NA	NA	NA	3.35083e+06	3.29422e+06	2.7121e+06	3.46482e+06	3.25902e+06	3.79265e+06	5.4268e+06	6.01291e+06	5.72065e+06	6.17355e+06	5.53848e+06	5.93316e+06	3.42306e+06	3.35281e+06	3.482e+06	3.28605e+06	3.42003e+06	3.60832e+06
neg_526	0.874	242.042	C10 H10 O7	NA	NA	NA	NA	NA	NA	NA	NA	NA	NA	6.76284e+06	7.24122e+06	7.57959e+06	5.59113e+06	7.99727e+06	6.56796e+06	8.02747e+06	8.84761e+06	9.46527e+06	9.40291e+06	9.28181e+06	9.98879e+06	1.30978e+07	1.38279e+07	1.28186e+07	1.38764e+07	1.42306e+07	1.30975e+07
neg_527	1.848	242.042	C10 H10 O7	NA	NA	NA	NA	NA	NA	NA	NA	NA	NA	8.13574e+07	7.51703e+07	7.61731e+07	7.41692e+07	7.1016e+07	7.21404e+07	8.26694e+07	1.13341e+08	8.80634e+07	1.15467e+08	8.3802e+07	1.03453e+08	9.21273e+07	1.23688e+08	1.01605e+08	1.20996e+08	9.75952e+07	1.01043e+08
neg_528	5.784	242.042	C10 H10 O7	NA	NA	NA	NA	NA	NA	NA	NA	NA	NA	1.30887e+06	1.46216e+06	1.21743e+06	1.22242e+06	1.25185e+06	1.35825e+06	697320	663729	548246	631760	579359	585358	2.81421e+06	2.9468e+06	3.1042e+06	2.90361e+06	3.15906e+06	2.55206e+06
neg_529	7.552	242.058	C14 H10 O4	NA	NA	NA	NA	NA	NA	NA	NA	NA	NA	283455	220838	234546	224111	213140	239536	101958	130225	124110	117666	129252	118067	391071	373365	411293	385620	417123	416838
neg_530	1.787	242.09	C10 H14 N2 O5	Thymidine	Miscellaneous	NA	NA	NA	NA	NA	NA	NA	NA	8.95818e+06	1.01861e+07	9.64961e+06	1.03566e+07	1.041e+07	9.55125e+06	4.70605e+06	5.75295e+06	4.98036e+06	4.32725e+06	4.16698e+06	3.85185e+06	1.53128e+07	1.5791e+07	1.0964e+07	1.20246e+07	1.08818e+07	1.28713e+07
neg_531	9.205	242.094	C15 H14 O3	Equol	NA	NA	NA	339332	Endogenous Metabolites	NA	NA	NA	NA	1.76118e+06	2.03962e+06	1.92893e+06	1.74061e+06	1.77127e+06	2.13145e+06	2.88959e+06	2.80807e+06	2.86539e+06	2.86739e+06	2.6987e+06	2.985e+06	3.4479e+06	3.23354e+06	3.02618e+06	3.52755e+06	3.52809e+06	3.51813e+06
neg_532	8.642	242.115	C12 H18 O5	NA	NA	NA	NA	NA	NA	NA	NA	NA	NA	668326	802703	782921	651670	596309	842538	662672	837178	760466	756631	765982	680267	3.90769e+06	4.14036e+06	3.72379e+06	3.51952e+06	4.1541e+06	4.06854e+06
neg_533	12.83	242.188	C14 H26 O3	NA	NA	NA	NA	NA	NA	NA	NA	NA	NA	953389	886015	838569	924470	895280	930243	863549	891943	857248	832541	887064	889249	1.68417e+06	1.69382e+06	1.7926e+06	1.69763e+06	1.75966e+06	1.65426e+06
neg_534	8.028	243.074	C10 H13 N O6	NA	NA	NA	NA	NA	NA	NA	NA	NA	NA	320512	512094	327321	331314	350257	511147	134325	145298	146104	494563	505506	154404	207995	269037	320506	251530	328101	309082
neg_535	3.658	243.074	C10 H13 N O6	NA	NA	NA	NA	NA	NA	NA	NA	NA	NA	4.56667e+06	7.70653e+06	4.24281e+06	3.3756e+06	3.89969e+06	5.2341e+06	8.98718e+06	4.95898e+06	8.92372e+06	7.42795e+06	1.2866e+07	7.81066e+06	592121	418092	726137	533127	587556	387263
neg_536	4.736	243.074	C10 H13 N O6	NA	NA	NA	NA	NA	NA	NA	NA	NA	NA	7.21697e+07	7.16702e+07	7.11098e+07	6.78591e+07	6.99202e+07	1.11526e+08	1.13941e+08	190887164	1.81469e+08	115587605	1.0936e+08	1.7061e+08	1.87427e+07	1.7589e+07	1.65286e+07	2.11556e+07	1.8397e+07	1.89708e+07
neg_537	7.837	243.074	C10 H13 N O6	NA	NA	NA	NA	NA	NA	NA	NA	NA	NA	723580	546678	732886	730746	647918	758512	106174	118401	124502	82862.6	192470	92992.1	219162	156452	188847	174403	178502	136349
neg_538	8.203	243.074	C10 H13 N O6	NA	NA	NA	NA	NA	NA	NA	NA	NA	NA	2.10426e+06	1.93061e+06	1.94248e+06	2.15523e+06	1.98109e+06	2.25111e+06	1.62501e+06	1.77749e+06	1.70659e+06	1.53638e+06	1.61082e+06	1.65949e+06	1.03007e+06	901031	983319	924921	1.05799e+06	955959
neg_539	8.762	243.089	C14 H13 N O3	NA	NA	NA	NA	NA	NA	NA	NA	NA	NA	35440.8	35279.1	31751.3	33301	33920.5	33122.9	26063.6	25449.1	28159.3	26107.2	25648.7	27376	2.26048e+06	2.73892e+06	2.44911e+06	2.8526e+06	3.69307e+06	2.67796e+06
neg_540	0.871	243.985	C8 H4 O9	NA	NA	NA	NA	NA	NA	NA	NA	NA	NA	3.42379e+07	2.63432e+07	2.98741e+07	3.33734e+07	4.13078e+07	3.72589e+07	3.1931e+07	2.97845e+07	2.94756e+07	3.18685e+07	2.89328e+07	3.91049e+07	3.68807e+07	2.82074e+07	3.18819e+07	2.45403e+07	3.21338e+07	4.01026e+07
neg_541	4.159	244.021	C9 H8 O8	NA	NA	NA	NA	NA	NA	NA	NA	NA	NA	3.66162e+06	4.97833e+06	4.45026e+06	3.16362e+06	4.65721e+06	3.44439e+06	7.0979e+06	7.09528e+06	6.83259e+06	6.44478e+06	5.99233e+06	6.42544e+06	4.5175e+06	5.32938e+06	5.53296e+06	5.95965e+06	5.05166e+06	4.69276e+06
neg_542	1.749	244.058	C10 H12 O7	NA	NA	NA	NA	NA	NA	NA	NA	NA	NA	1.40252e+06	1.4093e+06	1.44958e+06	1.35513e+06	1.51359e+06	1.04737e+06	1.10268e+06	1.06372e+06	964009	1.08497e+06	1.12339e+06	1.28497e+06	714337	906892	796796	1.00714e+06	929727	913891
neg_543	2.117	244.058	C10 H12 O7	NA	NA	NA	NA	NA	NA	NA	NA	NA	NA	6.00172e+06	5.44467e+06	6.11473e+06	5.4737e+06	6.1709e+06	1.00533e+07	8.51059e+06	8.99377e+06	7.49542e+06	8.88568e+06	7.38854e+06	7.24154e+06	3.99942e+06	4.94e+06	3.44745e+06	3.41301e+06	4.15232e+06	4.03515e+06
neg_544	1.162	244.069	NA	NA	NA	NA	NA	NA	NA	NA	NA	NA	NA	3.45454e+06	3.35479e+06	4.05535e+06	3.80904e+06	3.24286e+06	3.76465e+06	2.62137e+06	3.51294e+06	3.63618e+06	3.21707e+06	2.51798e+06	3.02903e+06	6.52202e+06	6.13518e+06	7.25752e+06	6.55416e+06	7.92152e+06	5.93027e+06
neg_545	7.482	244.073	C14 H12 O4	NA	NA	NA	NA	NA	NA	NA	NA	NA	NA	69390.9	91083.9	27986.5	51727.2	29937.2	78300.1	62856.6	52815.4	138117	58834.6	28993.4	102492	1.91798e+06	1.86944e+06	2.05118e+06	1.94425e+06	2.48734e+06	2.42596e+06
neg_546	7.683	244.073	C14 H12 O4	Oxyresveratrol	Phenol	NA	NA	NA	NA	NA	NA	NA	NA	24280.7	22392.1	25437.9	25576.2	24317.3	26098.5	25984.1	24606.4	22505.9	22759.9	22308.9	23103.3	1.957e+06	2.00737e+06	2.26863e+06	1.89742e+06	2.239e+06	2.08722e+06
neg_547	6.113	244.073	C14 H12 O4	NA	NA	NA	NA	NA	NA	NA	NA	NA	NA	185283	230589	191584	182577	187401	239407	102854	108770	104622	105401	100053	101260	452459	430440	457046	287111	554475	507008
neg_548	4.404	244.077	C5 H19 N4 O P3	NA	NA	NA	NA	NA	NA	NA	NA	NA	NA	7.39974e+06	3.97171e+06	3.88201e+06	4.90048e+06	4.20785e+06	4.65545e+06	1.18122e+06	1.82229e+06	2.38965e+06	1.27808e+06	929127	1.02164e+06	573779	318349	302300	342949	404964	322495
neg_549	10.632	244.109	C15 H16 O3	4-(4'-hydroxybenzyloxy) benzyl methyl ether	NA	NA	NA	NA	NA	NA	NA	NA	NA	1.58672e+07	1.53696e+07	1.63365e+07	1.55367e+07	1.61647e+07	1.70652e+07	241614	205211	178478	200684	198084	191645	72343.4	54567.2	72487.5	51065.3	48125.6	39880.3
neg_550	10.973	244.109	C15 H16 O3	2-(4-hydroxybenzyl)-4-(methoxymethyl) phenol	NA	NA	NA	NA	NA	NA	NA	NA	NA	2.41751e+06	2.37794e+06	2.1444e+06	2.04999e+06	2.16174e+06	2.15427e+06	1.73447e+06	1.67847e+06	1.62344e+06	1.63776e+06	1.49889e+06	1.85282e+06	2.95016e+06	2.86993e+06	2.99756e+06	3.02472e+06	2.98896e+06	3.14121e+06
neg_551	7.64	244.131	C12 H20 O5	NA	NA	NA	NA	NA	NA	NA	NA	NA	NA	2.12756e+06	1.86805e+06	2.03387e+06	1.81834e+06	1.69227e+06	1.89867e+06	1.74633e+06	1.91506e+06	1.74634e+06	1.76341e+06	1.68492e+06	1.86435e+06	2.97738e+06	3.21586e+06	3.0464e+06	3.44538e+06	2.90445e+06	3.17859e+06
neg_552	8.125	244.131	C12 H20 O5	NA	NA	NA	NA	NA	NA	NA	NA	NA	NA	1.71969e+06	1.84337e+06	1.60535e+06	1.64044e+06	1.95621e+06	1.75659e+06	1.19869e+06	1.23814e+06	1.20317e+06	1.27946e+06	1.17094e+06	1.37524e+06	2.36713e+06	2.63735e+06	2.53497e+06	2.38865e+06	2.25852e+06	2.46225e+06
neg_553	5.681	244.178	C12 H24 N2 O3	NA	NA	NA	NA	NA	NA	NA	NA	NA	NA	785047	820448	786876	921431	871405	729024	1.34698e+06	1.37748e+06	1.20705e+06	1.21079e+06	1.15909e+06	1.17432e+06	2.02335e+06	1.87122e+06	1.85851e+06	1.66828e+06	1.74791e+06	2.06067e+06
neg_554	1.365	245.053	C9 H11 N O7	NA	NA	NA	NA	NA	NA	NA	NA	NA	NA	2.45888e+07	2.06429e+07	2.15605e+07	2.30107e+07	2.09502e+07	2.33231e+07	5.77263e+07	6.07068e+07	5.54076e+07	5.54367e+07	5.13575e+07	5.41438e+07	1.01829e+07	9.50737e+06	9.63089e+06	1.05799e+07	9.98161e+06	9.06984e+06
neg_555	1.181	245.053	C9 H11 N O7	NA	NA	NA	NA	NA	NA	NA	NA	NA	NA	9.14402e+06	1.11887e+07	1.17563e+07	1.10078e+07	9.26433e+06	8.90112e+06	5.76249e+07	5.21728e+07	5.42783e+07	4.24993e+07	4.80362e+07	5.45971e+07	5.07212e+06	7.92497e+06	7.01857e+06	8.29469e+06	5.07039e+06	4.75127e+06
neg_556	5.954	245.053	C9 H11 N O7	NA	NA	NA	NA	NA	NA	NA	NA	NA	NA	4.59118e+06	4.39235e+06	3.68337e+06	4.66501e+06	3.92193e+06	4.5307e+06	1.67037e+07	1.69562e+07	1.59701e+07	1.56327e+07	1.58787e+07	1.588e+07	3.314e+06	3.62757e+06	3.64575e+06	3.97401e+06	4.0376e+06	3.79977e+06
neg_557	6.591	245.089	C10 H15 N O6	NA	NA	NA	NA	NA	NA	NA	NA	NA	NA	3.18805e+07	3.48964e+07	3.63911e+07	3.01409e+07	3.22312e+07	3.37089e+07	5.3915e+07	6.04991e+07	6.0317e+07	5.46655e+07	5.44888e+07	5.10419e+07	1.60799e+07	1.72933e+07	1.6843e+07	1.81147e+07	1.64037e+07	1.7617e+07
neg_558	1.962	245.089	C10 H15 N O6	NA	NA	NA	NA	NA	NA	NA	NA	NA	NA	2.4828e+06	8.17764e+06	3.26365e+06	1.98416e+06	2.49637e+06	2.48642e+06	1.33647e+07	1.43013e+07	1.56719e+07	1.22406e+07	1.22984e+07	1.13952e+07	2.03459e+06	2.56842e+06	2.15326e+06	2.11982e+06	2.32218e+06	1.98525e+06
neg_559	8.788	245.105	C14 H15 N O3	gastrodamine	NA	NA	NA	NA	NA	NA	NA	NA	NA	72586	68332.9	63893.5	77287.1	80267.6	68761.9	8.48208e+06	8.94786e+06	8.59176e+06	8.78783e+06	9.0954e+06	8.80137e+06	105058	59325.4	59417.8	62559	63569.1	61024.7
neg_560	7.437	245.126	C11 H19 N O5	NA	NA	NA	NA	NA	NA	NA	NA	NA	NA	133503	155540	128410	152908	146457	102835	4.56946e+06	4.89652e+06	4.82911e+06	4.71288e+06	4.51132e+06	4.77754e+06	30968.3	35467.1	33880.6	29215.6	31442.7	43202.4
neg_561	1.216	245.137	C10 H19 N3 O4	NA	NA	NA	NA	NA	NA	NA	NA	NA	NA	2.93943e+06	3.59874e+06	3.47576e+06	3.2624e+06	2.90837e+06	3.12264e+06	8.30065e+06	9.43643e+06	7.74467e+06	7.99528e+06	7.71001e+06	7.31252e+06	2.79698e+06	2.56202e+06	2.71233e+06	3.37622e+06	3.06386e+06	2.90064e+06
neg_562	0.719	245.971	C4 H7 Cl N2 O6 S	NA	NA	NA	NA	NA	NA	NA	NA	NA	NA	1.22973e+07	1.47968e+07	1.19697e+07	1.44349e+07	1.52132e+07	1.44898e+07	1.78483e+07	1.48455e+07	1.74185e+07	1.83234e+07	1.95638e+07	1.66331e+07	1.03155e+07	1.19573e+07	1.10401e+07	8.93095e+06	1.18109e+07	1.13988e+07
neg_563	1.212	246.032	C6 H15 O6 P S	NA	NA	NA	NA	NA	NA	NA	NA	NA	NA	4.75921e+06	4.38042e+06	4.58223e+06	4.59797e+06	4.93612e+06	4.78897e+06	1.68227e+07	1.53609e+07	1.59069e+07	1.68931e+07	1.50294e+07	1.62752e+07	967864	805723	826663	1.15487e+06	733081	1.00312e+06
neg_564	0.756	246.05	C13 H10 O5	2,2',4,4'-Tetrahydroxybenzophenone	NA	NA	NA	8253	Personal Care Products/Cosmetics	NA	NA	NA	NA	3.09223e+07	3.01486e+07	2.67929e+07	3.23506e+07	2.90938e+07	3.34552e+07	7.43497e+07	7.36512e+07	9.50486e+07	6.62317e+07	7.74111e+07	7.39866e+07	2.59766e+07	3.41098e+07	3.00018e+07	3.07836e+07	2.80767e+07	2.96441e+07
neg_565	10.399	246.071	C14 H14 O2 S	bis-(4-hydroxybenzyl) sulfide	NA	NA	NA	NA	NA	NA	NA	NA	NA	8.89324e+06	8.92498e+06	9.79235e+06	7.17964e+06	7.70447e+06	7.6088e+06	5.39557e+06	4.59725e+06	4.59792e+06	5.0429e+06	5.15636e+06	6.57374e+06	5.62887e+06	5.00518e+06	5.0607e+06	5.00843e+06	5.16736e+06	4.90498e+06
neg_566	2.507	246.089	C14 H14 O4	NA	NA	NA	NA	NA	NA	NA	NA	NA	NA	4.27596e+06	3.88594e+06	3.76412e+06	3.4395e+06	3.26427e+06	3.31459e+06	2.11664e+06	2.33806e+06	2.52551e+06	2.27485e+06	2.74383e+06	2.3035e+06	9.69362e+06	5.52288e+06	1.55959e+07	1.03161e+07	1.04209e+07	1.53333e+07
neg_567	7.793	246.089	C14 H14 O4	NA	NA	NA	NA	NA	NA	NA	NA	NA	NA	265089	136734	325736	309358	264891	352504	373997	436589	422344	356607	360001	304130	3.91858e+06	3.26512e+06	3.43842e+06	2.97382e+06	4.2618e+06	3.75847e+06
neg_568	4.876	246.089	C14 H14 O4	NA	NA	NA	NA	NA	NA	NA	NA	NA	NA	518072	369570	423408	508623	500744	387466	355466	442933	386672	433976	161702	214586	3.11594e+06	3.50319e+06	3.20787e+06	3.21558e+06	3.31215e+06	3.68354e+06
neg_569	6.521	246.1	C13 H14 N2 O3	NA	NA	NA	NA	NA	NA	NA	NA	NA	NA	3.87682e+06	4.73439e+06	4.18801e+06	3.97497e+06	3.58332e+06	4.56176e+06	4.35633e+06	3.75336e+06	4.34854e+06	3.49534e+06	4.09938e+06	4.13376e+06	800606	627254	578639	746536	497506	719806
neg_570	6.043	246.11	C11 H18 O6	NA	NA	NA	NA	NA	NA	NA	NA	NA	NA	560483	642053	478794	619388	649444	639337	665060	762331	582886	882315	740317	714009	1.86782e+06	1.85474e+06	1.81167e+06	2.10417e+06	1.54356e+06	1.58602e+06
neg_571	6.215	246.11	C11 H18 O6	NA	NA	NA	NA	NA	NA	NA	NA	NA	NA	5.45211e+06	4.93933e+06	4.93276e+06	5.0579e+06	4.96262e+06	5.273e+06	2.27995e+06	2.10123e+06	2.34669e+06	2.42071e+06	2.10404e+06	2.52902e+06	4.66973e+06	4.20244e+06	3.98695e+06	4.5766e+06	4.17529e+06	3.94499e+06
neg_572	8.262	246.11	C11 H18 O6	NA	NA	NA	NA	NA	NA	NA	NA	NA	NA	2.44018e+06	2.21863e+06	2.32465e+06	2.2827e+06	2.10637e+06	2.53291e+06	557247	545722	671991	525531	504191	567167	420622	523609	450182	391118	364099	442858
neg_573	0.856	247.068	C9 H13 N O7	NA	NA	NA	NA	NA	NA	NA	NA	NA	NA	5.28174e+06	3.8517e+06	4.69369e+06	5.02163e+06	4.41781e+06	4.02732e+06	1.58967e+07	1.60775e+07	1.53443e+07	1.60025e+07	1.54748e+07	1.40316e+07	3.38814e+06	2.95882e+06	2.4647e+06	2.81197e+06	2.50243e+06	3.31563e+06
neg_574	1.395	247.069	C9 H13 N O7	NA	NA	NA	NA	NA	NA	NA	NA	NA	NA	4.00138e+06	6.18561e+06	5.20871e+06	3.89065e+06	5.24749e+06	6.06704e+06	7.98837e+06	8.179e+06	9.29752e+06	8.27095e+06	7.32161e+06	8.78189e+06	3.12948e+06	1.85363e+06	1.8945e+06	1.60119e+06	1.57786e+06	1.75934e+06
neg_575	1.905	247.105	C10 H17 N O6	NA	NA	NA	NA	NA	NA	NA	NA	NA	NA	3.30215e+07	1.81936e+07	3.46707e+07	1.98082e+07	1.76118e+07	1.64675e+07	4.74454e+07	6.60089e+07	5.23975e+07	5.83148e+07	4.97288e+07	5.49998e+07	5.26615e+06	1.61215e+07	1.33388e+07	2.1603e+07	1.7209e+07	1.97347e+07
neg_576	5.965	248.068	C13 H12 O5	NA	NA	NA	NA	NA	NA	NA	NA	NA	NA	1.55235e+06	1.23973e+06	1.18147e+06	1.42347e+06	1.28644e+06	1.5118e+06	4.06724e+06	4.10321e+06	4.28697e+06	3.53227e+06	3.75863e+06	4.41139e+06	2.50899e+06	2.03302e+06	1.8805e+06	2.47689e+06	2.52552e+06	2.19846e+06
neg_577	9.668	248.068	C13 H12 O5	NA	NA	NA	NA	NA	NA	NA	NA	NA	NA	425611	334590	433436	398971	375119	412735	784700	815529	796186	791328	855936	798405	1.27139e+06	1.35416e+06	1.28755e+06	1.3327e+06	1.37517e+06	1.32108e+06
neg_578	9.304	248.104	C14 H16 O4	NA	NA	NA	NA	NA	NA	NA	NA	NA	NA	31329.5	41445.3	44761.8	25484.2	25438.4	42356	18990.4	18981.1	18907.1	33159.5	26262.4	31120.2	4.52208e+06	4.55577e+06	4.16259e+06	4.60144e+06	4.43374e+06	4.34166e+06
neg_579	6.069	248.125	C11 H20 O6	NA	NA	NA	NA	NA	NA	NA	NA	NA	NA	181963	223107	195730	202895	202871	275576	352969	395967	379338	455173	442211	402742	1.36536e+06	1.41558e+06	1.3241e+06	1.59361e+06	1.34001e+06	1.47551e+06
neg_580	13.143	248.141	C15 H20 O3	NA	NA	NA	NA	NA	NA	NA	NA	NA	NA	56910.3	46755.2	35354.2	46876.2	45446.4	30944.2	46456.7	58424	41023.8	49901.3	38434.8	51949.5	1.50023e+06	1.60768e+06	1.51198e+06	1.6441e+06	1.47435e+06	1.50732e+06
neg_581	1.91	249.04	C8 H12 N O6 P	NA	NA	NA	NA	NA	NA	NA	NA	NA	NA	4.47465e+06	4.69613e+06	4.95897e+06	3.45954e+06	5.5257e+06	4.29341e+06	1.02675e+07	6.96409e+06	8.24813e+06	7.45239e+06	5.5202e+06	5.32135e+06	3.2832e+06	3.49498e+06	2.24593e+06	3.82592e+06	3.69467e+06	1.73581e+06
neg_582	1.158	249.048	C8 H11 N O8	NA	NA	NA	NA	NA	NA	NA	NA	NA	NA	5.76441e+06	4.38666e+06	5.33704e+06	7.93035e+06	4.50365e+06	4.29268e+06	4.36167e+07	3.9951e+07	3.8294e+07	4.27258e+07	3.72557e+07	4.13567e+07	7.40061e+06	8.03203e+06	6.63752e+06	9.35357e+06	8.24097e+06	8.68732e+06
neg_583	0.847	249.048	C8 H11 N O8	NA	NA	NA	NA	NA	NA	NA	NA	NA	NA	5.82795e+06	6.22663e+06	6.88843e+06	4.65107e+06	4.7805e+06	6.87201e+06	6.51441e+07	6.69643e+07	6.13174e+07	6.41314e+07	71753422	6.25531e+07	1.78285e+07	9.25375e+06	1.59544e+07	1.49878e+07	1.01417e+07	8.67275e+06
neg_584	4.85	249.048	C8 H11 N O8	NA	NA	NA	NA	NA	NA	NA	NA	NA	NA	4.87389e+06	5.72558e+06	4.55515e+06	4.49813e+06	4.92817e+06	4.52538e+06	3.22734e+07	2.9723e+07	4.33145e+07	2.76959e+07	3.18411e+07	3.13962e+07	1.43436e+07	1.17259e+07	1.23607e+07	1.21578e+07	1.12347e+07	1.51886e+07
neg_585	5.045	249.048	C8 H11 N O8	NA	NA	NA	NA	NA	NA	NA	NA	NA	NA	4.04511e+06	4.2374e+06	3.8386e+06	3.75641e+06	3.85872e+06	3.49534e+06	2.95487e+07	2.92911e+07	3.23993e+07	3.02873e+07	3.3164e+07	3.13308e+07	1.76497e+07	2.05393e+07	1.93861e+07	1.906e+07	1.79468e+07	1.69688e+07
neg_586	5.897	249.1	C7 H16 N5 O3 P	NA	NA	NA	NA	NA	NA	NA	NA	NA	NA	982436	878899	750629	856004	734015	840352	4.73896e+06	4.68425e+06	4.80038e+06	4.28778e+06	4.24937e+06	4.46127e+06	383312	519474	513215	494387	739087	482636
neg_587	5.381	250.011	C5 H7 N4 O6 P	NA	NA	NA	NA	NA	NA	NA	NA	NA	NA	4.11253e+06	4.42191e+06	2.66112e+06	4.30118e+06	3.56064e+06	3.59807e+06	3.91915e+06	4.81853e+06	3.74183e+06	3.20959e+06	3.56799e+06	4.11992e+06	1.47334e+06	1.43648e+06	1.29343e+06	1.26414e+06	1.27528e+06	1.25038e+06
neg_588	4.084	250.068	C9 H14 O8	NA	NA	NA	NA	NA	NA	NA	NA	NA	NA	4.02352e+06	4.94211e+06	5.03207e+06	4.13863e+06	4.82321e+06	3.74537e+06	6.46751e+06	4.02348e+06	3.48062e+06	5.51433e+06	7.83578e+06	4.78774e+06	1.34976e+06	1.75262e+06	1.32414e+06	1.55712e+06	1.80963e+06	1.54811e+06
neg_589	6.11	250.068	C9 H14 O8	NA	NA	NA	NA	NA	NA	NA	NA	NA	NA	284042	404351	311910	227226	401586	466651	4.93833e+06	5.31981e+06	5.85064e+06	5.51543e+06	5.18915e+06	4.31098e+06	132030	247437	219730	266079	212163	232307
neg_590	7.077	250.068	C9 H14 O8	NA	NA	NA	NA	NA	NA	NA	NA	NA	NA	4.79288e+07	5.3811e+07	5.22725e+07	4.89248e+07	4.90962e+07	4.63104e+07	3682166	2.84019e+06	3.64666e+06	2.85536e+06	2.84176e+06	4.0458e+06	6.04561e+06	7.00726e+06	5.18305e+06	6.04144e+06	4.67805e+06	6.58826e+06
neg_591	8.393	250.084	C13 H14 O5	Citrinin	NA	HMDB0041857	C16765	10222475	Fungal toxins	Organoheterocyclic compounds	Benzopyrans	null	NULL	6.96591e+06	5.98255e+06	6.0423e+06	6.95027e+06	6.31236e+06	7.82848e+06	8.43607e+06	7.92776e+06	8.36146e+06	8.12403e+06	7.84941e+06	8.84175e+06	5.17817e+07	4.91382e+07	4.45794e+07	4.61399e+07	4.72696e+07	4.57308e+07
neg_592	6.204	250.084	C13 H14 O5	NA	NA	NA	NA	NA	NA	NA	NA	NA	NA	1.14691e+06	1.08379e+06	987147	948285	1.07532e+06	1.18729e+06	1.05592e+06	1.02337e+06	1.01311e+06	1.48601e+06	918273	1.63491e+06	4.78256e+06	4.90343e+06	4.24344e+06	3.83181e+06	3.57353e+06	4.34559e+06
neg_593	1.283	250.095	C12 H14 N2 O4	NA	NA	NA	NA	NA	NA	NA	NA	NA	NA	214086	593456	296367	410819	291985	221148	803849	1.00528e+06	755948	720140	802664	668632	4.26866e+06	4.39425e+06	5.31117e+06	5.46472e+06	4.77931e+06	4.11074e+06
neg_594	5.202	250.131	C13 H18 N2 O3	NA	NA	NA	NA	NA	NA	NA	NA	NA	NA	2.52746e+08	2.5118e+08	2.20449e+08	2.32419e+08	2.36519e+08	2.50615e+08	3.50349e+08	3.71237e+08	3.65396e+08	3.7276e+08	3.36361e+08	3.56052e+08	1.28696e+08	1.23463e+08	1.18759e+08	1.26578e+08	1.28866e+08	1.26307e+08
neg_595	7.112	250.131	C13 H18 N2 O3	NA	NA	NA	NA	NA	NA	NA	NA	NA	NA	632155	334356	581513	505549	364089	473196	807487	1.00897e+06	797722	706121	728199	847431	2.20092e+06	2.08684e+06	1.93358e+06	2.37617e+06	1.96984e+06	2.30284e+06
neg_596	12.551	250.16	C12 H26 O3 S	1-Dodecanesulfonic acid	NA	NA	NA	14458	NA	NA	NA	NA	NA	2.62852e+07	2.62014e+07	1.86514e+07	1.9145e+07	3.15735e+07	3.12278e+07	8.03277e+06	2.04247e+07	2.71602e+07	3.0539e+07	2.39359e+07	2.80776e+07	5.26552e+06	2.13926e+07	1.58965e+07	2.09691e+07	1.60758e+07	1.08714e+07
neg_597	5.221	251.079	C12 H13 N O5	NA	NA	NA	NA	NA	NA	NA	NA	NA	NA	159341480	1.42211e+08	1.59037e+08	1.61025e+08	1.24556e+08	1.6538e+08	1.69606e+08	1.84264e+08	175793298	1.7803e+08	1.77597e+08	2.03702e+08	8.92343e+07	9.58695e+07	8.70893e+07	8.76244e+07	8.2054e+07	8.41184e+07
neg_598	8.792	251.079	C12 H13 N O5	NA	NA	NA	NA	NA	NA	NA	NA	NA	NA	9.48272e+06	9.1439e+06	8.89408e+06	9.34336e+06	9.28326e+06	9.35764e+06	3.00709e+06	3.13574e+06	3.21194e+06	2.94944e+06	2.88897e+06	2.81264e+06	5.90929e+06	6.05626e+06	5.95214e+06	6.00591e+06	6.17651e+06	5.95906e+06
neg_599	4.449	252.027	C11 H8 O7	NA	NA	NA	NA	NA	NA	NA	NA	NA	NA	2.44594e+06	2.18201e+06	1.97168e+06	1.9088e+06	2.27658e+06	2.66831e+06	2.16358e+06	2.38986e+06	1.66678e+06	2.47616e+06	2.51491e+06	1.49939e+06	4.39353e+06	4.68408e+06	3.39744e+06	3.05149e+06	4.68539e+06	4.46371e+06
neg_600	3.71	252.063	C6 H13 N4 O5 P	NA	NA	NA	NA	NA	NA	NA	NA	NA	NA	1.71119e+06	2.03506e+06	1.93763e+06	1.78802e+06	2.83006e+06	2.29059e+06	7.93039e+06	8.54054e+06	8.9119e+06	8.99206e+06	8.5317e+06	8.11272e+06	2.75864e+06	3.92954e+06	2.70528e+06	4.61322e+06	3.81365e+06	5.91644e+06
neg_601	5.254	252.082	C6 H16 N6 O S2	NA	NA	NA	NA	NA	NA	NA	NA	NA	NA	2.05148e+07	2.20621e+07	1.98648e+07	2.16341e+07	1.39204e+07	1.42198e+07	1.21061e+07	1.29353e+07	1.21589e+07	1.28094e+07	5.93595e+06	1.40912e+07	8.93983e+06	6.71677e+06	6.4205e+06	9.37021e+06	7.36857e+06	9.9724e+06
neg_602	0.851	252.082	NA	NA	NA	NA	NA	NA	NA	NA	NA	NA	NA	1.09328e+06	1.27832e+06	1.3631e+06	1.21328e+06	1.31365e+06	1.24291e+06	6.6048e+06	6.91529e+06	6.41895e+06	7.24442e+06	5.64267e+06	7.13894e+06	2.03999e+06	884001	2.53159e+06	1.27649e+06	2.52281e+06	1.14203e+06
neg_603	0.853	252.084	NA	NA	NA	NA	NA	NA	NA	NA	NA	NA	NA	1.37e+07	1.27883e+07	1.36896e+07	1.20906e+07	1.17914e+07	1.35053e+07	9.01633e+06	7.33227e+06	8.86585e+06	6.73265e+06	8.36885e+06	1.14619e+07	9.99371e+06	1.12911e+07	1.32311e+07	1.23315e+07	1.16108e+07	1.21841e+07
neg_604	1.344	252.084	C10 H12 N4 O4	2'-Deoxyinosine	NA	HMDB0000071	C05512	58569	Purines and derivatives	Nucleosides, nucleotides, and analogues	Purine nucleosides	Purine 2'-deoxyribonucleosides	map00230 Purine metabolism; map01100 Metabolic pathways	3.67556e+08	3.70045e+08	3.76411e+08	4.10592e+08	4.25904e+08	3.78956e+08	192962176	250602661	2.06852e+08	2.0773e+08	202653814	2.08525e+08	4.2199e+08	4.08118e+08	4.24561e+08	443249462	4.15168e+08	4.30874e+08
neg_605	7.155	252.099	C13 H16 O5	NA	NA	NA	NA	NA	NA	NA	NA	NA	NA	390882	376856	332658	437088	422148	356125	222792	294659	293862	257825	275393	248625	703587	676230	642366	731365	750774	717705
neg_606	1.235	252.11	C12 H16 N2 O4	NA	NA	NA	NA	NA	NA	NA	NA	NA	NA	4.11113e+06	4.37483e+06	3.85502e+06	3.93857e+06	4.1722e+06	3.28952e+06	4.65429e+06	4.14423e+06	4.41408e+06	4.60832e+06	4.57245e+06	4.5933e+06	8.64886e+06	8.36784e+06	9.47782e+06	9.20337e+06	9.09276e+06	9.91505e+06
neg_607	1.652	252.11	C12 H16 N2 O4	NA	NA	NA	NA	NA	NA	NA	NA	NA	NA	1.98409e+06	1.44853e+06	1.68608e+06	2.04963e+06	1.53477e+06	1.95466e+06	1.35864e+07	1.39228e+07	1.24431e+07	1.59083e+07	1.54886e+07	1.61412e+07	1.80837e+06	1.50517e+06	1.38756e+06	1.66363e+06	1.67414e+06	1.58823e+06
neg_608	6.111	252.11	C12 H16 N2 O4	Tyrosylalanine	NA	NA	NA	3293501	Endogenous Metabolites	NA	NA	NA	NA	225450	140923	155058	242188	186331	187116	100791	85012.7	80885.1	82379.1	78199	79142.9	3.6719e+06	4.00398e+06	3.79131e+06	4.79198e+06	3.86523e+06	4.01411e+06
neg_609	0.905	253.058	C11 H11 N O6	NA	NA	NA	NA	NA	NA	NA	NA	NA	NA	1.341e+07	1.43649e+07	1.32071e+07	1.11209e+07	1.133e+07	1.38736e+07	3.79431e+07	4.0644e+07	4.59043e+07	4.05548e+07	4.21341e+07	4.32738e+07	9.34348e+06	7.52564e+06	9.30626e+06	9.40757e+06	8.39716e+06	8.9724e+06
neg_610	2.53	253.058	C11 H11 N O6	NA	NA	NA	NA	NA	NA	NA	NA	NA	NA	1.41995e+08	1.54441e+08	1.52323e+08	1.37446e+08	1.38388e+08	1.43357e+08	3.49446e+08	3.71273e+08	3.31998e+08	369970474	3.49641e+08	3.59585e+08	1.06543e+08	8.14886e+07	9.62063e+07	1.0136e+08	1.06666e+08	8.43569e+07
neg_611	7.104	253.058	C11 H11 N O6	NA	NA	NA	NA	NA	NA	NA	NA	NA	NA	8.20557e+06	7.38564e+06	9.6059e+06	9.65585e+06	9.17815e+06	8.53091e+06	1.04161e+07	1.1677e+07	1.07699e+07	1.05961e+07	9.96126e+06	1.11539e+07	1.15811e+07	1.16734e+07	1.12901e+07	1.11057e+07	1.05701e+07	9.86336e+06
neg_612	7.57	253.058	C11 H11 N O6	NA	NA	NA	NA	NA	NA	NA	NA	NA	NA	272038	221758	232071	240087	222839	250578	551470	513848	525636	547253	462775	508523	3.25318e+06	3.57147e+06	2.87535e+06	3.15756e+06	2.98391e+06	2.98868e+06
neg_613	1.301	253.094	C12 H15 N O5	NA	NA	NA	NA	NA	NA	NA	NA	NA	NA	8.01713e+06	7.26711e+06	9.99613e+06	7.1658e+06	7.86178e+06	8.98902e+06	1.50579e+07	1.87738e+07	1.48422e+07	1.64286e+07	1.74711e+07	1.79153e+07	7.28424e+07	7.69136e+07	7.62574e+07	8.2609e+07	77322242	7.08526e+07
neg_614	5.66	253.094	C12 H15 N O5	NA	NA	NA	NA	NA	NA	NA	NA	NA	NA	604441	378287	170281	518455	522316	381270	229890	95010.3	86937	189035	478526	199764	2.0318e+06	2.4024e+06	2.47582e+06	1.93523e+06	1.87182e+06	2.23955e+06
neg_615	6.225	253.094	C12 H15 N O5	NA	NA	NA	NA	NA	NA	NA	NA	NA	NA	191336	314522	211306	397159	158962	269959	188248	429192	400369	289798	412300	526441	5.81762e+06	6.52886e+06	5.56276e+06	6.83502e+06	6.34397e+06	6.24606e+06
neg_616	7.989	253.094	C12 H15 N O5	NA	NA	NA	NA	NA	NA	NA	NA	NA	NA	1.99627e+06	1.60851e+06	1.70642e+06	1.60254e+06	1.66477e+06	1.8213e+06	5.74393e+06	5.24188e+06	5.28671e+06	4.99864e+06	4.62578e+06	4.94796e+06	1.05205e+06	1.04614e+06	1.05385e+06	1.20714e+06	998389	1.14832e+06
neg_617	4.866	253.095	C12 H15 N O5	NA	NA	NA	NA	NA	NA	NA	NA	NA	NA	134445	164102	132313	332515	220315	198547	144556	268738	120641	331985	291804	303268	4.45374e+06	2.94894e+06	5.35098e+06	5.85452e+06	3.14264e+06	5.82413e+06
neg_618	5.897	254.079	C12 H14 O6	NA	NA	NA	NA	NA	NA	NA	NA	NA	NA	1.42533e+06	1.43984e+06	1.58798e+06	1.34008e+06	1.6187e+06	1.46397e+06	1.05897e+06	1.10916e+06	1.02706e+06	1.18938e+06	1.23221e+06	1.04146e+06	4.73801e+06	5.75414e+06	5.58822e+06	5.32125e+06	6.01986e+06	5.09804e+06
neg_619	9.917	254.151	C14 H22 O4	NA	NA	NA	NA	NA	NA	NA	NA	NA	NA	1.35459e+06	1.28479e+06	1.20698e+06	1.33019e+06	1.37171e+06	1.3846e+06	1.8212e+06	1.98894e+06	1.97154e+06	1.91264e+06	1.85492e+06	1.86329e+06	2.98106e+06	2.84211e+06	2.73838e+06	2.77865e+06	2.81319e+06	2.87433e+06
neg_620	1.81	256.094	C6 H17 N4 O5 P	dactylose A	NA	NA	NA	NA	NA	NA	NA	NA	NA	4.21353e+06	6.18719e+06	7.4078e+06	4.23078e+06	4.67851e+06	6.05592e+06	8.56761e+06	8.27627e+06	9.46816e+06	6.6904e+06	9.57796e+06	1.18866e+07	5.28308e+06	5.15545e+06	5.44134e+06	6.86569e+06	4.99911e+06	4.85102e+06
neg_621	10.712	256.167	C14 H24 O4	NA	NA	NA	NA	NA	NA	NA	NA	NA	NA	4.35695e+06	4.417e+06	4.0027e+06	4.34212e+06	4.27391e+06	4.19867e+06	1.005e+07	1.05595e+07	9.80213e+06	1.06066e+07	1.04397e+07	1.10299e+07	5.37331e+06	5.10409e+06	5.24451e+06	5.65081e+06	5.39825e+06	5.3913e+06
neg_622	1.648	257.053	C10 H11 N O7	NA	NA	NA	NA	NA	NA	NA	NA	NA	NA	1.39622e+06	1.40168e+06	1.89877e+06	1.37069e+06	1.33286e+06	1.32395e+06	6.59909e+06	6.73365e+06	6.64572e+06	6.20099e+06	5.52147e+06	6.64755e+06	2.12031e+06	2.1081e+06	2.09109e+06	2.57847e+06	2.02861e+06	1.83958e+06
neg_623	2.2	257.053	C10 H11 N O7	NA	NA	NA	NA	NA	NA	NA	NA	NA	NA	4.21516e+06	4.86682e+06	4.62785e+06	4.78634e+06	4.65956e+06	4.44472e+06	3.83375e+06	4.65963e+06	5.58344e+06	4.18311e+06	4.62915e+06	4.66523e+06	3.66931e+06	3.47231e+06	3.38418e+06	4.4943e+06	4.67907e+06	3.96449e+06
neg_624	5.585	257.072	C11 H15 N O4 S	NA	NA	NA	NA	NA	NA	NA	NA	NA	NA	1.05624e+06	755112	1.03244e+06	952975	936423	1.02121e+06	3.47656e+06	3.39996e+06	3.01859e+06	3.33362e+06	3.18529e+06	3.08847e+06	162207	164925	202667	185635	243243	212628
neg_625	6.347	257.089	C11 H15 N O6	NA	NA	NA	NA	NA	NA	NA	NA	NA	NA	1.48255e+06	1.20289e+06	1.10657e+06	1.43082e+06	1.6459e+06	1.66674e+06	946558	1.16009e+06	751988	986682	750150	1.18832e+06	1.46738e+06	1.85194e+06	1.39168e+06	1.9842e+06	2.13561e+06	1.75698e+06
neg_626	5.803	257.09	C11 H15 N O6	NA	NA	NA	NA	NA	NA	NA	NA	NA	NA	1.71557e+06	1.72982e+06	1.77361e+06	1.66016e+06	1.90901e+06	1.95934e+06	5.87944e+06	6.09319e+06	5.57055e+06	5.36646e+06	6.81641e+06	6.29214e+06	1.25977e+06	1.28779e+06	1.46241e+06	977284	1.43727e+06	1.21196e+06
neg_627	0.892	258	C5 H12 N2 O4 P2 S	NA	NA	NA	NA	NA	NA	NA	NA	NA	NA	2.6368e+07	2.78956e+07	2.88277e+07	2.5461e+07	2.5183e+07	2.65665e+07	2.07391e+07	2.20564e+07	2.06503e+07	1.93084e+07	2.05246e+07	1.87266e+07	1.44238e+07	1.63342e+07	1.60347e+07	1.53531e+07	1.53462e+07	1.6264e+07
neg_628	3.966	258.001	C9 H6 O9	NA	NA	NA	NA	NA	NA	NA	NA	NA	NA	4.89589e+06	3.58914e+06	4.96252e+06	4.19417e+06	4.33127e+06	4.62475e+06	1.20806e+07	1.46973e+07	1.27795e+07	1.46464e+07	1.37912e+07	1.55507e+07	8.27125e+06	6.63422e+06	6.8194e+06	6.51479e+06	7.07587e+06	8.199e+06
neg_629	8.655	258.052	C14 H11 Cl N2 O	2-Amino-5-chloro-3-phenyl-3H-indol-3-ol	NA	NA	NA	2085615	NA	NA	NA	NA	NA	50277	38643.7	32610.6	72500.8	37142	36833.4	29882.8	38756.3	53082.9	23230.9	31188.1	26501.6	2.3878e+06	2.04469e+06	2.22969e+06	1.61677e+06	2.56722e+06	1.71671e+06
neg_630	4.801	258.075	C12 H10 N4 O3	NA	NA	NA	NA	NA	NA	NA	NA	NA	NA	182977	497088	370810	297926	235517	454142	146446	174693	167734	175881	155406	180218	1.40974e+06	1.2014e+06	1.40121e+06	1.41977e+06	1.43755e+06	1.53944e+06
neg_631	7.265	258.075	C12 H10 N4 O3	NA	NA	NA	NA	NA	NA	NA	NA	NA	NA	75965.5	95911.8	79231.4	82667.2	89691.7	75712.2	45242.7	44503.8	45395	44227.1	44400.7	46602.2	3.5574e+06	3.21564e+06	3.19239e+06	3.28989e+06	3.44319e+06	3.4316e+06
neg_632	1.565	258.085	C4 H15 N6 O5 P	NA	NA	NA	NA	NA	NA	NA	NA	NA	NA	3.46973e+06	3.80365e+06	3.61172e+06	3.6553e+06	3.40056e+06	3.6659e+06	364369	390113	301676	368324	362579	521537	2.65437e+06	2.80174e+06	2.42171e+06	2.73777e+06	2.47885e+06	2.50693e+06
neg_633	10.09	258.089	C15 H14 O4	Isorhapontigenin	NA	NA	NA	4477172	NA	NA	NA	NA	NA	379496	586267	563615	412391	347971	449698	1.774e+06	1.8885e+06	1.8853e+06	1.81061e+06	1.72115e+06	1.88034e+06	243160	142661	160433	271751	122203	227030
neg_634	8.523	258.089	C15 H14 O4	NA	NA	NA	NA	NA	NA	NA	NA	NA	NA	951533	805093	782998	868267	789207	969250	247454	217325	245444	267716	198440	257701	1.19485e+06	1.11911e+06	1.22594e+06	1.4574e+06	1.38574e+06	1.19393e+06
neg_635	1.679	258.121	C11 H18 N2 O5	NA	NA	NA	NA	NA	NA	NA	NA	NA	NA	2.5551e+07	2.72923e+07	2.64449e+07	3.83945e+07	3.32109e+07	1.09102e+07	2.29477e+07	2.09269e+07	2.5483e+07	2.09508e+07	2.16154e+07	2.12806e+07	3.21447e+07	2.93354e+07	2.60904e+07	2.17465e+07	3.39177e+07	2.95868e+07
neg_636	6.244	258.157	C14 H27 P S	NA	NA	NA	NA	NA	NA	NA	NA	NA	NA	508433	534863	471140	489100	503720	649381	2.86227e+06	3.18321e+06	3.01864e+06	2.90036e+06	2.84065e+06	3.2316e+06	248246	233564	309033	229313	298961	355511
neg_637	9.946	258.183	C14 H26 O4	Tetradecanedioic acid	NA	HMDB0000872	NA	12630	Fatty acyls[FA]	Lipids and lipid-like molecules	Fatty Acyls	Fatty acids and conjugates	NA	563026	518074	484086	616752	529016	600287	6.05738e+06	6.57959e+06	6.13743e+06	6.27105e+06	6.02997e+06	6.13072e+06	2.34526e+06	2.11121e+06	1.98658e+06	2.16247e+06	2.31313e+06	2.21171e+06
neg_638	0.863	259.068	C4 H14 N5 O6 P	NA	NA	NA	NA	NA	NA	NA	NA	NA	NA	6.79573e+06	6.88964e+06	8.48609e+06	6.08968e+06	6.96944e+06	7.45924e+06	1.36548e+07	1.51908e+07	1.39297e+07	1.30167e+07	1.39003e+07	1.39759e+07	5.03697e+06	5.09919e+06	5.13155e+06	5.74827e+06	5.92726e+06	5.1591e+06
neg_639	1.701	259.068	C14 H15 N P2	NA	NA	NA	NA	NA	NA	NA	NA	NA	NA	1.05093e+07	7.55918e+06	8.09213e+06	7.38256e+06	6.4235e+06	7.94343e+06	9.61949e+06	1.05744e+07	6.91837e+06	7.51469e+06	8.95226e+06	9.76758e+06	2.77911e+06	3.51853e+06	3.55244e+06	3.1651e+06	3.58192e+06	3.72254e+06
neg_640	1.331	259.068	C10 H13 N O7	NA	NA	NA	NA	NA	NA	NA	NA	NA	NA	4.20658e+07	4.29629e+07	4.2612e+07	4.37365e+07	4.4917e+07	4.22259e+07	8.51679e+07	9.46999e+07	8.57348e+07	8.54365e+07	7.34591e+07	8.26777e+07	2.57895e+07	2.60402e+07	2.81133e+07	2.92975e+07	2.63381e+07	2.76738e+07
neg_641	6.128	259.069	C10 H13 N O7	NA	NA	NA	NA	NA	NA	NA	NA	NA	NA	2.1201e+06	1.50334e+06	2.00106e+06	2.11188e+06	1.95933e+06	1.96582e+06	2.73974e+06	2.8039e+06	2.73552e+06	2.9884e+06	2.76068e+06	2.72271e+06	1.66898e+06	3.90184e+06	2.51882e+06	3.46382e+06	4.64244e+06	3.85744e+06
neg_642	6.185	259.069	C10 H13 N O7	NA	NA	NA	NA	NA	NA	NA	NA	NA	NA	2.1111e+06	272180	2.00106e+06	2.11188e+06	1.95933e+06	1.60018e+06	2.27264e+06	2.69704e+06	2.1833e+06	2.45881e+06	1.97661e+06	2.61228e+06	1.86059e+06	2.09057e+06	1.77522e+06	763006	506577	3.85744e+06
neg_643	8.9	259.084	C14 H13 N O4	NA	NA	NA	NA	NA	NA	NA	NA	NA	NA	214919	205314	250685	268061	174123	242034	1.22675e+06	1.32591e+06	1.27563e+06	1.20684e+06	1.18543e+06	1.2772e+06	268671	303781	261565	267374	237372	237563
neg_644	7.049	259.084	C14 H13 N O4	NA	NA	NA	NA	NA	NA	NA	NA	NA	NA	184146	189618	166516	179352	217504	171741	3.89583e+06	3.69609e+06	3.6857e+06	3.08855e+06	3.00716e+06	3.29196e+06	133090	125340	113588	155175	111630	149529
neg_645	1.355	259.105	C11 H17 N O6	NA	NA	NA	NA	NA	NA	NA	NA	NA	NA	1.28158e+06	1.10295e+06	1.22541e+06	1.10734e+06	1.33179e+06	1.46937e+06	348559	289365	247401	212437	230561	276530	8.42592e+06	8.1147e+06	9.09606e+06	8.61275e+06	8.96434e+06	8.90836e+06
neg_646	2.726	259.105	C11 H17 N O6	NA	NA	NA	NA	NA	NA	NA	NA	NA	NA	8.20283e+06	7.04021e+06	8.19023e+06	7.98141e+06	9.23984e+06	7.0614e+06	198639	1.61528e+06	155886	1.47235e+06	1.64105e+06	1.42755e+06	8.06025e+06	9.94701e+06	8.49263e+06	8.16881e+06	8.73422e+06	8.06723e+06
neg_647	5.954	259.105	C11 H17 N O6	NA	NA	NA	NA	NA	NA	NA	NA	NA	NA	1.13148e+06	1.107e+06	1.06349e+06	1.12666e+06	1.13406e+06	1.12342e+06	299532	305374	421832	289490	323592	401455	2.56138e+06	2.0732e+06	2.11561e+06	2.39894e+06	2.29902e+06	2.02513e+06
neg_648	8.191	259.141	C12 H21 N O5	NA	NA	NA	NA	NA	NA	NA	NA	NA	NA	4.13929e+06	3.9583e+06	3.83485e+06	4.24921e+06	4.05226e+06	4.58624e+06	1.83733e+07	1.72524e+07	1.62054e+07	1.66107e+07	1.60227e+07	1.74411e+07	591765	603977	579246	644947	603170	561860
neg_649	2.37	260.016	C9 H13 Br N2 O2	Bromacil	NA	NA	C10911	9040	Pesticides/Herbicides	NA	NA	NA	NULL	6.23891e+06	5.01768e+06	6.88454e+06	5.55186e+06	5.65714e+06	4.81983e+06	1.02289e+07	1.08522e+07	8.57359e+06	7.84669e+06	1.35002e+07	8.73279e+06	1.75321e+07	1.67318e+07	1.13454e+07	1.44582e+07	1.03332e+07	1.89977e+07
neg_650	0.932	260.029	C6 H13 O9 P	D-Glucose 6-phosphate	NA	HMDB0001401	C00092	17216117	Carbohydrates	Organic oxygen compounds	Organooxygen compounds	Carbohydrates and carbohydrate conjugates	map00500 Starch and sucrose metabolism; map00521 Streptomycin biosynthesis; map00524 Neomycin, kanamycin and gentamicin biosynthesis; map00562 Inositol phosphate metabolism; map00999 Biosynthesis of secondary metabolites - unclassified; map01062 Biosynthesis of terpenoids and steroids; map01100 Metabolic pathways; map01130 Biosynthesis of antibiotics; map02020 Two-component system; map02060 Phosp…	3.72315e+07	3.02383e+07	3.33544e+07	4.53832e+07	6.63177e+07	3.93958e+07	3.17534e+07	4.80307e+07	2.64629e+07	3.83345e+07	49158591	5.02583e+07	33568818	1.57808e+07	2.81337e+07	2.32978e+07	3.9318e+07	3.55286e+07
neg_651	0.749	260.029	C6 H13 O9 P	D-Mannose 6-phosphate	NA	NA	NA	394282	Endogenous Metabolites	NA	NA	NA	NA	2.17261e+08	2.30871e+08	233358239	2.34546e+08	2.24773e+08	2.33778e+08	2.16439e+08	1.93222e+08	2.02952e+08	2.06683e+08	2.24257e+08	2.06645e+08	1.41316e+08	1.35553e+08	1.43928e+08	1.38758e+08	1.35534e+08	1.43304e+08
neg_652	0.876	260.053	C4 H13 N4 O7 P	NA	NA	NA	NA	NA	NA	NA	NA	NA	NA	7.55954e+06	8.10952e+06	8.5474e+06	6.57758e+06	8.67753e+06	7.38869e+06	8.96624e+06	9.71013e+06	1.09185e+07	1.02395e+07	1.05843e+07	1.08398e+07	1.48839e+07	1.50346e+07	1.45952e+07	1.48634e+07	1.50103e+07	1.53223e+07
neg_653	5.344	260.068	C14 H12 O5	NA	NA	NA	NA	NA	NA	NA	NA	NA	NA	887883	806098	808550	715857	866579	771994	546893	539712	568278	635073	604392	552800	754894	881727	895209	1.40632e+06	1.27875e+06	1.6344e+06
neg_654	6.707	260.068	C14 H12 O5	NA	NA	NA	NA	NA	NA	NA	NA	NA	NA	52509.7	52685.3	52079.2	54264.3	52880.9	51522.8	45608.4	43670.3	46326.7	43970.1	43560.5	41699.5	3.16362e+06	2.29993e+06	3.26306e+06	2.14237e+06	2.60148e+06	2.35874e+06
neg_655	5.628	260.068	C14 H12 O5	NA	NA	NA	NA	NA	NA	NA	NA	NA	NA	147904	141548	158045	129125	154117	134279	129534	133117	201327	272849	119674	124212	6.87921e+06	5.19296e+06	7.46826e+06	4.16772e+06	5.87539e+06	5.83993e+06
neg_656	7.339	260.068	C14 H12 O5	NA	NA	NA	NA	NA	NA	NA	NA	NA	NA	70178.4	88456.1	42136.9	75789.8	57442.8	71368.9	241629	351611	451618	149819	226658	133776	1.7402e+07	1.25849e+07	1.51449e+07	1.09295e+07	1.42001e+07	1.27859e+07
neg_657	1.251	260.1	C10 H16 N2 O6	NA	NA	NA	NA	NA	NA	NA	NA	NA	NA	5.9709e+06	8.41843e+06	5.70083e+06	6.6144e+06	7.11002e+06	7.39047e+06	1.66868e+07	1.31517e+07	1.22719e+07	1.55404e+07	1.55385e+07	1.48329e+07	4.24061e+06	4.07956e+06	5.27505e+06	3.50056e+06	4.12963e+06	4.18263e+06
neg_658	8.4	260.104	C15 H16 O4	4,4'-methylenebis(2-methoxyphenol)	NA	NA	NA	NA	NA	NA	NA	NA	NA	188315	151729	163641	285200	186909	295280	3.53249e+06	3.5941e+06	3.40889e+06	2.91381e+06	3.53054e+06	3.41521e+06	118812	134643	133965	104483	108273	84429.3
neg_659	7.113	260.104	C15 H16 O4	4-hydroxybenzyl vanillyl ether	NA	NA	NA	NA	NA	NA	NA	NA	NA	2.53852e+06	1.98154e+06	2.22159e+06	2.30114e+06	2.00877e+06	2.31963e+06	946779	877920	890408	906313	903002	989126	3.75733e+06	3.79732e+06	3.69304e+06	4.33425e+06	3.52048e+06	4.0628e+06
neg_660	4.945	261.048	C12 H12 N3 P S	NA	NA	NA	NA	NA	NA	NA	NA	NA	NA	360047	256490	366278	251978	401846	343583	5.35138e+06	5.57303e+06	6.49469e+06	5.29605e+06	5.84996e+06	5.61536e+06	1.87013e+06	1.56383e+06	2.17386e+06	1.92386e+06	2.30697e+06	1.5602e+06
neg_661	2.697	261.084	C10 H15 N O7	NA	NA	NA	NA	NA	NA	NA	NA	NA	NA	2.35841e+08	2.2131e+08	2.55662e+08	2.81696e+08	2.07542e+08	2.74729e+08	3.03004e+08	3.57358e+08	3.22073e+08	4.26471e+08	3.56313e+08	2.93752e+08	186711115	2.1978e+08	2.14774e+08	1.91634e+08	2.05534e+08	2.08445e+08
neg_662	7.234	261.084	C10 H15 N O7	NA	NA	NA	NA	NA	NA	NA	NA	NA	NA	2.44155e+06	2.15882e+06	2.37937e+06	2.27166e+06	2.1875e+06	2.10938e+06	1.55605e+06	1.71845e+06	1.67755e+06	1.54578e+06	1.73444e+06	1.47023e+06	2.6138e+06	2.42054e+06	2.51134e+06	2.13828e+06	2.20488e+06	2.39051e+06
neg_663	4.019	261.084	C10 H15 N O7	NA	NA	NA	NA	NA	NA	NA	NA	NA	NA	315009	302692	286518	531200	328662	300013	2.23568e+07	1.2378e+07	2.06412e+07	8.10965e+06	9.57714e+06	8.77026e+06	291472	130534	249932	125000	270926	306201
neg_664	7.361	261.084	C10 H15 N O7	NA	NA	NA	NA	NA	NA	NA	NA	NA	NA	7.31915e+06	7.02799e+06	6.77876e+06	7.98415e+06	7.54733e+06	7.16429e+06	6.7079e+06	6.64283e+06	7.24417e+06	6.94549e+06	6.89929e+06	6.95671e+06	1.39437e+07	1.26025e+07	1.22872e+07	1.20591e+07	1.21221e+07	1.21121e+07
neg_665	3.027	261.084	C10 H15 N O7	NA	NA	NA	NA	NA	NA	NA	NA	NA	NA	2.2683e+08	3.39284e+08	3.0615e+08	3.09473e+08	2.19314e+08	2.12637e+08	3.65062e+08	4.19673e+08	3.25523e+08	3.27322e+08	3.48932e+08	3.60038e+08	2.06674e+08	1.76662e+08	1.43074e+08	1.91877e+08	159864978	218701845
neg_666	7.302	261.1	C14 H15 N O4	NA	NA	NA	NA	NA	NA	NA	NA	NA	NA	36882	33533.5	36742.1	63930.6	33629.5	40034.1	97519	141188	134824	127735	89739.1	134130	49214.7	59145	45809	59088.2	64780.1	45786.4
neg_667	3.928	261.111	C13 H15 N3 O3	NA	NA	NA	NA	NA	NA	NA	NA	NA	NA	471011	284782	341157	237033	259775	353976	1.0059e+06	832794	882799	678394	800752	1.09074e+06	3.76274e+06	3.55913e+06	3.9397e+06	3.65524e+06	3.70736e+06	4.11027e+06
neg_668	2.96	261.12	C11 H19 N O6	NA	NA	NA	NA	NA	NA	NA	NA	NA	NA	4.76719e+07	7.24139e+07	5.12725e+07	4.50441e+07	6.48203e+07	5.03107e+07	5.28251e+07	5.10791e+07	4.75947e+07	4.39551e+07	4.23849e+07	4.5549e+07	4.78813e+07	4.36357e+07	4.33762e+07	4.95232e+07	4.86679e+07	4.06131e+07
neg_669	5.684	261.121	C11 H19 N O6	NA	NA	NA	NA	NA	NA	NA	NA	NA	NA	1.08306e+06	1.11464e+06	1.02673e+06	898106	1.06701e+06	1.12671e+06	1.14693e+06	988167	929823	941612	943222	904998	306194	332411	314289	379651	307111	337169
neg_670	4.628	261.121	C11 H19 N O6	NA	NA	NA	NA	NA	NA	NA	NA	NA	NA	8.88412e+06	7.20263e+06	8.35147e+06	5.99007e+06	7.64915e+06	9.64321e+06	7.49464e+06	8.15759e+06	6.61041e+06	5.78899e+06	6.2185e+06	5.51299e+06	5.97112e+06	5.51006e+06	5.53309e+06	4.78549e+06	5.25894e+06	6.16384e+06
neg_671	6.946	261.121	C11 H19 N O6	NA	NA	NA	NA	NA	NA	NA	NA	NA	NA	1.6579e+06	1.62676e+06	1.39598e+06	1.56429e+06	1.47078e+06	1.51501e+06	979093	1.05191e+06	980167	902551	893916	909735	3.11598e+06	3.26213e+06	3.13205e+06	2.98793e+06	3.137e+06	3.02762e+06
neg_672	6.27	262.047	C13 H10 O6	NA	NA	NA	NA	NA	NA	NA	NA	NA	NA	1.06415e+06	962932	1.07067e+06	1.32119e+06	1.3102e+06	1.29129e+06	648821	592178	570443	585169	514062	594194	3.47319e+06	4.24225e+06	3.54315e+06	4.16734e+06	4.03677e+06	3.6316e+06
neg_673	6.426	262.061	C9 H14 N2 O5 S	NA	NA	NA	NA	NA	NA	NA	NA	NA	NA	172519	255947	169215	183417	165732	184381	151708	152888	158864	162284	153986	143730	3.32161e+06	3.04819e+06	3.27961e+06	2.06858e+06	3.218e+06	3.44396e+06
neg_674	6.044	262.062	C9 H14 N2 O5 S	NA	NA	NA	NA	NA	NA	NA	NA	NA	NA	216050	226390	230127	224588	239850	233752	103608	118474	98654.7	146675	111621	95305.8	2.08962e+06	1.72195e+06	2.24915e+06	1.67452e+06	2.02613e+06	2.13557e+06
neg_675	6.533	262.077	C13 H14 N2 O2 S	N1-(2-Pyridylmethyl)-4-methylbenzene-1-sulfonamide	NA	NA	NA	639156	NA	NA	NA	NA	NA	116788	125967	129024	127791	121238	153534	92144.9	84096.6	87508.8	105149	90872.1	91193.5	373476	461977	388714	415272	396302	419796
neg_676	1.159	262.079	NA	NA	NA	NA	NA	NA	NA	NA	NA	NA	NA	3.32486e+06	3.17433e+06	3.89115e+06	3.5787e+06	3.02508e+06	3.83715e+06	3.07019e+06	4.10007e+06	3.48273e+06	4.18101e+06	2.57745e+06	3.71974e+06	5.54531e+06	5.08788e+06	5.83372e+06	6.51867e+06	8.01787e+06	5.26743e+06
neg_677	6.705	262.084	C14 H14 O5	NA	NA	NA	NA	NA	NA	NA	NA	NA	NA	437413	336044	308934	418678	326573	338397	423486	392993	411761	455183	432427	365426	1.57966e+06	1.44967e+06	1.40248e+06	1.46551e+06	1.39231e+06	1.53039e+06
neg_678	5.739	262.084	C14 H14 O5	NA	NA	NA	NA	NA	NA	NA	NA	NA	NA	349040	278514	252758	239836	270236	262621	306109	250734	329638	218141	241145	212231	749310	986930	776858	839728	763457	884118
neg_679	4.873	262.095	C7 H15 N6 O3 P	NA	NA	NA	NA	NA	NA	NA	NA	NA	NA	9.79442e+06	9.92526e+06	9.98717e+06	1.11826e+07	1.13613e+07	1.2909e+07	6.08334e+06	6.05653e+06	5.72328e+06	5.56104e+06	5.55288e+06	6.44433e+06	8.25325e+06	6.88445e+06	7.89925e+06	8.80546e+06	7.24008e+06	8.56131e+06
neg_680	6.861	262.141	C12 H22 O6	NA	NA	NA	NA	NA	NA	NA	NA	NA	NA	1.88017e+06	1.42699e+06	1.61147e+06	1.82899e+06	1.50817e+06	1.64799e+06	687330	834807	575713	732812	552653	689653	2.20517e+06	2.64952e+06	2.36622e+06	2242599	2.27273e+06	2.47e+06
neg_681	7.144	262.141	C12 H22 O6	NA	NA	NA	NA	NA	NA	NA	NA	NA	NA	3.24428e+06	3.01628e+06	3.09494e+06	3.1345e+06	3.02967e+06	3.40347e+06	5.59298e+06	5.59827e+06	5.43382e+06	5.65833e+06	5.40625e+06	5.5477e+06	5.23743e+06	5.78287e+06	5.38085e+06	5.57607e+06	5.65299e+06	6.09006e+06
neg_682	5.995	262.141	C12 H22 O6	NA	NA	NA	NA	NA	NA	NA	NA	NA	NA	2.21168e+06	2.22119e+06	2.04294e+06	2.56315e+06	2.37112e+06	2.50241e+06	423101	497126	627873	459866	462579	375962	54516.9	36600.3	52371.8	129236	79565	73822.3
neg_683	0.852	263.063	NA	NA	NA	NA	NA	NA	NA	NA	NA	NA	NA	8.04816e+06	7.61203e+06	1.00439e+07	7.49564e+06	6.6126e+06	8.83785e+06	3.30707e+07	3.88635e+07	3.77889e+07	3.87323e+07	3.94679e+07	3.74282e+07	5.24153e+06	5.30167e+06	3.95348e+06	5.82761e+06	6.00443e+06	6.02819e+06
neg_684	1.19	263.063	C9 H13 N O8	NA	NA	NA	NA	NA	NA	NA	NA	NA	NA	1.19716e+07	1.35005e+07	1.36113e+07	1.21767e+07	1.165e+07	1.1615e+07	9.64373e+07	9.08661e+07	9.06055e+07	7.88342e+07	8.06291e+07	9.18012e+07	7.23229e+06	1.0018e+07	9.43549e+06	1.03042e+07	6.13857e+06	6.43879e+06
neg_685	5.221	263.063	NA	NA	NA	NA	NA	NA	NA	NA	NA	NA	NA	159036	221281	210340	128079	223543	132510	1.2218e+06	1.35424e+06	1.44654e+06	1.75113e+06	1.48136e+06	1.41721e+06	802969	943598	840048	815652	930658	913522
neg_686	5.957	263.064	C9 H13 N O8	NA	NA	NA	NA	NA	NA	NA	NA	NA	NA	5.83115e+06	5.62947e+06	4.75017e+06	5.85563e+06	5.12844e+06	5.74022e+06	2.80589e+07	4.31041e+07	5.1263e+07	5.05453e+07	5.11441e+07	5.21025e+07	5.3203e+06	5.51404e+06	5.62425e+06	5.18682e+06	6.16551e+06	4.98238e+06
neg_687	7.094	263.079	C13 H13 N O5	NA	NA	NA	NA	NA	NA	NA	NA	NA	NA	6.21004e+08	6.28959e+08	5.99601e+08	6.76516e+08	6.46115e+08	646628850	6.08316e+08	6.18396e+08	6.10659e+08	604835858	5.63513e+08	6.30313e+08	1.39804e+08	1.38535e+08	1.25653e+08	1.33856e+08	1.24742e+08	1.32159e+08
neg_688	9.817	263.079	C13 H13 N O5	NA	NA	NA	NA	NA	NA	NA	NA	NA	NA	1.4745e+07	1.3985e+07	1.41235e+07	1.45334e+07	1.55262e+07	1.42325e+07	7.86449e+06	8.74876e+06	7.77603e+06	7.68801e+06	7.93403e+06	7.79872e+06	8.77295e+06	8.92613e+06	8.77517e+06	9.1001e+06	9.01637e+06	8.72772e+06
neg_689	0.882	263.1	NA	NA	NA	NA	NA	NA	NA	NA	NA	NA	NA	1.91758e+06	2.199e+06	2.8143e+06	2.30746e+06	2.00517e+06	1.87903e+06	8.29969e+06	8.51407e+06	9.23128e+06	7.49832e+06	8.68788e+06	7.33068e+06	2.09347e+06	1.3465e+06	1.8869e+06	2.29503e+06	1.24418e+06	1.9945e+06
neg_690	1.813	263.1	C10 H17 N O7	NA	NA	NA	NA	NA	NA	NA	NA	NA	NA	1.58609e+07	1.47786e+07	1.47166e+07	1.46724e+07	1.4161e+07	1.45217e+07	6.43989e+07	5.72694e+07	6.62307e+07	5.7303e+07	5.20437e+07	5.04119e+07	7.84972e+06	8.59841e+06	8.02214e+06	8.41321e+06	8.34414e+06	8.59389e+06
neg_691	0.732	263.909	C H3 N2 O8 P3	NA	NA	NA	NA	NA	NA	NA	NA	NA	NA	4.65225e+06	4.22858e+06	4.44847e+06	4.31369e+06	4.66339e+06	4.30568e+06	543845	268989	266807	364854	396927	516981	4.03561e+06	4.2123e+06	4.07456e+06	4.31464e+06	4.2137e+06	4.40132e+06
neg_692	2.483	264.063	C13 H12 O6	NA	NA	NA	NA	NA	NA	NA	NA	NA	NA	1.16472e+07	1.1531e+07	1.45554e+07	1.32325e+07	1.57682e+07	8.20035e+06	1.27651e+07	1.92423e+07	1.56886e+07	1.36368e+07	1.47098e+07	1.72438e+07	2.59638e+07	2.66289e+07	3.69876e+07	2.43347e+07	2.42606e+07	1.99118e+07
neg_693	6.61	264.063	C13 H12 O6	NA	NA	NA	NA	NA	NA	NA	NA	NA	NA	2.06681e+06	2.57815e+06	2.50813e+06	1.51079e+06	3.25815e+06	2.16768e+06	1.62196e+06	2.41755e+06	2.60533e+06	1.59325e+06	1.48873e+06	1.71407e+06	2.58931e+06	2.90251e+06	2.96036e+06	3.80178e+06	2.93023e+06	2.98242e+06
neg_694	8.582	264.063	C13 H12 O6	NA	NA	NA	NA	NA	NA	NA	NA	NA	NA	546396	437708	515073	467137	546070	495245	953935	1.04007e+06	944595	974286	985330	1.06911e+06	1.04979e+06	1.02616e+06	1.15677e+06	1.12973e+06	1.14114e+06	1.33729e+06
neg_695	9.628	264.063	C13 H12 O6	NA	NA	NA	NA	NA	NA	NA	NA	NA	NA	522119	451829	440165	461003	414941	517573	509377	474069	459431	524126	413368	487331	4.81409e+06	4.98536e+06	4.61457e+06	5.3438e+06	5.06034e+06	5.00998e+06
neg_696	6.202	264.063	C9 H18 N2 O P2 S	NA	NA	NA	NA	NA	NA	NA	NA	NA	NA	895660	837018	464262	452175	551888	554078	484665	536729	476762	781393	539191	595705	2.66504e+06	2.0097e+06	1.61218e+06	2.11052e+06	1.89421e+06	2.37058e+06
neg_697	6.548	264.063	C6 H12 N6 O4 S	NA	NA	NA	NA	NA	NA	NA	NA	NA	NA	923507	1.15914e+06	979707	1.16355e+06	1.26859e+06	785088	689473	827294	1.20529e+06	522349	636916	832137	1.43026e+06	1.20828e+06	976330	551433	1.24267e+06	1.01772e+06
neg_698	5.53	264.099	C14 H16 O5	NA	NA	NA	NA	NA	NA	NA	NA	NA	NA	427906	418077	487040	455952	469828	475162	449232	406995	431171	531935	404958	390445	613750	553495	594931	637177	661849	424561
neg_699	8.997	264.136	C15 H20 O4	Ambrosic acid	NA	NA	NA	29814899	NA	NA	NA	NA	NA	1.28605e+07	1.2514e+07	1.20856e+07	1.25115e+07	1.25362e+07	1.26109e+07	26891.8	18401.8	24427.9	41719.9	18278.5	21583.5	1.78282e+07	1.78908e+07	1.81387e+07	1.96718e+07	1.93861e+07	1.79998e+07
neg_700	8.519	264.136	C15 H20 O4	NA	NA	NA	NA	NA	NA	NA	NA	NA	NA	2.30769e+06	2.4047e+06	2.2431e+06	2.368e+06	2.35952e+06	2.32669e+06	2.70091e+06	2.95339e+06	2.8898e+06	2.9171e+06	2.60789e+06	3.0309e+06	869806	752662	748245	908899	740804	763726
neg_701	6.436	265.094	C13 H15 N O5	NA	NA	NA	NA	NA	NA	NA	NA	NA	NA	3.62552e+08	2.83968e+08	2.78902e+08	306825761	3.02973e+08	3.1392e+08	4.54956e+08	4.54344e+08	4.34886e+08	4.49513e+08	4.69638e+08	4.82145e+08	7.07171e+07	7.28689e+07	6.82073e+07	7.46341e+07	7.33409e+07	7.06455e+07
neg_702	9.521	265.094	C13 H15 N O5	NA	NA	NA	NA	NA	NA	NA	NA	NA	NA	1.07189e+07	1.04498e+07	1.02671e+07	1.07987e+07	1.08525e+07	1.10103e+07	9.46939e+06	1.01607e+07	9.90431e+06	9.92399e+06	9.67501e+06	9.89123e+06	3.75293e+06	3.45281e+06	3.38315e+06	3.3637e+06	3.3041e+06	3.2512e+06
neg_703	8.358	266.078	C12 H9 F3 N4	6-Methyl-3-[4-(trifluoromethyl)phenyl]-1H-pyrazolo[5,1-c][1,2,4]triazole	NA	NA	NA	17925829	NA	NA	NA	NA	NA	5.16305e+06	4.01594e+06	4.16641e+06	4.42988e+06	4.91963e+06	5.59763e+06	7.33904e+06	7.01592e+06	6.89013e+06	7.44721e+06	5.50927e+06	7.16803e+06	9.82903e+06	8.70927e+06	8.42479e+06	9.71455e+06	8.66229e+06	9.03327e+06
neg_704	7.48	266.078	C13 H14 O6	NA	NA	NA	NA	NA	NA	NA	NA	NA	NA	1.07254e+06	1.03651e+06	969388	1.20665e+06	1.05488e+06	1.2184e+06	673419	678882	722034	688343	701943	705154	451249	435819	464906	532330	497277	491836
neg_705	4.572	266.078	C13 H14 O6	NA	NA	NA	NA	NA	NA	NA	NA	NA	NA	7.76189e+06	7.44134e+06	5.7531e+06	7.60258e+06	7.86838e+06	7.65114e+06	8.08753e+06	7.72998e+06	6.29068e+06	6.02468e+06	6.91894e+06	5.67825e+06	2.38309e+06	2.14196e+06	3.62513e+06	3.44457e+06	3.13942e+06	2.99603e+06
neg_706	7.172	266.078	C14 H10 N4 O2	Valsartan metabolite	NA	NA	NA	14220337	Drugs	NA	NA	NA	NA	4.7783e+06	4.16195e+06	4.19217e+06	4.67402e+06	4.69827e+06	4.74291e+06	1.70938e+06	1.6157e+06	1.901e+06	1.56748e+06	1.53416e+06	1.58965e+06	631590	606632	795680	563469	560676	673567
neg_707	1.381	266.099	C11 H14 N4 O4	2,6-Bis[(2-hydroxyethyl)amino]-3-nitrobenzonitrile	NA	NA	NA	2083345	NA	NA	NA	NA	NA	3.37787e+07	3.52275e+07	3.38311e+07	3.58887e+07	3.07416e+07	3.62369e+07	3.20697e+07	3.35523e+07	2.8985e+07	2.96213e+07	2.65393e+07	2.94916e+07	4.55201e+07	4.15047e+07	4.65087e+07	4.64485e+07	4.25772e+07	4.25546e+07
neg_708	6.027	266.1	C10 H18 O8	NA	NA	NA	NA	NA	NA	NA	NA	NA	NA	164251	110004	131081	139546	137743	124684	63283.3	67549.5	63037.1	57550.3	51369.1	54324.7	1.50774e+06	1.55839e+06	1.73453e+06	1.63288e+06	1.46222e+06	1.57289e+06
neg_709	5.759	266.1	C10 H18 O8	NA	NA	NA	NA	NA	NA	NA	NA	NA	NA	153086	154458	154645	148790	164037	138590	117112	104411	103399	106497	111619	201711	450615	407001	391500	400585	495220	388211
neg_710	13.491	266.155	C12 H26 O4 S	Dodecyl sulfate	NA	NA	C08031	8448	Polyketides[PK]	PK Polyketides	PK04 Macrolides and lactone polyketides	Null	NULL	1.1336e+08	9.01002e+07	1.54276e+08	1.02541e+08	1.1086e+08	135663055	119762892	1.36602e+08	1.12944e+08	1.18976e+08	1.38241e+08	1.33924e+08	4.61347e+07	3.22773e+07	2.51761e+07	6.07991e+07	2.70372e+07	3.1257e+07
neg_711	14.17	266.188	C16 H26 O3	Tetranor-12r-hete	NA	NA	NA	NA	NA	NA	NA	NA	NA	1.68229e+06	1.6567e+06	1.51085e+06	1.92978e+06	1.73122e+06	1.85122e+06	1.53335e+06	1.61563e+06	1.71648e+06	1.54532e+06	1.64373e+06	1.51861e+06	9.48014e+06	1.00056e+07	9.16492e+06	9.45804e+06	1.01476e+07	8.97187e+06
neg_712	5.272	267.056	C12 H13 N O4 S	NA	NA	NA	NA	NA	NA	NA	NA	NA	NA	4.97506e+06	4.2473e+06	5.13477e+06	3.94393e+06	5.34346e+06	5.09937e+06	8.02411e+06	8.40172e+06	6.25085e+06	6.15156e+06	9.14989e+06	7.93423e+06	711297	625190	707872	585001	575704	650181
neg_713	6.078	267.056	C14 H10 N3 O P	NA	NA	NA	NA	NA	NA	NA	NA	NA	NA	254426	297134	273675	266993	283661	328791	3.33751e+06	3.55555e+06	3.4666e+06	3.68612e+06	3.56609e+06	3.46045e+06	171109	132245	104968	141674	109545	176344
neg_714	8.432	267.056	C12 H13 N O4 S	NA	NA	NA	NA	NA	NA	NA	NA	NA	NA	494792	387508	428648	463437	429246	550311	501480	574622	535067	517769	550038	599843	525232	528253	496834	498206	409705	531566
neg_715	6.284	267.074	C12 H13 N O6	NA	NA	NA	NA	NA	NA	NA	NA	NA	NA	2.74708e+06	2.42855e+06	2.55988e+06	2.88362e+06	2.49885e+06	2.73216e+06	1.94218e+06	2.44356e+06	2.51257e+06	1.91996e+06	2.01174e+06	2.13966e+06	1.00923e+07	7.53843e+06	9.08118e+06	1.00161e+07	1.04699e+07	1.1216e+07
neg_716	2.793	267.074	C12 H13 N O6	NA	NA	NA	NA	NA	NA	NA	NA	NA	NA	8.12479e+06	7.44519e+06	7.18947e+06	1.12913e+07	1.38019e+07	9.03689e+06	1.25191e+07	2.03608e+07	1.97233e+07	2.55653e+07	1.46929e+07	2.12048e+07	2.22011e+06	2.17265e+06	1.89554e+06	1.89335e+06	1.94588e+06	2.28457e+06
neg_717	5.59	267.074	C12 H13 N O6	NA	NA	NA	NA	NA	NA	NA	NA	NA	NA	865807	929537	1.11354e+06	759620	911825	1.20611e+06	5.90678e+06	7.58559e+06	5.26168e+06	6.0981e+06	4.41363e+06	5.41791e+06	2.17654e+06	1.79772e+06	1.91231e+06	2.07121e+06	1.83649e+06	1.77848e+06
neg_718	2.759	268.021	C11 H8 O8	NA	NA	NA	NA	NA	NA	NA	NA	NA	NA	3.96475e+06	3.67173e+06	4.10739e+06	3.96743e+06	4.10946e+06	4.20643e+06	6.04262e+06	5.61133e+06	5.61535e+06	5.91346e+06	6.60989e+06	7.46275e+06	8.15147e+06	1.03716e+07	8.20232e+06	7682185	6.99709e+06	7.75008e+06
neg_719	1.718	268.069	C7 H18 N4 O P2 S	NA	NA	NA	NA	NA	NA	NA	NA	NA	NA	1.46787e+06	1.36524e+06	1.22964e+06	1.20225e+06	1.15825e+06	1.32109e+06	175935	104124	202251	122844	130443	105968	81261.3	174267	97397.5	83463.7	91410.6	94404.7
neg_720	0.81	268.078	C9 H16 O9	NA	NA	NA	NA	NA	NA	NA	NA	NA	NA	2.71587e+07	2.96705e+07	3.38104e+07	2.47019e+07	2.35029e+07	2.07619e+07	1.756e+07	2.65373e+07	1.87514e+07	2.2595e+07	2.59765e+07	2.19067e+07	1.75202e+07	1.78826e+07	1.84342e+07	1.95154e+07	1.91388e+07	1.71047e+07
neg_721	0.936	268.079	C9 H16 O9	NA	NA	NA	NA	NA	NA	NA	NA	NA	NA	2.14959e+07	2.33249e+07	2.23338e+07	2.42129e+07	2.57446e+07	2.07834e+07	2.18588e+07	2.09919e+07	1.77728e+07	2.46783e+07	2.66631e+07	2.45199e+07	1.54141e+07	2.7239e+07	2.14944e+07	2.38242e+07	2.40768e+07	2.88511e+07
neg_722	1.462	268.08	C12 H17 N2 O P S	NA	NA	NA	NA	NA	NA	NA	NA	NA	NA	8.36247e+06	7.20585e+06	6.25553e+06	8.75253e+06	7.788e+06	8.54512e+06	1.91402e+06	1.68683e+06	2.80218e+06	2.979e+06	2.88785e+06	2.20122e+06	2.41414e+06	3.6454e+06	3.21211e+06	2.27252e+06	2.35868e+06	2.07351e+06
neg_723	4.72	268.094	C7 H17 N4 O5 P	NA	NA	NA	NA	NA	NA	NA	NA	NA	NA	1.54619e+06	1.20208e+06	1.27549e+06	1.34645e+06	1.43539e+06	1.39437e+06	3.54601e+06	3.34348e+06	3.77104e+06	3.39597e+06	2.9706e+06	3.65461e+06	1.14373e+06	993031	1.23139e+06	1.17014e+06	1.16124e+06	1.09308e+06
neg_724	1.427	268.105	C12 H16 N2 O5	NA	NA	NA	NA	NA	NA	NA	NA	NA	NA	231433	206574	203749	252034	303242	497855	1.80215e+06	2.26345e+06	1.61544e+06	1.99928e+06	2.09811e+06	2.28699e+06	1.13024e+06	1.06609e+06	1.17911e+06	1.26357e+06	1.36088e+06	922313
neg_725	14.125	268.203	C16 H28 O3	NA	NA	NA	NA	NA	NA	NA	NA	NA	NA	1.20875e+06	1.17783e+06	1.14741e+06	1.16316e+06	1.17733e+06	1.33942e+06	1.87964e+06	1.86105e+06	1.85741e+06	1.81854e+06	1.91584e+06	1.9234e+06	1.26538e+06	1.26675e+06	1.2092e+06	1.24404e+06	1.21469e+06	1.1516e+06
neg_726	13.924	268.203	C16 H28 O3	NA	NA	NA	NA	NA	NA	NA	NA	NA	NA	2.50783e+06	2.29142e+06	2.60181e+06	2.47944e+06	2.61748e+06	2.7379e+06	2.9717e+06	3.09266e+06	2.76274e+06	2.98635e+06	2.95575e+06	3.00538e+06	2.91254e+06	2.78426e+06	2.59402e+06	3.00742e+06	2.94766e+06	2.83782e+06
neg_727	13.758	268.203	C16 H28 O3	NA	NA	NA	NA	NA	NA	NA	NA	NA	NA	1.55104e+07	1.34137e+07	1.45876e+07	1.48009e+07	1.39404e+07	1.48114e+07	1.16217e+07	1.20357e+07	12400144	1.17113e+07	1.15506e+07	1.24463e+07	2.66169e+07	2.58463e+07	2.53597e+07	2.9982e+07	2.93565e+07	2.45046e+07
neg_728	16.069	268.203	C16 H28 O3	NA	NA	NA	NA	NA	NA	NA	NA	NA	NA	581930	556793	543606	476053	421992	391831	436070	413409	373416	498108	168919	317859	3.19597e+06	3.16736e+06	3.41873e+06	3.55033e+06	3.1026e+06	2.79267e+06
neg_729	4.918	269.072	C12 H15 N O4 S	NA	NA	NA	NA	NA	NA	NA	NA	NA	NA	9.51563e+06	9.12469e+06	9.2766e+06	9.64636e+06	9.8023e+06	9.31588e+06	1.39415e+07	1.29469e+07	1.22847e+07	1.23386e+07	1.19429e+07	1.32975e+07	5.37359e+06	9.37823e+06	7.79051e+06	8.8538e+06	4.90171e+06	5.48473e+06
neg_730	7.672	269.072	C12 H15 N O4 S	NA	NA	NA	NA	NA	NA	NA	NA	NA	NA	571921	602156	751910	645941	666496	544717	148220	221879	209217	181573	172015	138939	323252	364964	451600	298811	389582	362620
neg_731	7.847	269.072	C12 H15 N O4 S	NA	NA	NA	NA	NA	NA	NA	NA	NA	NA	413633	481993	581011	507399	455909	403448	46562.2	127021	97683.3	107904	79001.3	67994.1	233274	320256	352345	196256	264545	236431
neg_732	4.53	269.072	C12 H15 N O4 S	NA	NA	NA	NA	NA	NA	NA	NA	NA	NA	7.97428e+06	7.89874e+06	7.36682e+06	7.9555e+06	6.89413e+06	8.14648e+06	7.14987e+06	5.76689e+06	7.25113e+06	6.65369e+06	6.05406e+06	7.24624e+06	3.74892e+06	4.90599e+06	4.49127e+06	5.04473e+06	4.45931e+06	6.10869e+06
neg_733	3.753	270.073	C16 H16 P2	NA	NA	NA	NA	NA	NA	NA	NA	NA	NA	222627	242434	208987	524672	240712	198690	214909	218565	186124	215614	190011	267825	1.15974e+06	1.69497e+06	1.45365e+06	1.1088e+06	1.1192e+06	1.46248e+06
neg_734	0.851	270.094	C9 H18 O9	NA	NA	NA	NA	NA	NA	NA	NA	NA	NA	3.95255e+07	3.46402e+07	3.5383e+07	3.44086e+07	3.37606e+07	3.46221e+07	2.21181e+07	2.17762e+07	2.18907e+07	1.97879e+07	2.18313e+07	29650979	2.1331e+07	2.28441e+07	2.36076e+07	2.3309e+07	2.43338e+07	2.22033e+07
neg_735	10.053	270.125	C17 H18 O3	NA	NA	NA	NA	NA	NA	NA	NA	NA	NA	751762	760440	687757	781765	723242	786442	30786	28463.8	29268.3	30152.2	28882.9	28726.4	2.1428e+07	2.4348e+07	1.98166e+07	2.10412e+07	2.31944e+07	2.21727e+07
neg_736	6.175	270.146	C14 H22 O5	NA	NA	NA	NA	NA	NA	NA	NA	NA	NA	3.60324e+06	3.70177e+06	3.82679e+06	3.87797e+06	3.56954e+06	4.75113e+06	7.22308e+06	7.89145e+06	7.08906e+06	9.51154e+06	8.55879e+06	7.14829e+06	2.12863e+06	2.43431e+06	2.21733e+06	2.26732e+06	2.12988e+06	2.53621e+06
neg_737	6.46	270.157	C13 H22 N2 O4	NA	NA	NA	NA	NA	NA	NA	NA	NA	NA	2.23489e+06	1.81156e+06	1.67881e+06	1.51886e+06	1.9959e+06	2.0746e+06	3.82717e+06	3.98888e+06	3.53633e+06	4.02168e+06	3.9475e+06	4.0503e+06	791066	729453	703555	967450	836349	786291
neg_738	17.916	270.219	C16 H30 O3	NA	NA	NA	NA	NA	NA	NA	NA	NA	NA	175329	181056	188541	175454	153722	285812	125915	163265	144492	112605	123162	155151	642288	600415	522930	600722	517330	537932
neg_739	1.588	271.068	C11 H13 N O7	NA	NA	NA	NA	NA	NA	NA	NA	NA	NA	8.17759e+06	9.44917e+06	9.51729e+06	7.84611e+06	8.45488e+06	7.35258e+06	4.36196e+07	4.50124e+07	4.03054e+07	4.83068e+07	4.3102e+07	4.26788e+07	9.06295e+06	8.83508e+06	8.25712e+06	7.5988e+06	9.18281e+06	8.15742e+06
neg_740	4.461	271.105	C12 H17 N O6	NA	NA	NA	NA	NA	NA	NA	NA	NA	NA	1.12249e+06	1.0214e+06	1.25988e+06	1.39819e+06	976311	1.58489e+06	2.9126e+06	5.85526e+06	3.81718e+06	3.63574e+06	3.92134e+06	3.87411e+06	709418	771562	722960	812210	1.00877e+06	723482
neg_741	5.294	271.12	C16 H17 N O3	Higenamine	Alkaloids	NA	NA	NA	NA	NA	NA	NA	NA	3.911e+06	3.80272e+06	3.96439e+06	2.70262e+06	4.46877e+06	2.7945e+06	9.2979e+06	1.01185e+07	1.04081e+07	1.17719e+07	1.01742e+07	1.11593e+07	6.0454e+06	9.53172e+06	8.20173e+06	6.07838e+06	1.03084e+07	7.23064e+06
neg_742	9.255	271.141	C13 H21 N O5	NA	NA	NA	NA	NA	NA	NA	NA	NA	NA	557934	561936	512448	526650	544368	508722	1.2871e+06	1.33652e+06	1.25891e+06	1.2429e+06	1.17268e+06	1.31112e+06	394221	426584	367501	417099	447138	406991
neg_743	3.087	272.089	C16 H18 P2	NA	NA	NA	NA	NA	NA	NA	NA	NA	NA	207800	435451	316607	1.00781e+06	942057	1.08872e+06	894234	764583	1.01874e+06	99453	717796	768941	1.97353e+06	1.87101e+06	1.33281e+06	1.71374e+06	1.65751e+06	1.55081e+06
neg_744	3.654	272.089	C12 H16 O7	Arbutin	Phenol	NA	NA	NA	NA	NA	NA	NA	NA	360952	562239	381598	597947	138763	472221	278772	732136	333421	397636	814966	362409	6.06675e+06	6.36871e+06	9.29653e+06	6.61085e+06	5.77856e+06	6.67972e+06
neg_745	1.249	272.089	C12 H16 O7	NA	NA	NA	NA	NA	NA	NA	NA	NA	NA	2.10878e+07	1.56804e+07	2.17505e+07	1.54551e+07	1.50637e+07	2.22067e+07	3.49326e+07	2.52783e+07	2.6896e+07	2.45835e+07	2.19272e+07	2.49284e+07	1.97821e+06	1.61841e+06	1.47606e+06	1.60952e+06	1.66582e+06	1.45275e+06
neg_746	18.123	272.235	C16 H32 O3	16-Hydroxyhexadecanoic acid	NA	HMDB0006294	C18218	10034	Fatty acyls[FA]	Lipids and lipid-like molecules	Fatty Acyls	Fatty acids and conjugates	map00073 Cutin, suberine and wax biosynthesis; map01100 Metabolic pathways	1.05091e+06	1.016e+06	933380	956116	987486	1.35624e+06	705110	723638	660699	728595	566705	853095	2.20894e+06	2.05154e+06	1.80712e+06	1.84109e+06	1.70119e+06	1.80541e+06
neg_747	3.825	273.084	C7 H21 N3 O2 P2 S	NA	NA	NA	NA	NA	NA	NA	NA	NA	NA	3.2775e+06	4.39402e+06	3.4571e+06	3.31185e+06	5.01565e+06	4.39824e+06	1.11377e+07	1.13148e+07	1.21999e+07	1.00097e+07	9.47221e+06	9.37812e+06	1.2601e+06	1.13929e+06	989562	1.30207e+06	1.18925e+06	2.23523e+06
neg_748	0.886	273.084	C11 H15 N O7	NA	NA	NA	NA	NA	NA	NA	NA	NA	NA	8.93452e+06	7.61739e+06	8.25342e+06	7.37821e+06	9.38703e+06	9.18178e+06	2.56082e+07	2.78743e+07	2.94143e+07	2.87305e+07	2.60695e+07	2.83923e+07	4.94134e+06	4.98611e+06	4.84638e+06	5.16823e+06	4.38022e+06	5.66782e+06
neg_749	1.642	273.084	C11 H15 N O7	NA	NA	NA	NA	NA	NA	NA	NA	NA	NA	4.22021e+06	3.57393e+06	5.73803e+06	5.14734e+06	4.45201e+06	3.85225e+06	5.53973e+07	5.52131e+07	4.81471e+07	6.73392e+07	6.77085e+07	5.43401e+07	6.86119e+06	6.5787e+06	7.0613e+06	1.63198e+07	7.48227e+06	1.61279e+07
neg_750	3.44	273.084	C11 H15 N O7	NA	NA	NA	NA	NA	NA	NA	NA	NA	NA	1.52753e+07	1.54072e+07	1.32568e+07	2.25653e+07	1.45252e+07	1.49905e+07	4.38791e+06	4.2773e+06	3.76194e+06	5.97524e+06	4.9377e+06	3.34801e+06	3.11252e+06	3.13477e+06	3.48191e+06	4.94748e+06	4.01741e+06	3.03356e+06
neg_751	4.57	273.084	C7 H21 N3 O2 P2 S	NA	NA	NA	NA	NA	NA	NA	NA	NA	NA	1.25643e+07	1.40788e+07	1.52805e+07	2.01799e+07	1.62082e+07	1.37926e+07	5.48267e+06	4.06457e+06	3.71261e+06	4.12617e+06	4.8052e+06	4.31957e+06	2.94428e+06	3.46398e+06	2.89147e+06	6.20074e+06	4.34284e+06	3.33856e+06
neg_752	4.408	273.095	C6 H21 N5 O P2 S	NA	NA	NA	NA	NA	NA	NA	NA	NA	NA	7.21446e+06	7.19129e+06	4.94264e+06	5.06926e+06	4.45457e+06	5.04831e+06	4.37967e+06	5.27029e+06	5.14305e+06	4.94157e+06	4.35439e+06	4.9556e+06	4.41718e+06	4.95152e+06	4.59628e+06	3.87309e+06	4.14037e+06	4.01113e+06
neg_753	7.888	273.136	C11 H19 N3 O5	N-Acetyl-L-alanyl-L-alanyl-L-alanine	NA	NA	NA	4588342	NA	NA	NA	NA	NA	105077	21793.6	22721.3	147382	25532.2	23512.8	22253.7	94984.2	21393.1	23733.2	19962.2	24243.1	3.25468e+06	2.86936e+06	2.97922e+06	3.02022e+06	2.80861e+06	2.85024e+06
neg_754	10.044	273.157	C17 H20 F N O	N-(4-Fluorophenyl)adamantane-1-carboxamide	NA	NA	NA	293472	NA	NA	NA	NA	NA	851350	789977	892697	885240	850614	879062	2.94614e+06	2.96808e+06	3.01328e+06	2.74425e+06	2.54393e+06	2.92114e+06	1.03417e+06	884486	931426	852969	965268	891825
neg_755	0.718	273.966	C6 H8 Cl O8 P	NA	NA	NA	NA	NA	NA	NA	NA	NA	NA	2.45144e+08	2.96437e+08	2.94809e+08	2.78933e+08	2.95224e+08	2.72678e+08	3.66471e+08	3.76149e+08	3.57619e+08	3.62225e+08	4.01801e+08	329173528	2.04873e+08	230505869	2.18835e+08	2.18652e+08	233288104	2.26794e+08
neg_756	1.241	274.032	C7 H12 N6 P2 S	NA	NA	NA	NA	NA	NA	NA	NA	NA	NA	2.19649e+06	2.09838e+06	2.41084e+06	2.09738e+06	2.32401e+06	1.95459e+06	1.69853e+06	1.87407e+06	1.65545e+06	2.01301e+06	1.50718e+06	1.71789e+06	3.25984e+06	3.12207e+06	2.86052e+06	2.73858e+06	3.23661e+06	3.8045e+06
neg_757	6.235	274.12	C16 H18 O4	NA	NA	NA	NA	NA	NA	NA	NA	NA	NA	1.95575e+07	2.23038e+07	1.94501e+07	2.08938e+07	1.9627e+07	2.0716e+07	1.05814e+07	1.15263e+07	1.2048e+07	1.07126e+07	1.23904e+07	1.2288e+07	1.77686e+07	1.72435e+07	2.01607e+07	1.73858e+07	1.7199e+07	1.88503e+07
neg_758	9.458	274.12	C16 H18 O4	NA	NA	NA	NA	NA	NA	NA	NA	NA	NA	1.29235e+07	1.16335e+07	1.17909e+07	1.24939e+07	1.31844e+07	1.27451e+07	4.50042e+06	4.21102e+06	4.60866e+06	4.52271e+06	4.21299e+06	5.06697e+06	1.3736e+07	12982457	1.32694e+07	1.43694e+07	1.23458e+07	1.34161e+07
neg_759	5.599	274.152	C12 H22 N2 O5	NA	NA	NA	NA	NA	NA	NA	NA	NA	NA	764718	830687	874944	905771	796878	782728	3.26284e+06	3.71924e+06	3.24698e+06	3.5639e+06	3.42534e+06	3.23303e+06	163331	146567	170905	136844	192185	180554
neg_760	8.403	274.177	C14 H26 O5	NA	NA	NA	NA	NA	NA	NA	NA	NA	NA	2.57333e+06	2.68957e+06	2.6163e+06	3.09899e+06	2.7962e+06	3.02602e+06	2.77902e+06	2.59824e+06	2.66322e+06	2.54182e+06	2.92432e+06	2.6244e+06	1.23259e+06	1.18699e+06	1.19827e+06	1.10247e+06	1.20186e+06	1.13026e+06
neg_761	8.828	274.177	C14 H26 O5	NA	NA	NA	NA	NA	NA	NA	NA	NA	NA	1.31339e+07	1.18461e+07	1.12082e+07	1.19867e+07	1.18819e+07	1.17032e+07	1.90197e+07	1.98093e+07	1.95964e+07	1.9341e+07	2.03277e+07	2.00155e+07	8.4517e+06	7.64838e+06	6.89379e+06	7.05133e+06	7.41728e+06	7.16556e+06
neg_762	8.174	274.177	C14 H26 O5	NA	NA	NA	NA	NA	NA	NA	NA	NA	NA	1.67596e+07	1.56968e+07	1.58742e+07	1.69613e+07	1.64157e+07	1.68318e+07	6.12545e+06	4.43791e+06	4.15583e+06	4.17166e+06	4.35061e+06	4.73812e+06	3.70092e+06	3.57927e+06	3.62798e+06	3.74162e+06	3.8018e+06	3.72124e+06
neg_763	7.671	274.177	C14 H26 O5	NA	NA	NA	NA	NA	NA	NA	NA	NA	NA	1.34459e+07	1.25747e+07	1.20968e+07	1.328e+07	1.26092e+07	1.41068e+07	1.68432e+06	1.68153e+06	1.60457e+06	1.79734e+06	1.4908e+06	1.6379e+06	843860	743960	802381	859327	791975	879827
neg_764	7.944	274.177	C14 H26 O5	NA	NA	NA	NA	NA	NA	NA	NA	NA	NA	1.04936e+07	9.73389e+06	9.64711e+06	9.51446e+06	9.74386e+06	1.06687e+07	2.09285e+06	2.15352e+06	1.86395e+06	1.98265e+06	2.14334e+06	2.31227e+06	1.5253e+06	1.42675e+06	1.47565e+06	1.58921e+06	1.54026e+06	1.49014e+06
neg_765	0.851	275.063	C14 H15 N O P2	NA	NA	NA	NA	NA	NA	NA	NA	NA	NA	1.86507e+06	2.10208e+06	3.09953e+06	1.8898e+06	1.90513e+06	2.08782e+06	5.08254e+06	5.70805e+06	4.70868e+06	4.71398e+06	7.60075e+06	5.60033e+06	1.33808e+06	1.63912e+06	1.48639e+06	1.50203e+06	1.37126e+06	1.7141e+06
neg_766	1.171	275.063	C4 H14 N5 O7 P	NA	NA	NA	NA	NA	NA	NA	NA	NA	NA	4.33163e+06	4.15997e+06	3.78317e+06	3.3255e+06	3.20488e+06	3.88846e+06	9.45945e+06	9.77098e+06	9.36902e+06	9.11276e+06	9.73513e+06	9.43406e+06	2.24338e+06	2.07493e+06	2.58057e+06	1.36775e+06	2.44192e+06	2.84198e+06
neg_767	1.338	275.063	C14 H15 N O P2	NA	NA	NA	NA	NA	NA	NA	NA	NA	NA	243724	245111	566402	938660	943038	492483	6.96149e+06	6.56442e+06	5.96464e+06	5.91526e+06	6.60983e+06	5.95306e+06	273357	693694	334741	597670	268972	330684
neg_768	5.185	275.063	C10 H13 N O8	NA	NA	NA	NA	NA	NA	NA	NA	NA	NA	108123	100215	240896	97416.6	95254.7	118080	815092	694820	792780	1.03043e+06	757864	905668	301058	343199	265139	267615	297794	335358
neg_769	4.842	275.079	C14 H13 N O5	NA	NA	NA	NA	NA	NA	NA	NA	NA	NA	118570	139631	124399	143885	126737	156160	275972	442361	240272	280341	221534	414461	5.4438e+06	4.10689e+06	5.74262e+06	2.81146e+06	5.02332e+06	4.78702e+06
neg_770	4.667	275.1	C11 H17 N O7	NA	NA	NA	NA	NA	NA	NA	NA	NA	NA	2.86365e+07	1.99367e+07	3.53514e+07	2.67168e+07	2.62297e+07	3.17527e+07	4.19025e+07	3.89684e+07	4.02275e+07	3.7758e+07	4.3133e+07	4.07552e+07	3.21479e+06	7.41613e+06	7.45566e+06	7.32434e+06	8.77912e+06	7.71709e+06
neg_771	4.745	275.1	C11 H17 N O7	NA	NA	NA	NA	NA	NA	NA	NA	NA	NA	6.85247e+07	6.42652e+07	6.32065e+07	6.47576e+07	6.1812e+07	5.95919e+07	1.0141e+08	1.09911e+08	1.11122e+08	105843061	9.34585e+07	1.10884e+08	1.38971e+07	2.02057e+07	1.60798e+07	1.5014e+07	1.46712e+07	1.38768e+07
neg_772	4.506	275.1	C11 H17 N O7	NA	NA	NA	NA	NA	NA	NA	NA	NA	NA	3.83414e+08	2.78559e+08	3.13191e+08	3.43047e+08	3.42984e+08	3.29777e+08	3.11183e+08	2.80973e+08	3.53691e+08	3.52341e+08	327670576	2.96123e+08	1.75608e+08	2.09251e+08	1.96644e+08	1.79077e+08	2.14646e+08	368209376
neg_773	4.289	275.1	C11 H17 N O7	NA	NA	NA	NA	NA	NA	NA	NA	NA	NA	1.23197e+08	104742528	7.90293e+07	121721789	134242976	8.50656e+07	1.92819e+08	2.21822e+08	2.71237e+08	1.92957e+08	217019692	2.20489e+08	6.08989e+07	7.23677e+07	6.52102e+07	5.94087e+07	6.57174e+07	5.88098e+07
neg_774	4.41	275.1	C11 H17 N O7	NA	NA	NA	NA	NA	NA	NA	NA	NA	NA	2.65811e+08	344012514	2.76252e+08	301337988	1.95222e+08	3.19942e+08	2.22887e+08	3.11604e+08	1.67541e+08	274116640	1.44143e+08	2.53754e+08	1.31013e+08	1.39656e+08	1.09278e+08	1.52173e+08	1.22698e+08	2.01964e+08
neg_775	7.838	275.1	C11 H17 N O7	NA	NA	NA	NA	NA	NA	NA	NA	NA	NA	6.17463e+06	4.20033e+06	4.99768e+06	6.02133e+06	4.20419e+06	4.94936e+06	5.0024e+06	4.53031e+06	4.2769e+06	4.11027e+06	4.31226e+06	5.14138e+06	5.63598e+06	5.55425e+06	6.3307e+06	6.64256e+06	5.29647e+06	5.43393e+06
neg_776	8.204	275.1	C11 H17 N O7	NA	NA	NA	NA	NA	NA	NA	NA	NA	NA	1.62442e+06	1.68461e+06	1.84088e+06	1.69344e+06	1.7678e+06	1.93664e+06	1.30085e+06	1.42145e+06	1.37058e+06	1.42457e+06	1.38314e+06	1.39464e+06	821852	918730	880468	872830	691844	840504
neg_777	4.117	275.1	C11 H17 N O7	NA	NA	NA	NA	NA	NA	NA	NA	NA	NA	4.87892e+07	4.9797e+07	4.35033e+07	6.41652e+07	4.24457e+07	5.24014e+07	1.10366e+08	103415215	1.01614e+08	8.79991e+07	9.11947e+07	8.5124e+07	3.8931e+07	3.51288e+07	3.33729e+07	3.84506e+07	4.27118e+07	3.90999e+07
neg_778	6.981	275.1	C11 H17 N O7	NA	NA	NA	NA	NA	NA	NA	NA	NA	NA	2.474e+06	2.27577e+06	2.25495e+06	2.41033e+06	2.45716e+06	2.60523e+06	2.54004e+06	2.35896e+06	2.09363e+06	2.31156e+06	2.35618e+06	2.52608e+06	3.95312e+06	3.82683e+06	4.91959e+06	5.01756e+06	4.12213e+06	3.98457e+06
neg_779	7.947	275.1	C11 H17 N O7	NA	NA	NA	NA	NA	NA	NA	NA	NA	NA	1.30558e+07	1.11341e+07	1.17779e+07	1.16444e+07	1.17925e+07	1.32241e+07	8.29851e+06	8.21592e+06	7.65513e+06	8.28926e+06	7.72028e+06	7.5274e+06	1.29386e+07	1.22536e+07	1.37527e+07	1.32614e+07	1.28246e+07	1.23013e+07
neg_780	0.907	275.1	C11 H17 N O7	NA	NA	NA	NA	NA	NA	NA	NA	NA	NA	6.84767e+06	6.42769e+06	5.80603e+06	7.18724e+06	6.19052e+06	7.21169e+06	1.50812e+07	1.60252e+07	1.44527e+07	1.2709e+07	1.62758e+07	1.13567e+07	5.71457e+06	6.4448e+06	4.03498e+06	6.6965e+06	6.6669e+06	4.67674e+06
neg_781	7.711	275.1	C11 H17 N O7	NA	NA	NA	NA	NA	NA	NA	NA	NA	NA	4.08202e+06	3.50122e+06	3.39098e+06	4.10607e+06	3.3809e+06	3.35532e+06	2.75858e+06	3.16384e+06	3.20785e+06	2.91855e+06	3.06816e+06	2.57152e+06	3.2326e+06	3.3718e+06	3.33306e+06	3.29799e+06	3.25851e+06	2.98771e+06
neg_782	6.332	276.056	C13 H12 N2 O3 S	NA	NA	NA	NA	NA	NA	NA	NA	NA	NA	158896	176284	166931	200517	182838	246216	129039	105991	150032	125206	141900	95828.1	3.82999e+06	4.91878e+06	4.22324e+06	4.59191e+06	4.91476e+06	4.46364e+06
neg_783	1.519	276.056	C13 H12 N2 O3 S	NA	NA	NA	NA	NA	NA	NA	NA	NA	NA	1.62179e+08	1.55132e+08	1.41439e+08	1.48184e+08	1.35535e+08	1.49523e+08	1.22113e+08	117703268	1.28797e+08	119308456	1.18564e+08	1.23302e+08	8.8554e+07	8.03231e+07	9.1374e+07	8.73167e+07	8.94969e+07	8.32393e+07
neg_784	6.422	276.056	C13 H12 N2 O3 S	NA	NA	NA	NA	NA	NA	NA	NA	NA	NA	230194	219320	240367	231404	237197	219268	224254	205927	211058	218479	230459	225597	944437	1.01007e+06	901232	995251	1.09149e+06	1.09764e+06
neg_785	8.972	276.056	C7 H13 N6 O2 P S	NA	NA	NA	NA	NA	NA	NA	NA	NA	NA	25718.7	26037.9	22245.3	29160.7	23055.1	22581.7	21775.1	21574.6	20404.4	18489.2	21151.3	20616.2	1.53814e+06	1.67206e+06	1.52613e+06	1.75002e+06	1.79987e+06	1.59131e+06
neg_786	9.723	276.099	C15 H16 O5	Murrangatin	NA	NA	NA	344765	NA	NA	NA	NA	NA	6.75389e+06	6.56983e+06	5.95837e+06	6.62975e+06	6.22865e+06	6.63376e+06	6.35247e+06	6.60075e+06	6.46721e+06	6.4343e+06	6.04048e+06	6.92474e+06	70192.5	85229.8	169010	69040.5	93553.3	97819.1
neg_787	4.112	276.103	C4 H16 N6 O8	NA	NA	NA	NA	NA	NA	NA	NA	NA	NA	5.70593e+06	5.40636e+06	4.79894e+06	6.40875e+06	4.87359e+06	5.64249e+06	1.27079e+07	1.1841e+07	1.07087e+07	1.03691e+07	1.04694e+07	1.02575e+07	3.9135e+06	3.88976e+06	5.25353e+06	4.56391e+06	4.64242e+06	5.0036e+06
neg_788	3.331	276.103	C4 H16 N6 O8	NA	NA	NA	NA	NA	NA	NA	NA	NA	NA	8.13352e+06	5.61625e+06	6.70667e+06	5.80554e+06	4.24764e+06	5.48007e+06	1.09053e+07	1.02089e+07	1.07663e+07	9.33083e+06	9.44201e+06	1.10715e+07	4.49356e+06	3.09537e+06	4.27771e+06	4.36796e+06	3.8574e+06	4.72271e+06
neg_789	0.866	277.079	C4 H16 N5 O7 P	NA	NA	NA	NA	NA	NA	NA	NA	NA	NA	7.86625e+06	8.02904e+06	1.02236e+07	7.26696e+06	8.73026e+06	7.97191e+06	1.63989e+07	2.04219e+07	1.81801e+07	1.69077e+07	1.77987e+07	1.8196e+07	5.79135e+06	5.79645e+06	5.25288e+06	6.62357e+06	6.91216e+06	5.87661e+06
neg_790	1.365	277.079	C10 H15 N O8	NA	NA	NA	NA	NA	NA	NA	NA	NA	NA	2.05485e+07	1.86595e+07	1.81812e+07	1.69426e+07	1.66749e+07	1.70923e+07	4.59202e+07	5.08329e+07	4.39363e+07	4.38967e+07	4.05024e+07	4.39608e+07	8.68953e+06	8.51708e+06	8.56282e+06	8.78385e+06	7.45612e+06	7.10946e+06
neg_791	6.044	277.079	C10 H15 N O8	NA	NA	NA	NA	NA	NA	NA	NA	NA	NA	1.00805e+06	857503	967845	943283	987387	871948	1.30105e+06	1.55763e+06	1.58908e+06	1.32198e+06	1.45635e+06	1.49316e+06	1.06085e+06	1.17966e+06	1.14084e+06	1.23711e+06	1.12328e+06	1.14151e+06
neg_792	1.799	277.116	C11 H19 N O7	NA	NA	NA	NA	NA	NA	NA	NA	NA	NA	3.33073e+06	2.94223e+06	2.3809e+06	2.98221e+06	2.80192e+06	3.08798e+06	3.61428e+06	3.77986e+06	3.67463e+06	3.30426e+06	3.26519e+06	3.23071e+06	581215	903202	724553	768165	501952	869079
neg_793	0.926	278.04	C6 H15 O10 P	NA	NA	NA	NA	NA	NA	NA	NA	NA	NA	6.45868e+07	5.7392e+07	6.50726e+07	7.21831e+07	9.24894e+07	6.77694e+07	8.06049e+07	9.48157e+07	7.20767e+07	8.4536e+07	1.0589e+08	9.81285e+07	5.18362e+07	3.68178e+07	5.1324e+07	4.37797e+07	5.83155e+07	5.36743e+07
neg_794	0.787	278.04	C6 H15 O10 P	NA	NA	NA	NA	NA	NA	NA	NA	NA	NA	1.59525e+07	1.51102e+07	1.66807e+07	1.2456e+07	1.7159e+07	1.47744e+07	3.59145e+07	2.49931e+07	2.36052e+07	2.51747e+07	2.97379e+07	2.42895e+07	9.04531e+06	1.07887e+07	1.27042e+07	1.24187e+07	1.29427e+07	1.43245e+07
neg_795	5.277	278.129	C11 H22 N2 O4 S	NA	NA	NA	NA	NA	NA	NA	NA	NA	NA	2.84967e+06	2.60706e+06	2.81301e+06	2.15797e+06	2.68778e+06	2.23345e+06	805827	1.07525e+06	1.06406e+06	931402	920532	991645	1.66971e+06	2.31084e+06	1.92817e+06	1.5797e+06	1.92953e+06	1.74386e+06
neg_796	7.037	278.129	C15 H14 N6	N2,1-Diphenyl-6-imino-1,6-dihydro-1,3,5-triazine-2,4-diamine	NA	NA	NA	643953	NA	NA	NA	NA	NA	4.71445e+06	4.33892e+06	4.31165e+06	4.51782e+06	4.40037e+06	4.65412e+06	2.80373e+06	2.68312e+06	2.62512e+06	2.53434e+06	2.2918e+06	2.62318e+06	5.97497e+06	6.54644e+06	6.25696e+06	6.29618e+06	5.97916e+06	5.71813e+06
neg_797	4.35	278.129	C11 H22 N2 O4 S	NA	NA	NA	NA	NA	NA	NA	NA	NA	NA	5.23381e+06	5.89886e+06	5.17418e+06	6.11029e+06	5.47988e+06	6.03239e+06	4.07752e+06	3.42779e+06	4.10976e+06	3.11574e+06	3.23663e+06	3.62377e+06	343474	356248	353752	393458	352111	358121
neg_798	10.252	278.151	C16 H22 O4	Dibutyl phthalate	NA	NA	NA	13837319	Extractables/Leachables	NA	NA	NA	NA	1.08328e+07	1.05493e+07	1.0927e+07	1.05111e+07	1.05975e+07	9.94052e+06	1.70177e+07	1.80305e+07	1.88563e+07	1.7243e+07	1.64284e+07	1.93314e+07	5.12365e+07	4.89019e+07	4.95241e+07	5.32064e+07	5.02957e+07	4.9548e+07
neg_799	15.577	278.224	C18 H30 O2	Oleic acid alkyne	NA	NA	NA	34975866	NA	NA	NA	NA	NA	1.82364e+06	1.5564e+06	1.83359e+06	1.61631e+06	1.6881e+06	1.85236e+06	1.83572e+06	2.01126e+06	2.35659e+06	2.08814e+06	1.94456e+06	2.18296e+06	2.43605e+06	3.31403e+06	2.90699e+06	3.33709e+06	3.33179e+06	3.20967e+06
neg_800	0.847	279.058	NA	NA	NA	NA	NA	NA	NA	NA	NA	NA	NA	1.96576e+06	2.26606e+06	2.41636e+06	2.15078e+06	2.25273e+06	2.2033e+06	1.57359e+07	1.77378e+07	1.69716e+07	1.58863e+07	1.95416e+07	1.57884e+07	1.93497e+06	1.85189e+06	1.84306e+06	2.082e+06	3.37067e+06	3.14766e+06
neg_801	1.158	279.058	NA	NA	NA	NA	NA	NA	NA	NA	NA	NA	NA	1.24766e+06	1.10633e+06	1.37161e+06	1.07247e+06	1.12781e+06	1.18711e+06	1.43369e+07	1.35919e+07	1.29172e+07	1.07107e+07	1.42548e+07	1.25605e+07	1.25617e+06	1.20699e+06	1.67515e+06	1.66966e+06	1.15568e+06	1.03093e+06
neg_802	5.073	279.058	C9 H13 N O9	NA	NA	NA	NA	NA	NA	NA	NA	NA	NA	932799	1.1214e+06	1.01537e+06	1.00512e+06	1.1617e+06	1.05882e+06	1.3618e+07	1.2266e+07	1.38458e+07	1.36253e+07	1.21228e+07	1.12297e+07	4.19012e+06	4.20973e+06	4.75683e+06	4.08316e+06	4.24597e+06	4.38452e+06
neg_803	4.613	279.058	C9 H13 N O9	NA	NA	NA	NA	NA	NA	NA	NA	NA	NA	716685	849445	635616	870048	875855	895398	6.52656e+06	5.86665e+06	8.37193e+06	6.73393e+06	9.94328e+06	9.89586e+06	1.61275e+06	1.78778e+06	2.15493e+06	1.82091e+06	1.98263e+06	2.16018e+06
neg_804	10.455	279.074	C13 H13 N O6	NA	NA	NA	NA	NA	NA	NA	NA	NA	NA	73784	72797.1	88091.1	81941.6	62963.8	77718.7	104582	137296	107730	77547.9	99787.3	97182.6	375947	326765	326150	374293	314937	348153
neg_805	4.751	279.074	C13 H13 N O6	NA	NA	NA	NA	NA	NA	NA	NA	NA	NA	2.06287e+08	2.68322e+08	2.80916e+08	3.71929e+08	417739732	1.65598e+08	4.56375e+08	4.66896e+08	4.80014e+08	553958324	4.2957e+08	5.32285e+08	1.22637e+08	1.4712e+08	1.31517e+08	1.21671e+08	1.56446e+08	1.6607e+08
neg_806	8.696	279.074	C13 H13 N O6	NA	NA	NA	NA	NA	NA	NA	NA	NA	NA	332138	261550	242463	275700	248452	302068	495716	431030	417496	429283	428473	524054	2.62696e+06	2.48054e+06	2.26644e+06	2.43105e+06	2.13793e+06	2.39346e+06
neg_807	4.866	279.074	C13 H13 N O6	NA	NA	NA	NA	NA	NA	NA	NA	NA	NA	3.15153e+08	2.95901e+08	2.83036e+08	2.76987e+08	304696849	3.73441e+08	8.26254e+08	6.597e+08	6.00085e+08	6.75543e+08	724486954	8.29511e+08	1.75846e+08	1.62317e+08	1.66285e+08	1.95047e+08	1.59279e+08	1.62894e+08
neg_808	7.973	279.074	C13 H13 N O6	NA	NA	NA	NA	NA	NA	NA	NA	NA	NA	3.03941e+07	2.57321e+07	2.82048e+07	3.08792e+07	2.8154e+07	3.08223e+07	4.9608e+07	4.69569e+07	4.46295e+07	4.37853e+07	4.77941e+07	4.45372e+07	2.44343e+07	2.23562e+07	2.44081e+07	2.63729e+07	2.44834e+07	2.50943e+07
neg_809	7.962	279.11	C14 H17 N O5	NA	NA	NA	NA	NA	NA	NA	NA	NA	NA	4.03628e+06	3.93101e+06	3.41145e+06	3.34365e+06	3.95782e+06	4.33884e+06	2.38921e+06	2.40753e+06	1.89176e+06	2.04927e+06	2.04162e+06	2.01022e+06	2.8722e+06	2.78488e+06	2.71133e+06	3.09289e+06	2.87524e+06	2.88712e+06
neg_810	6.716	279.11	C14 H17 N O5	NA	NA	NA	NA	NA	NA	NA	NA	NA	NA	2.20346e+06	2.00827e+06	1.97267e+06	2.09544e+06	2.03287e+06	2.05701e+06	4.05466e+06	4.27114e+06	4.30837e+06	4.07644e+06	4.0096e+06	4.01363e+06	1.02025e+06	1.17385e+06	1.06683e+06	1.07325e+06	1.10323e+06	1.12305e+06
neg_811	8.913	279.11	C14 H17 N O5	NA	NA	NA	NA	NA	NA	NA	NA	NA	NA	120578	36424.8	91734	172610	106230	129911	2.43525e+06	2.44371e+06	2.29754e+06	2.34303e+06	2.32971e+06	2.58291e+06	336211	284588	318514	279927	306244	301799
neg_812	5.62	279.114	C11 H21 N O5 S	NA	NA	NA	NA	NA	NA	NA	NA	NA	NA	2.15263e+06	2.29039e+06	1.98021e+06	2.12568e+06	2.03364e+06	2.39558e+06	75721.7	74006.9	75300.1	96617.8	79616.5	147239	453860	351982	405894	420479	412730	436330
neg_813	0.726	279.922	C4 H8 Cl O6 P3	NA	NA	NA	NA	NA	NA	NA	NA	NA	NA	3.69721e+07	4.14173e+07	4.14656e+07	4.16906e+07	4.03993e+07	4.0498e+07	1.5505e+07	1.5375e+07	1.54943e+07	2.02317e+07	1.69604e+07	1.60273e+07	3.56892e+07	3.77115e+07	3.64029e+07	3.6811e+07	3.88291e+07	3.83203e+07
neg_814	6.025	280.021	C12 H8 O8	NA	NA	NA	NA	NA	NA	NA	NA	NA	NA	2.26686e+06	1.89098e+06	2.01839e+06	2.20352e+06	1.95133e+06	1.98016e+06	4.98046e+06	6.36275e+06	4.93532e+06	5.06621e+06	4.63573e+06	5.04402e+06	3.20523e+06	2.82777e+06	3.11904e+06	3.11975e+06	2.89745e+06	3.16536e+06
neg_815	5.545	280.058	C13 H12 O7	NA	NA	NA	NA	NA	NA	NA	NA	NA	NA	3.95592e+07	3.66576e+07	3.6163e+07	4.17354e+07	3.38405e+07	3.95692e+07	1.63053e+07	1.77888e+07	1.87406e+07	1.8363e+07	1.90123e+07	1.70134e+07	5.75646e+07	6.16606e+07	6.30199e+07	1.46966e+07	6.10764e+07	6.68551e+07
neg_816	1.428	280.079	C7 H18 N6 P2 S	NA	NA	NA	NA	NA	NA	NA	NA	NA	NA	1.46854e+06	571566	888272	894805	574339	800620	3.85831e+06	5.30508e+06	4.24755e+06	3.83117e+06	3.44865e+06	4.54456e+06	1.0753e+06	787986	1.59127e+06	893151	755104	896000
neg_817	3.994	280.094	C14 H16 O6	NA	NA	NA	NA	NA	NA	NA	NA	NA	NA	255062	259567	254789	244710	256741	237904	244104	199547	190651	211650	206964	233344	480319	818720	561818	689763	539729	833657
neg_818	7.268	280.094	C14 H16 O6	NA	NA	NA	NA	NA	NA	NA	NA	NA	NA	1.98439e+06	1.80027e+06	6.64381e+06	1.99684e+06	1.93723e+06	2.09114e+06	308508	171198	153719	237033	230948	176985	4.28218e+06	3.81922e+06	4.14677e+06	4.38117e+06	4.32802e+06	4.79066e+06
neg_819	7.233	280.094	C14 H16 O6	NA	NA	NA	NA	NA	NA	NA	NA	NA	NA	6.64821e+06	6.63521e+06	6.52679e+06	6.50251e+06	6.1438e+06	5.92274e+06	4.16581e+06	4.21974e+06	4.74569e+06	4.00818e+06	4.53418e+06	3.9298e+06	5.85457e+06	5.45507e+06	5.8522e+06	5.99126e+06	5.90469e+06	6.40726e+06
neg_820	2.284	280.115	C8 H20 N6 O S2	NA	NA	NA	NA	NA	NA	NA	NA	NA	NA	6.35781e+06	1.12215e+07	6.89971e+06	8.08316e+06	6.29536e+06	6.58591e+06	3.58972e+06	4.17044e+06	3.66253e+06	4.53858e+06	4.16201e+06	4.70159e+06	1.6286e+06	1.88263e+06	1.88873e+06	1.2411e+06	2.00225e+06	1.92244e+06
neg_821	6.955	280.131	C18 H16 O3	Ipriflavone	NA	HMDB0032987	NA	3616	Flavonoids	Phenylpropanoids and polyketides	Isoflavonoids	Isoflav-2-enes	NA	4.11614e+06	4.02544e+06	3.99551e+06	3.52868e+06	3.57463e+06	3.95056e+06	7.49085e+06	7.52045e+06	7.2243e+06	7.05878e+06	6.73117e+06	7.2912e+06	3.39481e+06	3.70598e+06	3.3944e+06	3.6609e+06	3.74403e+06	3.47924e+06
neg_822	1.751	280.152	C12 H24 O7	NA	NA	NA	NA	NA	NA	NA	NA	NA	NA	3.9654e+06	4.16385e+06	3.07114e+06	3.86387e+06	3.49857e+06	3.98158e+06	1.90297e+07	1.95646e+07	1.8141e+07	1.92484e+07	1.9107e+07	1.82025e+07	2.38443e+06	2.1344e+06	2.25613e+06	2.27547e+06	2.69792e+06	2.12345e+06
neg_823	19.704	280.24	C18 H32 O2	Linoleic acid	NA	HMDB0000673	C01595	4444105	Fatty acyls[FA]	Lipids and lipid-like molecules	Fatty Acyls	Lineolic acids and derivatives	map00591 Linoleic acid metabolism; map01040 Biosynthesis of unsaturated fatty acids; map01060 Biosynthesis of plant secondary metabolites; map01100 Metabolic pathways	1.48321e+07	1.44211e+07	1.54408e+07	1.55195e+07	1.46419e+07	1.63076e+07	1.59913e+07	1.73821e+07	1.48839e+07	1.5409e+07	1.63219e+07	1.63559e+07	8.11055e+06	8.29397e+06	7.10521e+06	7.88234e+06	8.42122e+06	7.90075e+06
neg_824	6.098	281.089	C13 H15 N O6	NA	NA	NA	NA	NA	NA	NA	NA	NA	NA	3.5716e+06	3.91456e+06	4.86314e+06	3.87451e+06	4.1647e+06	6.25299e+06	8.19314e+06	8.59716e+06	8.33625e+06	1.16988e+07	2.78302e+06	9.36341e+06	4.08542e+06	2.62997e+06	4.09593e+06	5.26843e+06	4.16848e+06	3.20061e+06
neg_825	8.546	281.126	C14 H19 N O5	NA	NA	NA	NA	NA	NA	NA	NA	NA	NA	5.06549e+06	4.85591e+06	4.68685e+06	5.00033e+06	4.91039e+06	5.02718e+06	1.40355e+07	1.57075e+07	1.40376e+07	1.42192e+07	1.39054e+07	1.47346e+07	1.67839e+07	1.5561e+07	1.67095e+07	1.62553e+07	1.61643e+07	1.52737e+07
neg_826	8.975	281.126	C14 H19 N O5	NA	NA	NA	NA	NA	NA	NA	NA	NA	NA	1.23864e+06	1.2457e+06	1.12313e+06	1.31062e+06	1.1038e+06	1.26867e+06	3.89184e+06	4.05643e+06	3.81248e+06	3.64333e+06	3.65158e+06	4.02772e+06	1.68459e+06	1.7082e+06	1.66767e+06	1.71142e+06	1.76369e+06	1.8815e+06
neg_827	1.736	281.137	C13 H19 N3 O4	Pendimethalin	NA	NA	C11019	35265	Pesticides/Herbicides	NA	NA	NA	NULL	319510	357180	237948	211148	256971	186995	1.75777e+06	2.34652e+06	2.3319e+06	2.2776e+06	2.32144e+06	1.80134e+06	4.06763e+06	4.09746e+06	3.17417e+06	4.12704e+06	4.53781e+06	3.2963e+06
neg_828	1.099	281.147	C11 H23 N O7	NA	NA	NA	NA	NA	NA	NA	NA	NA	NA	1.12048e+06	1.19343e+06	1.37629e+06	1.2577e+06	1.58991e+06	1.31448e+06	690574	1.04174e+06	948918	585483	1.1242e+06	650200	427964	403223	602621	740815	516286	780998
neg_829	5.041	282.037	C5 H10 N6 O6 S	NA	NA	NA	NA	NA	NA	NA	NA	NA	NA	930674	1.26455e+06	1.07092e+06	1.16453e+06	1.17596e+06	869392	798397	852041	1.00393e+06	1.0538e+06	1.00629e+06	914488	1.55255e+06	1.80187e+06	1.2839e+06	1.81715e+06	1.57579e+06	1.74692e+06
neg_830	4.425	282.037	C12 H10 O8	NA	NA	NA	NA	NA	NA	NA	NA	NA	NA	1.51519e+07	1.64421e+07	1.44025e+07	2.49982e+07	1.64668e+07	1.57863e+07	3.2677e+07	3.38793e+07	3.39698e+07	3.09688e+07	3.3469e+07	2.91995e+07	2.81074e+07	2.5058e+07	2.22523e+07	2.28866e+07	2.2962e+07	2.4011e+07
neg_831	2.477	282.073	C13 H14 O7	NA	NA	NA	NA	NA	NA	NA	NA	NA	NA	1.5736e+08	1.62152e+08	195629157	1.64787e+08	201148188	198827974	2.28967e+08	3.30678e+08	2.40367e+08	1.68168e+08	208271742	2.59604e+08	3.69185e+08	297697586	4.91534e+08	3.92581e+08	2.65898e+08	4.54912e+08
neg_832	2.684	282.073	C13 H14 O7	NA	NA	NA	NA	NA	NA	NA	NA	NA	NA	1.91843e+08	2.26613e+08	2.12083e+08	2.36512e+08	2.37584e+08	2.06879e+08	2.53091e+08	2.21742e+08	2.30167e+08	3.68084e+08	2.3365e+08	2.57475e+08	5.23448e+08	5.44402e+08	3.20076e+08	3.68849e+08	634193645	4.27071e+08
neg_833	9.468	282.073	C13 H14 O7	NA	NA	NA	NA	NA	NA	NA	NA	NA	NA	562199	563157	536295	629775	590510	544147	296153	327533	316750	319457	319427	277109	1.1257e+06	1.16951e+06	1.18821e+06	1.1296e+06	1.09159e+06	983559
neg_834	5.479	282.073	C13 H14 O7	NA	NA	NA	NA	NA	NA	NA	NA	NA	NA	786655	903832	793832	744649	914482	762696	1.17813e+06	1.45338e+06	1.41842e+06	1.05264e+06	1.66457e+06	1.39529e+06	1.87422e+06	2.36541e+06	2.33192e+06	2.12379e+06	2.0677e+06	2.14742e+06
neg_835	1.961	282.096	C11 H14 N4 O5	NA	NA	NA	NA	NA	NA	NA	NA	NA	NA	479916	818863	407114	506390	743442	713075	400656	196468	143144	171324	123423	127286	1.94973e+06	2.67443e+06	3.25812e+06	1.95995e+06	3.68275e+06	1.88821e+06
neg_836	6.224	282.11	C14 H18 O6	NA	NA	NA	NA	NA	NA	NA	NA	NA	NA	1.18097e+06	902519	821481	981519	885229	1.51392e+06	892991	973456	959148	756297	853890	703338	2.78792e+06	2.61893e+06	2.37817e+06	2.70622e+06	2.35656e+06	2.62718e+06
neg_837	2.219	282.121	C13 H18 N2 O5	NA	NA	NA	NA	NA	NA	NA	NA	NA	NA	4.52242e+06	4.05273e+06	3.62354e+06	3.65723e+06	4.09953e+06	3.74913e+06	1.29291e+07	1.20119e+07	1.46742e+07	2.30382e+07	1.10844e+07	1.41731e+07	5.35417e+06	5.04293e+06	5.29788e+06	7.9978e+06	8.06154e+06	1.0209e+07
neg_838	7.013	282.146	C15 H22 O5	Octyl gallate	Phenolic acids	HMDB0033375	NA	55194	Benzene and derivatives	Benzenoids	Benzene and substituted derivatives	Benzoic acids and derivatives	NA	6.3174e+06	6.55515e+06	6.56153e+06	6.25867e+06	6.47936e+06	6.15211e+06	4.3683e+06	5.03404e+06	4.44946e+06	4.64694e+06	4.139e+06	4.58967e+06	4.33028e+06	4.34832e+06	4.26229e+06	4.36662e+06	4.21875e+06	4.19362e+06
neg_839	14.657	282.219	C17 H30 O3	NA	NA	NA	NA	NA	NA	NA	NA	NA	NA	2.8994e+06	2.63566e+06	2.55424e+06	2.85743e+06	2.65756e+06	2.98656e+06	1.20786e+06	1.39062e+06	1.25732e+06	1.16685e+06	1.13007e+06	1.17511e+06	5.8821e+06	4.93538e+06	5.62719e+06	5.87401e+06	5.56247e+06	5.49716e+06
neg_840	14.758	282.219	C17 H30 O3	NA	NA	NA	NA	NA	NA	NA	NA	NA	NA	5.7979e+06	5.35507e+06	5.36832e+06	5.3372e+06	5.55356e+06	5.58304e+06	1.4874e+06	1.51669e+06	1.4429e+06	1.43107e+06	1.45786e+06	1.5674e+06	7.98109e+06	7.30467e+06	7.58687e+06	8.42917e+06	7.20603e+06	7.73886e+06
neg_841	3.667	283.069	C12 H13 N O7	NA	NA	NA	NA	NA	NA	NA	NA	NA	NA	1.79128e+08	1.63419e+08	170529088	1.78483e+08	1.21549e+08	1.24933e+08	2.58995e+08	2.71112e+08	2.67788e+08	3.14262e+08	1.6149e+08	2.92792e+08	4.58563e+07	5.15481e+07	5.15749e+07	5.01771e+07	5.01514e+07	4.90207e+07
neg_842	4.525	283.069	C12 H13 N O7	NA	NA	NA	NA	NA	NA	NA	NA	NA	NA	4.37643e+06	4.40391e+06	4.34531e+06	4.5028e+06	4.61756e+06	4.65613e+06	4.80329e+06	5.72872e+06	3.99374e+06	4.99718e+06	4.27194e+06	5.93553e+06	3.51767e+06	3.75399e+06	3.93805e+06	3.6083e+06	4.05748e+06	4.57303e+06
neg_843	6.45	283.069	C12 H13 N O7	NA	NA	NA	NA	NA	NA	NA	NA	NA	NA	3.50536e+06	2.83338e+06	2.54628e+06	2.94524e+06	2.91968e+06	3.06612e+06	4.00652e+06	3.87413e+06	3.76252e+06	3.64168e+06	3.91522e+06	3.40898e+06	5.44981e+06	5.21224e+06	4.9404e+06	5.3158e+06	5.31566e+06	5.20644e+06
neg_844	7.31	283.069	C12 H13 N O7	NA	NA	NA	NA	NA	NA	NA	NA	NA	NA	1.34859e+07	1.31809e+07	1.3164e+07	1.40533e+07	1.27298e+07	1.45409e+07	9.6547e+06	9.99479e+06	1.0524e+07	9.79426e+06	9.47082e+06	9.38167e+06	1.34664e+07	1.34018e+07	1.34138e+07	1.38074e+07	1.30515e+07	1.32471e+07
neg_845	2.493	283.077	C6 H13 N5 O8	NA	NA	NA	NA	NA	NA	NA	NA	NA	NA	1.75479e+07	1.47297e+07	1.74128e+07	1.74513e+07	1.90814e+07	1.83864e+07	1.71506e+07	2.29749e+07	1.82577e+07	2.39057e+07	2.59062e+07	2.29065e+07	3.45137e+07	4.70285e+07	4.6172e+07	5.45564e+07	4.89779e+07	4.83085e+07
neg_846	1.207	283.091	C9 H17 N O9	NA	NA	NA	NA	NA	NA	NA	NA	NA	NA	5.44537e+06	6.0509e+06	5.57577e+06	4.10777e+06	5.43291e+06	5.07851e+06	4.84898e+06	5.01276e+06	4.76629e+06	4.46629e+06	5.53836e+06	5.03255e+06	7.69123e+06	7.0949e+06	7.72529e+06	9.08588e+06	6.929e+06	7.90953e+06
neg_847	4.529	283.091	C10 H13 N5 O5	NA	NA	NA	NA	NA	NA	NA	NA	NA	NA	766971	907699	891477	700697	949700	608915	1.5266e+06	1.13127e+06	1.31907e+06	1.31437e+06	1.82727e+06	1.4701e+06	1.85757e+06	2.50298e+06	1.72263e+06	1.94299e+06	2.34441e+06	2.60622e+06
neg_848	1.635	283.105	C7 H18 N5 O5 P	NA	NA	NA	NA	NA	NA	NA	NA	NA	NA	240472	1.07834e+06	214487	198443	217404	274099	1.51357e+06	1.66756e+06	4.00589e+06	4.85957e+06	2.91789e+06	1.64902e+06	1.8711e+06	2.2672e+06	1.8597e+06	1.93156e+06	2.39874e+06	2.12055e+06
neg_849	8.112	283.12	C17 H17 N O3	NA	NA	NA	NA	NA	NA	NA	NA	NA	NA	2.44779e+06	2.33043e+06	2.18102e+06	2.27854e+06	2.26541e+06	2.40083e+06	210070	90948.3	253731	188340	232840	119104	129409	30015.5	29586.7	55362.1	24277.9	42883.1
neg_850	9.945	283.141	C14 H21 N O5	NA	NA	NA	NA	NA	NA	NA	NA	NA	NA	1.03246e+07	9.93352e+06	8.1688e+06	8.55398e+06	8.3772e+06	1.07343e+07	282797	273598	217173	261679	232605	293738	193339	205210	206911	193805	192500	187889
neg_851	8.779	283.141	C14 H21 N O5	NA	NA	NA	NA	NA	NA	NA	NA	NA	NA	531207	399676	460906	455252	479053	524875	1.91117e+06	2.02547e+06	1.94575e+06	2.02915e+06	1.76937e+06	1.84834e+06	3.10756e+06	3.03676e+06	2.87175e+06	2.89317e+06	2.83104e+06	2.97786e+06
neg_852	9.215	283.141	C14 H21 N O5	NA	NA	NA	NA	NA	NA	NA	NA	NA	NA	955529	1.21575e+06	911219	1.01621e+06	919732	1.05559e+06	6.32407e+07	6.75779e+07	6.41295e+07	6.44552e+07	5.99414e+07	6.75561e+07	4.1163e+06	3.57719e+06	3.66048e+06	3.94448e+06	3.86759e+06	4.14781e+06
neg_853	1.431	284.075	C10 H12 N4 O6	Xanthosine	NA	HMDB0000299	C01762	58484	Alkaloids	Nucleosides, nucleotides, and analogues	Purine nucleosides	null	map00230 Purine metabolism; map00232 Caffeine metabolism; map01065 Biosynthesis of alkaloids derived from histidine and purine; map01100 Metabolic pathways; map01110 Biosynthesis of secondary metabolites	1.3516e+08	1.2064e+08	119877683	1.28779e+08	1.14726e+08	1.30086e+08	8.68765e+06	9.33871e+06	8.57447e+06	8.03074e+06	9.16566e+06	8.92452e+06	9.44863e+07	9.05546e+07	9.6225e+07	9.69104e+07	9.21415e+07	9.00721e+07
neg_854	0.952	284.11	C8 H23 N4 O P3	NA	NA	NA	NA	NA	NA	NA	NA	NA	NA	3.23419e+07	4.68608e+07	2.70915e+07	3.89547e+07	2.44342e+07	3.18143e+07	5.83964e+07	6.32148e+07	7.87703e+07	4.53446e+07	7.93397e+07	6.98989e+07	1.81228e+07	1.59587e+07	1.62231e+07	2.02686e+07	2.30933e+07	1.8049e+07
neg_855	0.792	284.11	C8 H23 N4 O P3	NA	NA	NA	NA	NA	NA	NA	NA	NA	NA	2.83477e+07	2.75575e+07	3.10111e+07	2.70733e+07	3.01473e+07	2.65092e+07	3.92021e+07	3.80242e+07	3.69572e+07	3.93602e+07	4.5554e+07	3.83083e+07	1.21092e+07	1.40944e+07	1.16709e+07	1.46551e+07	1.40711e+07	1.41535e+07
neg_856	1.358	284.11	C7 H20 N6 O2 S2	NA	NA	NA	NA	NA	NA	NA	NA	NA	NA	2.60623e+06	2.72871e+06	3.12502e+06	3.35845e+06	2.96823e+06	3.03605e+06	8.2875e+06	8.50482e+06	6.22569e+06	6.34363e+06	6.56684e+06	6.23822e+06	2.17281e+06	1.79013e+06	5.66344e+06	4.44554e+06	2.84686e+06	5.48211e+06
neg_857	10.19	284.162	C15 H24 O5	Dihydroartemisinin	Terpenoids	NA	NA	NA	NA	NA	NA	NA	NA	6.1378e+06	5.6965e+06	6.4394e+06	5.99941e+06	5.85971e+06	6.12257e+06	1.56656e+07	1.62177e+07	1.51856e+07	1.50772e+07	1.3839e+07	1.5387e+07	6.76769e+06	6.62731e+06	6.30251e+06	6.38857e+06	6.25257e+06	6.22167e+06
neg_858	14.171	284.198	C16 H28 O4	NA	NA	NA	NA	NA	NA	NA	NA	NA	NA	2.67073e+07	1.97059e+06	1.87039e+06	2.34968e+06	2.1488e+06	7.69937e+06	1.70182e+06	1.85863e+06	2.0347e+06	2.11993e+06	2.2606e+06	3.64573e+06	1.42473e+07	1.29923e+07	1.1653e+07	1.18205e+07	12684471	1.1386e+07
neg_859	12.164	284.198	C16 H28 O4	NA	NA	NA	NA	NA	NA	NA	NA	NA	NA	976429	903916	788799	958277	1.06692e+06	1.01262e+06	4.23602e+06	4.2035e+06	3.77109e+06	3.47008e+06	3.83594e+06	4.26489e+06	1.16726e+06	1.19627e+06	1.0566e+06	1.07381e+06	1.10141e+06	967253
neg_860	11.874	284.198	C16 H28 O4	NA	NA	NA	NA	NA	NA	NA	NA	NA	NA	3.05693e+06	2.76201e+06	3.23783e+06	2.7973e+06	2.85846e+06	3.00597e+06	3.52358e+06	3.57333e+06	3.41901e+06	3.33745e+06	3.15596e+06	3.77996e+06	9.86303e+06	1.07145e+07	9.26062e+06	9.876e+06	9.60148e+06	1.00369e+07
neg_861	11.994	284.198	C16 H28 O4	NA	NA	NA	NA	NA	NA	NA	NA	NA	NA	1.3371e+06	1.10865e+06	1.37204e+06	1.10633e+06	1.12043e+06	1.09807e+06	1.36512e+06	1.3213e+06	1.12521e+06	1.20905e+06	1.26094e+06	1.31498e+06	3.5075e+06	4.22114e+06	3.85019e+06	4.47404e+06	4.50866e+06	3.90163e+06
neg_862	14.461	284.198	C16 H28 O4	NA	NA	NA	NA	NA	NA	NA	NA	NA	NA	4.42827e+06	352019	184419	152677	220364	3.69413e+06	93582.2	123078	237594	135409	772058	867450	1.67049e+06	2.77729e+06	2.4139e+06	1.59612e+06	2.69821e+06	2.56503e+06
neg_863	3.312	285.084	C12 H15 N O7	NA	NA	NA	NA	NA	NA	NA	NA	NA	NA	2.13184e+06	2.049e+06	2.07575e+06	2.02722e+06	1.99319e+06	2.1671e+06	7.19592e+06	7.8879e+06	1.12023e+07	7.30157e+06	1.04362e+07	7.16229e+06	3.47351e+06	3.51611e+06	3.21957e+06	3.90303e+06	3.4533e+06	2.92146e+06
neg_864	0.938	285.105	NA	NA	NA	NA	NA	NA	NA	NA	NA	NA	NA	6.72808e+06	4.57326e+06	5.71724e+06	9.03247e+06	4.72507e+06	4.54108e+06	1.10192e+07	1.15833e+07	1.00957e+07	1.12949e+07	1.21708e+07	1.08255e+07	5.70877e+06	4.52701e+06	2.51424e+06	3.65347e+06	4.1072e+06	5.66316e+06
neg_865	0.786	285.105	C9 H19 N O9	NA	NA	NA	NA	NA	NA	NA	NA	NA	NA	7.49543e+07	8.50906e+07	8.70317e+07	82394476	8.29438e+07	7.59388e+07	1.38171e+08	136414919	1.37753e+08	1.41589e+08	1.60603e+08	1.40413e+08	4.51146e+07	4.90824e+07	4.9191e+07	4.77969e+07	4.34301e+07	4.75702e+07
neg_866	7.961	285.12	C8 H24 N5 P S2	NA	NA	NA	NA	NA	NA	NA	NA	NA	NA	237701	199487	218486	207677	206008	299142	1.24044e+06	1.12458e+06	1.14797e+06	1.24028e+06	1.11894e+06	1.36846e+06	58912	52607.1	63304.4	30190	26205.6	34298
neg_867	8.767	286.047	C15 H10 O6	Luteolin	Flavonoids	HMDB0005800	C01514	4444102	Flavonoids	Phenylpropanoids and polyketides	Flavonoids	Flavones	map00941 Flavonoid biosynthesis; map00944 Flavone and flavonol biosynthesis; map01100 Metabolic pathways; map01110 Biosynthesis of secondary metabolites	80230.3	48491.2	84352.5	61142.4	49519.4	93591	35824.5	53565.3	48915.3	35884.4	35254.2	37628.4	250974	5.01222e+06	264175	1.09719e+06	416635	278611
neg_868	3.102	286.069	C12 H14 O8	NA	NA	NA	NA	NA	NA	NA	NA	NA	NA	1.61802e+06	1.19061e+06	1.54093e+06	1.27019e+06	1.40739e+06	1.67618e+06	1.04987e+06	792875	926995	780454	1.02408e+06	784336	2.43335e+06	2.63406e+06	2.16884e+06	2.89807e+06	2.44719e+06	2.67369e+06
neg_869	1.62	287.063	C11 H13 N O8	NA	NA	NA	NA	NA	NA	NA	NA	NA	NA	6.3625e+06	5.5385e+06	5.3438e+06	5.12949e+06	5.16364e+06	5.32341e+06	1.67017e+07	1.2e+07	1.37443e+07	1.51628e+07	1.36039e+07	1.36852e+07	4.62406e+06	4.8611e+06	4.67101e+06	4.91868e+06	4.55775e+06	5.36927e+06
neg_870	2.651	287.1	C12 H17 N O7	NA	NA	NA	NA	NA	NA	NA	NA	NA	NA	2.3257e+07	2.77912e+07	3.77989e+07	3.18001e+07	2.68282e+07	3.50806e+07	5.08524e+07	5.18687e+07	3.23592e+07	4.66096e+07	4.24656e+07	3.77796e+07	9.12262e+06	1.13739e+07	1.69772e+07	8.71472e+06	9.72103e+06	1.28767e+07
neg_871	4.562	287.1	C12 H17 N O7	NA	NA	NA	NA	NA	NA	NA	NA	NA	NA	2.24688e+07	1.86301e+07	2.31123e+07	2.01486e+07	2.37138e+07	1.93174e+07	8.57166e+07	1.69501e+07	1.1624e+08	6.0676e+07	5.47574e+07	9.7762e+07	1.70083e+07	1.4844e+07	1.35884e+07	1.92482e+07	1.60243e+07	1.60095e+07
neg_872	5.259	287.1	C13 H21 N O2 S2	NA	NA	NA	NA	NA	NA	NA	NA	NA	NA	2.73766e+06	2.56353e+06	2.34378e+06	1.58529e+06	2.08959e+06	2.41864e+06	3.81116e+06	5.72486e+06	4.84479e+06	5.69728e+06	3.82111e+06	5.56293e+06	1.65701e+06	1.34709e+06	1.60365e+06	2.05191e+06	1.46181e+06	1.86765e+06
neg_873	3.556	287.115	C16 H17 N O4	NA	NA	NA	NA	NA	NA	NA	NA	NA	NA	7.15026e+06	6.24312e+06	1.121e+07	6.44735e+06	1.10306e+07	9.76568e+06	2.0646e+07	1.90534e+07	1.91318e+07	2.21692e+07	2.61472e+07	2.39612e+07	2.12171e+07	1.99266e+07	2.10379e+07	1.947e+07	1.81596e+07	3.32044e+07
neg_874	6.089	287.115	C16 H17 N O4	NA	NA	NA	NA	NA	NA	NA	NA	NA	NA	892137	1.2548e+06	1.03657e+06	1.0391e+06	732786	936900	2.89163e+06	2.53521e+06	3.01674e+06	2.83572e+06	2.84153e+06	2.94967e+06	2.82071e+06	2.85774e+06	2.71697e+06	2.984e+06	2.08051e+06	2.29723e+06
neg_875	7.357	287.115	C16 H17 N O4	NA	NA	NA	NA	NA	NA	NA	NA	NA	NA	41341.2	41199	71700.2	41473.4	47917.1	60218.2	82050	66970.2	118168	78200.3	76727	141511	2.12989e+06	2.04444e+06	1.82123e+06	1.94528e+06	2.08648e+06	2.06445e+06
neg_876	7.771	287.115	C16 H17 N O4	NA	NA	NA	NA	NA	NA	NA	NA	NA	NA	60152.5	32932.6	57077.4	25965.5	21515.3	29176.4	114875	93886.8	117171	128983	111102	100775	8.99891e+06	9.32762e+06	9.42134e+06	9.05042e+06	8.98433e+06	8.91435e+06
neg_877	7.253	287.115	C16 H17 N O4	NA	NA	NA	NA	NA	NA	NA	NA	NA	NA	76443.1	83946.5	75364.4	83786.3	75142.4	76737.1	57860.9	75361.3	46009.5	62755.1	82255.9	47233	1.41826e+06	1.639e+06	1.82123e+06	1.57353e+06	1.62128e+06	1.61443e+06
neg_878	6.181	287.115	C16 H17 N O4	NA	NA	NA	NA	NA	NA	NA	NA	NA	NA	77701.8	62168.6	64079.9	68101.6	65827.4	84841.2	161405	251839	291371	252953	283364	291015	1.93682e+06	2.54222e+06	2.44675e+06	2.09584e+06	2.20407e+06	2.33827e+06
neg_879	7.361	287.136	C13 H21 N O6	NA	NA	NA	NA	NA	NA	NA	NA	NA	NA	2.77337e+06	2.49539e+06	2.51763e+06	2.77125e+06	2.67604e+06	2.87997e+06	6.76811e+06	6.623e+06	6.6005e+06	6.28997e+06	6.25648e+06	6.9117e+06	2.62782e+06	2.19536e+06	2.17905e+06	2.20979e+06	2.10006e+06	2.23414e+06
neg_880	6.647	287.152	C17 H21 N O3	6beta-Hydromorphol	NA	NA	NA	7990198	Drugs	NA	NA	NA	NA	84330.3	101771	53092	94275.4	96928.2	60641.4	1.96094e+07	2.26325e+07	2.23154e+07	1.86575e+07	1.94867e+07	1.9428e+07	34032.5	36979.8	34375.9	39584.3	32472.4	44150.1
neg_881	7.985	287.152	C17 H21 N O3	NA	NA	NA	NA	NA	NA	NA	NA	NA	NA	178455	210306	180209	213770	224341	148563	2.49763e+06	1.8825e+06	2.26716e+06	1.911e+06	1.76768e+06	2.24459e+06	108804	175094	220060	143797	129234	153211
neg_882	1.137	288.059	C10 H12 N2 O8	NA	NA	NA	NA	NA	NA	NA	NA	NA	NA	1.33876e+06	1.07019e+06	1.10862e+06	1.29475e+06	1.081e+06	997890	6.21997e+06	6.21534e+06	3.10898e+06	7.50502e+06	3.85845e+06	3.91307e+06	755197	723568	783781	900293	948448	819805
neg_883	5.116	288.059	C10 H12 N2 O8	NA	NA	NA	NA	NA	NA	NA	NA	NA	NA	139917	139385	124314	128635	141145	164687	246984	375464	175190	185909	240670	236450	123192	192267	123837	122388	160160	121376
neg_884	9.733	288.063	C15 H12 O6	Eriodictyol	Flavonoids	NA	NA	NA	NA	NA	NA	NA	NA	3.24628e+06	2.67069e+06	2.56667e+06	3.10503e+06	2.65821e+06	2.86881e+06	1.78129e+06	1.78896e+06	1.8034e+06	1.73527e+06	1.43891e+06	1.88994e+06	5.25643e+06	5.11254e+06	4.91825e+06	4.89248e+06	5.15468e+06	4.97468e+06
neg_885	1.784	288.095	C11 H16 N2 O7	NA	NA	NA	NA	NA	NA	NA	NA	NA	NA	4.50867e+06	6.19397e+06	6.16526e+06	5.04879e+06	5.64339e+06	5.42928e+06	2.67763e+06	3.72358e+06	2.59946e+06	2.40977e+06	2.95815e+06	1.91324e+06	8.11737e+06	8.81795e+06	5.83475e+06	5.82273e+06	5.83808e+06	6.8228e+06
neg_886	6.922	288.103	C15 H17 N2 O2 P	NA	NA	NA	NA	NA	NA	NA	NA	NA	NA	108136	136427	108405	100078	102510	103559	3.48091e+06	3.41315e+06	3.72067e+06	3.59832e+06	3.2834e+06	3.35097e+06	32000.4	25115	51133	64093.8	42446.7	55421.9
neg_887	1.208	289.079	C15 H17 N O P2	NA	NA	NA	NA	NA	NA	NA	NA	NA	NA	3.62583e+06	3.45921e+06	3.12627e+06	2.62391e+06	3.72166e+06	3.89525e+06	5.01694e+06	4.71908e+06	1.55435e+07	1.55405e+07	1.35498e+07	1.55523e+07	3.40709e+06	2.44777e+06	2.85067e+06	3.33965e+06	2.97749e+06	2.49027e+06
neg_888	0.875	289.079	C5 H16 N5 O7 P	NA	NA	NA	NA	NA	NA	NA	NA	NA	NA	2.03801e+06	2.16006e+06	2.38158e+06	3.74249e+06	2.74017e+06	2.14012e+06	1.14288e+07	1.13637e+07	1.11556e+07	1.14474e+07	1.23902e+07	9.33428e+06	1.88267e+06	1.97388e+06	2.07966e+06	2.12634e+06	1.62773e+06	2.4451e+06
neg_889	4.855	289.116	C12 H19 N O7	NA	NA	NA	NA	NA	NA	NA	NA	NA	NA	3.69436e+07	3.72412e+07	3.39946e+07	3.81059e+07	3.9349e+07	3.84695e+07	3.69784e+07	3.47605e+07	3.35581e+07	3.62869e+07	3.92141e+07	3.43347e+07	2.27523e+07	2.30802e+07	2.20112e+07	2.20993e+07	2.25429e+07	2.1062e+07
neg_890	5.231	289.116	C12 H19 N O7	NA	NA	NA	NA	NA	NA	NA	NA	NA	NA	1.08574e+07	9.67489e+06	1.44713e+07	1.25563e+07	7.58297e+06	1.01818e+07	5.59301e+07	6.67583e+07	6.22127e+07	6.25262e+07	5.37106e+07	6.01431e+07	8.9277e+06	1.28593e+07	8.34376e+06	8.71748e+06	1.09473e+07	9.34338e+06
neg_891	3.974	289.116	C12 H19 N O7	NA	NA	NA	NA	NA	NA	NA	NA	NA	NA	3.19075e+06	2.21428e+06	1.80724e+06	2.18779e+06	2.52692e+06	2.17591e+06	1.64735e+06	1.09462e+06	1.46893e+06	1.30941e+06	745792	944248	1.98992e+06	1.57855e+06	1.9353e+06	1.76283e+06	2.62268e+06	2.01274e+06
neg_892	8.557	289.116	C12 H19 N O7	NA	NA	NA	NA	NA	NA	NA	NA	NA	NA	779863	791476	917603	645229	822807	688048	1.17284e+06	866998	1.07998e+06	954623	999413	852586	93364.9	93296.7	151375	85123	87616.9	141155
neg_893	8.762	289.116	C12 H19 N O7	NA	NA	NA	NA	NA	NA	NA	NA	NA	NA	4.44252e+06	4.12245e+06	4.06225e+06	4.24561e+06	3.97656e+06	4.532e+06	4.84836e+06	5.23612e+06	5.38714e+06	4.9956e+06	4.82503e+06	4.93227e+06	340351	317540	312712	300714	399391	1.33491e+06
neg_894	5.463	289.116	C12 H19 N O7	NA	NA	NA	NA	NA	NA	NA	NA	NA	NA	2.36836e+07	1.92943e+07	2.42357e+07	2.74858e+07	2.78685e+07	2.68979e+07	8.97295e+07	9.03136e+07	8.79449e+07	7.85742e+07	7.98959e+07	7.53984e+07	1.63579e+07	2.05822e+07	2.04549e+07	1.82283e+07	1.76985e+07	1.77845e+07
neg_895	8.481	289.116	C12 H19 N O7	NA	NA	NA	NA	NA	NA	NA	NA	NA	NA	4.05597e+06	4.08038e+06	4.21288e+06	4.35953e+06	4.26322e+06	4.1561e+06	4.62284e+06	5.87829e+06	6.01759e+06	5.38357e+06	5.38745e+06	6.20912e+06	4.20065e+06	5.41658e+06	5.28673e+06	5.01657e+06	5.6866e+06	5.075e+06
neg_896	7.662	289.116	C12 H19 N O7	NA	NA	NA	NA	NA	NA	NA	NA	NA	NA	856348	751466	784737	806597	808963	763107	659425	594846	560103	560656	521236	545842	1.16623e+06	1.128e+06	1.25707e+06	1.24494e+06	1.22311e+06	1.2171e+06
neg_897	6.349	289.116	C12 H19 N O7	NA	NA	NA	NA	NA	NA	NA	NA	NA	NA	2.52456e+06	2.76746e+06	1.80627e+06	2.32079e+06	1.92635e+06	2.02559e+06	1.16848e+06	1.33409e+06	882444	1.59566e+06	997321	1.36772e+06	3.18243e+06	3.98389e+06	3.24083e+06	3.27262e+06	3.53906e+06	3.32698e+06
neg_898	5.802	289.116	C12 H19 N O7	NA	NA	NA	NA	NA	NA	NA	NA	NA	NA	2.3979e+08	239289695	2.21247e+08	2.29656e+08	2.30185e+08	2.73176e+08	5.05976e+08	5.57142e+08	520330959	5.00791e+08	4.86444e+08	4.51686e+08	4.93421e+07	4.71875e+07	4.85429e+07	4.8444e+07	5.23501e+07	5.05676e+07
neg_899	6.11	289.116	C12 H19 N O7	NA	NA	NA	NA	NA	NA	NA	NA	NA	NA	1.88507e+06	1.97275e+06	982841	2.2874e+06	2.41414e+06	1.9224e+06	3.96456e+06	4.3582e+06	4.36438e+06	4.31437e+06	3.78984e+06	3.96734e+06	888749	907455	946098	912253	1.0009e+06	830368
neg_900	5.799	289.152	C13 H23 N O6	NA	NA	NA	NA	NA	NA	NA	NA	NA	NA	2.10587e+06	2.17543e+06	1.97981e+06	1.94494e+06	2.01559e+06	1.86806e+06	9.59343e+06	9.89267e+06	1.01435e+07	9.99577e+06	9.54925e+06	1.10199e+07	1.62136e+06	1.58485e+06	1.42944e+06	1.51924e+06	1.54078e+06	1.48344e+06
neg_901	6.215	289.152	C13 H23 N O6	NA	NA	NA	NA	NA	NA	NA	NA	NA	NA	1.01629e+06	753206	880960	807656	649314	828160	2.81478e+06	3.00115e+06	3.01667e+06	2.78668e+06	2.77498e+06	3.20499e+06	671877	658788	572790	687282	626453	687104
neg_902	7.763	289.152	C13 H23 N O6	NA	NA	NA	NA	NA	NA	NA	NA	NA	NA	391435	459968	382365	430132	400364	390363	2.3218e+06	2.33328e+06	2.24584e+06	2.35524e+06	2.04668e+06	2.31115e+06	366142	249733	293391	268383	327274	318910
neg_903	0.711	289.943	NA	NA	NA	NA	NA	NA	NA	NA	NA	NA	NA	6.76207e+07	8.13257e+07	8.28079e+07	7.97602e+07	8.16314e+07	7.49435e+07	5.4373e+07	5.07267e+07	4.96549e+07	5.2722e+07	5.59342e+07	4.79219e+07	3.31659e+07	3.7057e+07	3.47773e+07	3.3547e+07	3.52669e+07	3.70787e+07
neg_904	0.75	290.04	C7 H15 O10 P	D-Sedoheptulose 7-phosphate	NA	HMDB0001068	C05382	17216052	Carbohydrates	Organic oxygen compounds	Organooxygen compounds	Carbohydrates and carbohydrate conjugates	NA	1.52776e+07	1.59028e+07	1.68778e+07	1.71693e+07	1.66498e+07	1.71533e+07	1.46601e+07	1.32127e+07	1.39896e+07	1.61603e+07	1.61437e+07	1.50807e+07	1.10116e+07	1.05138e+07	1.15457e+07	1.02347e+07	9.92089e+06	1.09037e+07
neg_905	1.444	290.063	C12 H18 O4 S2	NA	NA	NA	NA	NA	NA	NA	NA	NA	NA	7.14613e+06	6.33183e+06	5.75665e+06	4.0242e+06	4.71476e+06	5.09037e+06	1.20672e+07	1.47964e+07	1.35963e+07	1.15807e+07	1.46525e+07	1.4965e+07	1.0677e+06	1.4622e+06	1.27851e+06	1.30424e+06	1.3947e+06	1.36525e+06
neg_906	6.303	290.078	C15 H14 O6	NA	NA	NA	NA	NA	NA	NA	NA	NA	NA	2.30078e+06	2.67168e+06	2.54351e+06	2.28927e+06	2.45193e+06	2.04701e+06	75056.1	67615.4	62530.7	63817.3	73332.8	69508.7	125855	129241	135182	137515	136994	142948
neg_907	7.885	290.079	C15 H14 O6	(+)-Catechin hydrate	Flavonoids	NA	NA	NA	NA	NA	NA	NA	NA	42061	26288.9	76647.4	46043.9	50509.6	33382.4	24879.9	28649.8	30112.1	47677.8	29163	52242.4	4.66076e+06	2.51414e+06	3.38581e+06	2.83563e+06	3.12196e+06	3.34311e+06
neg_908	8.841	290.09	C14 H14 N2 O5	Indole-3-acetyl-L-aspartic acid	NA	NA	NA	393931	NA	NA	NA	NA	NA	1.22543e+06	1.15501e+06	1.1873e+06	1.22441e+06	1.22431e+06	1.2283e+06	1.59819e+06	1.74934e+06	1.40959e+06	1.38991e+06	1.47301e+06	1.577e+06	675781	674904	730898	729649	651697	618595
neg_909	3.898	290.1	C12 H18 O8	NA	NA	NA	NA	NA	NA	NA	NA	NA	NA	131955	141973	167601	135751	221684	134856	185952	350880	170232	178952	159778	189397	1.73379e+06	1.4993e+06	1.47095e+06	1.92356e+06	1.58438e+06	1.59485e+06
neg_910	10.631	290.115	C16 H18 O5	NA	NA	NA	NA	NA	NA	NA	NA	NA	NA	1.02954e+07	1.01758e+07	1.08919e+07	1.01175e+07	1.07185e+07	1.10802e+07	159339	145759	126239	132263	132895	128937	33136.7	24994.4	33202.7	23390.3	22043.8	18267.1
neg_911	0.706	290.956	C4 H6 Cl N3 O8 S	NA	NA	NA	NA	NA	NA	NA	NA	NA	NA	1.75776e+07	2.11347e+07	2.06026e+07	2.03129e+07	2.17776e+07	2.09841e+07	2.69708e+07	2.50379e+07	2.4597e+07	2.34374e+07	2.52397e+07	2.33674e+07	1.58323e+07	1.72845e+07	1.86341e+07	1.72419e+07	1.8653e+07	1.78611e+07
neg_912	5.735	291.074	NA	NA	NA	NA	NA	NA	NA	NA	NA	NA	NA	1.08096e+06	947927	846855	942260	1.11458e+06	877200	1.41964e+07	1.17791e+07	1.50959e+07	8.17082e+06	9.50242e+06	1.4579e+07	3.84597e+06	5.60476e+06	5.6705e+06	4.71878e+06	4.04769e+06	6.46343e+06
neg_913	0.904	291.095	C5 H18 N5 O7 P	NA	NA	NA	NA	NA	NA	NA	NA	NA	NA	1.02602e+07	8.80319e+06	9.54035e+06	9.99495e+06	9.09201e+06	1.06273e+07	4.44584e+07	4.46693e+07	4.5317e+07	4.00438e+07	4.31875e+07	4.57354e+07	5.2561e+06	6.27597e+06	6.3139e+06	5.36204e+06	4.63142e+06	6.24411e+06
neg_914	1.24	291.095	C14 H18 N3 P S	NA	NA	NA	NA	NA	NA	NA	NA	NA	NA	4.29555e+06	4.61292e+06	4.68736e+06	4.92116e+06	4.65855e+06	5.34405e+06	1.59923e+07	1.29802e+07	1.56527e+07	1.76532e+07	9.5308e+06	1.53663e+07	5.64562e+06	5.42675e+06	5.38065e+06	5.29274e+06	7.79894e+06	8.534e+06
neg_915	3.106	291.095	C11 H17 N O8	NA	NA	NA	NA	NA	NA	NA	NA	NA	NA	2.95695e+06	2.92174e+06	2.67223e+06	2.96843e+06	2.81931e+06	2.86637e+06	9.35378e+07	1.32666e+08	1.17247e+08	1.38208e+08	1.21371e+08	9.41939e+07	1.38667e+06	1.16216e+06	951161	1.56442e+06	1.14328e+06	1.45943e+06
neg_916	7.693	291.095	C11 H17 N O8	NA	NA	NA	NA	NA	NA	NA	NA	NA	NA	1.13106e+06	1.10365e+06	914276	1.1375e+06	1.11114e+06	1.22781e+06	2.15714e+07	2.15857e+07	2.10786e+07	2.33809e+07	2.11297e+07	2.21367e+07	1.188e+06	1.74591e+06	1.30865e+06	1.47305e+06	1.36961e+06	1.45896e+06
neg_917	6.981	291.095	C11 H17 N O8	NA	NA	NA	NA	NA	NA	NA	NA	NA	NA	341162	280768	315106	336102	247444	330504	8.93286e+06	8.89975e+06	8.6035e+06	8.79417e+06	9.09113e+06	9.21543e+06	171747	256622	240643	189194	156609	198193
neg_918	6.356	292.058	C18 H14 P2	NA	NA	NA	NA	NA	NA	NA	NA	NA	NA	423911	439366	457019	438646	457969	457275	416961	377802	399591	406471	445355	388471	3.12784e+06	3.94876e+06	3.27422e+06	3.47233e+06	2.74201e+06	3.39807e+06
neg_919	10.4	292.076	C15 H16 O4 S	NA	NA	NA	NA	NA	NA	NA	NA	NA	NA	5.44465e+06	5.57647e+06	6.18747e+06	4.39025e+06	4.70832e+06	4.55197e+06	3.30759e+06	2.78215e+06	2.79721e+06	3.11306e+06	3.24625e+06	3.98754e+06	3.48549e+06	3.1568e+06	3.22171e+06	3.04141e+06	3.14575e+06	3.04027e+06
neg_920	8.88	292.079	C11 H16 O9	NA	NA	NA	NA	NA	NA	NA	NA	NA	NA	329978	241888	304292	352879	290083	289538	634533	723916	677686	685317	672306	691846	3.41294e+06	3.49895e+06	3.45663e+06	3.60366e+06	3.6513e+06	3.54519e+06
neg_921	5.51	292.079	C11 H16 O9	NA	NA	NA	NA	NA	NA	NA	NA	NA	NA	2454186	2.50275e+06	2.54006e+06	3.08024e+06	1.88658e+06	2.15791e+06	1.84129e+07	2.1571e+07	1.81357e+07	1.68392e+07	2.01317e+07	1.90387e+07	12318381	1.2394e+07	1.25626e+07	1.39837e+07	1.27047e+07	1.36882e+07
neg_922	5.7	292.079	C11 H16 O9	NA	NA	NA	NA	NA	NA	NA	NA	NA	NA	1.84014e+06	1.27502e+06	1.45074e+06	1.01477e+06	1.05522e+06	1.33638e+06	1.09885e+07	1.13556e+07	1.04474e+07	9.83763e+06	1.00978e+07	9.26018e+06	3.95644e+06	3.58436e+06	3.83839e+06	3.22175e+06	3.61921e+06	3.55071e+06
neg_923	5.965	292.079	C11 H16 O9	NA	NA	NA	NA	NA	NA	NA	NA	NA	NA	1.68015e+07	1.26313e+07	1.24875e+07	1.5239e+07	1.56008e+07	1.58e+07	6.17706e+07	5.91192e+07	5.76232e+07	5.58959e+07	5.53633e+07	6.38405e+07	2.93069e+07	2.566e+07	2.56217e+07	2.83034e+07	2.8366e+07	2.67754e+07
neg_924	5.076	292.079	C11 H16 O9	NA	NA	NA	NA	NA	NA	NA	NA	NA	NA	2.91562e+06	2.38365e+06	5.17062e+06	5.49318e+06	6.87989e+06	6.55484e+06	4.56791e+06	3.13213e+07	3.91511e+06	4.76672e+06	1.11786e+07	3.001e+06	1.00325e+07	6.90896e+06	7.16961e+06	1.38276e+07	5.20855e+06	5.29306e+06
neg_925	1.406	292.084	C9 H16 N4 O5 S	NA	NA	NA	NA	NA	NA	NA	NA	NA	NA	6.91944e+06	1.2117e+07	8.29267e+06	1.36649e+07	9.74567e+06	9.46943e+06	7.22485e+06	8.81387e+06	8.16474e+06	7.01693e+06	8.04596e+06	8.51129e+06	4.72397e+06	5.02178e+06	5.69181e+06	5.48596e+06	4.03069e+06	6.78501e+06
neg_926	14.263	292.203	C18 H28 O3	12-Oxo phytodienoic acid	NA	NA	C01226	NA	Fatty acyls[FA]	FA Fatty acyls	FA02 Octadecanoids	FA0201 12-oxophytodienoic acid metabolites	map00592 alpha-Linolenic acid metabolism; map01100 Metabolic pathways; map01110 Biosynthesis of secondary metabolites	1.20423e+07	1.18791e+07	1.04301e+07	1.30792e+07	1.32918e+07	1.27959e+07	9.50138e+06	7.62499e+06	9.84149e+06	9.68055e+06	8.94139e+06	9.88227e+06	2.50025e+07	2.06612e+07	2.28704e+07	2.13437e+07	2.38377e+07	2.45072e+07
neg_927	15.233	292.203	C18 H30 O4	13(S)-HpOTrE	NA	NA	NA	29273197	NA	NA	NA	NA	NA	1.65963e+07	1.561e+07	1.4264e+07	1.48577e+07	1.57161e+07	1.55127e+07	1.23444e+07	1.12499e+07	1.31209e+07	1.1931e+07	1.16992e+07	1.32073e+07	1.50233e+07	1.69044e+07	1.40332e+07	1.79282e+07	1.96731e+07	1.44215e+07
neg_928	0.848	293.074	C4 H16 N5 O8 P	NA	NA	NA	NA	NA	NA	NA	NA	NA	NA	2.24291e+06	2.35961e+06	3.25163e+06	2.12827e+06	2.14291e+06	2.22651e+06	1.19392e+07	1.18464e+07	1.1106e+07	1.19598e+07	1.39605e+07	1.16798e+07	1.50054e+06	1.73447e+06	1.66973e+06	1.68579e+06	1.5424e+06	1.91876e+06
neg_929	1.161	293.074	C4 H16 N5 O8 P	NA	NA	NA	NA	NA	NA	NA	NA	NA	NA	4.47162e+06	4.31546e+06	4.32294e+06	3.69449e+06	3.48446e+06	4.22733e+06	2.07614e+07	1.62077e+07	1.68731e+07	1.59725e+07	1.83113e+07	1.70675e+07	2.75378e+06	2.34753e+06	2.93747e+06	1.89249e+06	2.64792e+06	3.21263e+06
neg_930	5.779	293.074	C10 H15 N O9	NA	NA	NA	NA	NA	NA	NA	NA	NA	NA	1.22699e+06	1.5928e+06	1.5763e+06	1.6082e+06	1.82934e+06	1.38447e+06	1.22803e+07	1.40532e+07	1.34151e+07	1.36484e+07	1.27788e+07	1.28835e+07	2.63987e+06	3.89375e+06	4.19743e+06	2.74147e+06	3.35134e+06	2.77959e+06
neg_931	5.097	293.074	C10 H15 N O9	NA	NA	NA	NA	NA	NA	NA	NA	NA	NA	364010	401729	413560	344526	529040	398118	5.47358e+06	5.06228e+06	5.48652e+06	6.20938e+06	5.59412e+06	5.74761e+06	1.07297e+06	1.03337e+06	978135	1.2792e+06	1.02219e+06	1.00446e+06
neg_932	5.227	293.089	C14 H15 N O6	NA	NA	NA	NA	NA	NA	NA	NA	NA	NA	1.61487e+07	1.73959e+07	1.32344e+07	1.57935e+07	1.58428e+07	1.57943e+07	2.03268e+07	2.14921e+07	1.87498e+07	2.12637e+07	1.95191e+07	2.15826e+07	7.84747e+06	7.3875e+06	6.97374e+06	6.6871e+06	7.46391e+06	7.22527e+06
neg_933	6.203	294.073	C14 H14 O7	NA	NA	NA	NA	NA	NA	NA	NA	NA	NA	1.92314e+07	1.54677e+07	1.75399e+07	1.53747e+07	1.63928e+07	1.82107e+07	1.38112e+07	1.53259e+07	1.42743e+07	2.22089e+07	1.65903e+07	1.67658e+07	71320140	7.98563e+07	7.33358e+07	6.21356e+07	5.70392e+07	5.21763e+07
neg_934	4.547	294.121	C14 H18 N2 O5	NA	NA	NA	NA	NA	NA	NA	NA	NA	NA	1.36568e+06	999704	1.32967e+06	954664	1.05812e+06	1.10886e+06	1.4222e+07	1.5499e+07	1.38612e+07	1.36177e+07	1.31335e+07	1.37001e+07	1.67092e+06	1.58333e+06	1.51944e+06	1.85413e+06	1.77555e+06	1.95283e+06
neg_935	4.495	294.131	C12 H22 O8	NA	NA	NA	NA	NA	NA	NA	NA	NA	NA	6.17089e+06	5.31982e+06	5.79431e+06	5.40239e+06	5.55559e+06	6.16554e+06	4.22431e+06	4.68432e+06	3.89983e+06	4.32301e+06	3.6829e+06	4.28159e+06	2.61639e+06	2.96428e+06	3.10714e+06	3.17666e+06	2.79771e+06	2.84964e+06
neg_936	3.589	294.131	C12 H22 O8	NA	NA	NA	NA	NA	NA	NA	NA	NA	NA	1.55138e+07	1.28714e+07	1.31005e+07	1.32083e+07	1.40423e+07	9.04184e+06	4.3888e+07	5.33005e+07	4.43375e+07	4.85851e+07	4.69083e+07	4.44184e+07	8.69788e+06	1.07251e+07	9.00319e+06	8.66499e+06	9.74009e+06	9.2717e+06
neg_937	15.266	294.186	C14 H30 O4 S	Myristyl sulfate	NA	HMDB0014607	NA	5058	Organic acids	Organic acids and derivatives	Organic sulfuric acids and derivatives	Sulfuric acid esters	NA	2.93377e+07	2.55264e+07	4.56417e+07	2.79883e+07	2.80423e+07	3.43129e+07	3.07737e+07	3.2098e+07	2.66957e+07	3.05598e+07	3.20429e+07	3.19867e+07	1.91538e+07	1.11924e+07	8.82803e+06	1.71462e+07	1.12576e+07	1.20408e+07
neg_938	15.848	294.219	C18 H30 O3	13(S)-HOTrE	NA	NA	C16316	NA	Fatty acyls[FA]	FA Fatty acyls	FA02 Octadecanoids	FA0200 Other Octadecanoids	map00592 alpha-Linolenic acid metabolism	5.52811e+07	5.48573e+07	4.84295e+07	5.98021e+07	66622964	6.74075e+07	3.19634e+07	5.2404e+07	5.57222e+07	4.70396e+07	3.83885e+07	3.42527e+07	4.30526e+08	4.35827e+08	3.85277e+08	4.20042e+08	3.92248e+08	4.35879e+08
neg_939	1.413	295.036	C7 H16 N5 P3 S	NA	NA	NA	NA	NA	NA	NA	NA	NA	NA	368043	328510	324018	522829	376606	441104	9.11137e+06	8.08446e+06	9.33427e+06	9.07714e+06	9.11483e+06	9.72006e+06	206399	185256	194602	222671	192638	211535
neg_940	5.042	295.105	C14 H17 N O6	NA	NA	NA	NA	NA	NA	NA	NA	NA	NA	2.39665e+06	2.33235e+06	2.46514e+06	2.58439e+06	2.44341e+06	2.92002e+06	1.18978e+07	1.09291e+07	1.06304e+07	1.17699e+07	1.01896e+07	1.03109e+07	5.83728e+06	6.10597e+06	5.36302e+06	5.71446e+06	6.89769e+06	5.97747e+06
neg_941	8.1	295.105	C14 H17 N O6	NA	NA	NA	NA	NA	NA	NA	NA	NA	NA	785182	692078	710195	796684	761760	816290	2.74762e+06	2.71224e+06	2.6553e+06	2.60053e+06	2.64486e+06	2.87461e+06	456883	468663	477741	378307	445130	495462
neg_942	0.726	295.9	C2 H5 N2 O7 P S3	NA	NA	NA	NA	NA	NA	NA	NA	NA	NA	2.20105e+07	2.28707e+07	2.35358e+07	2.22764e+07	2.43929e+07	2.28759e+07	4.58281e+06	4.81046e+06	4.75101e+06	5.67224e+06	5.58039e+06	5.14011e+06	1.11351e+07	1.17693e+07	1.1469e+07	1.17156e+07	1.15486e+07	1.08e+07
neg_943	11.615	296.068	C17 H12 O5	4-Hydroxy-3-[2-(2-hydroxyphenyl)-2-oxoethyl]-2H-chromen-2-one	NA	NA	NA	18007878	NA	NA	NA	NA	NA	1.46056e+06	1.60865e+06	1.53823e+06	1.41051e+06	1.62478e+06	1.61482e+06	62648.8	61724.1	61076.2	58739.1	60480.2	69104.4	2.17783e+06	2.13454e+06	1.88905e+06	2.18336e+06	2.12891e+06	1.96759e+06
neg_944	1.16	296.073	C10 H16 O10	NA	NA	NA	NA	NA	NA	NA	NA	NA	NA	1.2169e+07	9.91396e+06	9.78071e+06	9.85459e+06	9.72757e+06	1.01938e+07	3.39847e+07	2.56544e+07	2.70133e+07	2.89196e+07	3.76177e+07	3.36888e+07	8.24855e+06	1.07249e+07	7.75122e+06	7.48368e+06	9.23297e+06	9.25283e+06
neg_945	0.843	296.074	C7 H16 N6 O3 S2	NA	NA	NA	NA	NA	NA	NA	NA	NA	NA	1.01777e+07	1.28527e+07	1.33972e+07	9.18708e+06	9.91164e+06	9.40647e+06	3.51096e+07	3.52802e+07	3.36083e+07	3.05065e+07	3.75146e+07	3.6668e+07	8.80604e+06	9.79496e+06	1.10633e+07	9.04647e+06	1.00198e+07	1.02361e+07
neg_946	5.116	296.074	C10 H16 O10	NA	NA	NA	NA	NA	NA	NA	NA	NA	NA	1.15238e+07	1.26995e+07	1.45755e+07	1.71633e+07	1.28825e+07	1.1368e+07	1.97354e+07	2.2328e+07	2.76981e+07	2.58189e+07	2.52654e+07	2.42559e+07	1.45461e+07	1.84286e+07	1.78907e+07	1.50165e+07	1.42953e+07	1.47891e+07
neg_947	11.557	296.089	C14 H16 O7	NA	NA	NA	NA	NA	NA	NA	NA	NA	NA	340225	405033	515195	397695	395556	312967	85951	131295	118868	113409	115035	72595.2	306459	418657	491829	310890	341561	354867
neg_948	8.107	296.089	C14 H16 O7	NA	NA	NA	NA	NA	NA	NA	NA	NA	NA	2.56397e+06	2.10628e+06	2.0551e+06	2.25738e+06	2.35824e+06	2.40357e+06	2.08931e+06	2.16715e+06	2.16013e+06	2.13857e+06	2.01463e+06	2.34986e+06	4.31339e+06	4.29205e+06	4.28212e+06	4.26426e+06	4.51801e+06	4.18581e+06
neg_949	7.154	296.089	C14 H16 O7	NA	NA	NA	NA	NA	NA	NA	NA	NA	NA	6.45937e+06	6.22014e+06	6.3269e+06	6.16188e+06	6.72893e+06	6.31146e+06	3.69933e+06	3.93305e+06	4.06612e+06	3.38775e+06	3.39242e+06	3.40353e+06	1.23383e+07	1.2054e+07	1.2104e+07	1.23716e+07	1.25754e+07	1.23613e+07
neg_950	7.836	296.089	C14 H16 O7	NA	NA	NA	NA	NA	NA	NA	NA	NA	NA	1.08777e+06	783142	822695	957164	765547	1.04847e+06	773029	856605	795284	873546	794390	961779	3.05054e+06	2.6816e+06	2.80309e+06	3.23218e+06	2.88732e+06	2.57845e+06
neg_951	6.975	296.089	C14 H16 O7	NA	NA	NA	NA	NA	NA	NA	NA	NA	NA	1.75981e+07	1.72221e+07	1.61533e+07	1.68385e+07	1.61344e+07	1.73704e+07	5.25613e+07	5.30462e+07	4.96635e+07	5.28801e+07	4.95123e+07	5.52527e+07	5.41485e+07	6.54475e+07	5.11386e+07	5.30851e+07	5.49829e+07	5.56124e+07
neg_952	9.438	296.089	C14 H16 O7	NA	NA	NA	NA	NA	NA	NA	NA	NA	NA	1.32821e+06	1.44691e+06	1.67262e+06	1.51921e+06	1.5943e+06	1.32825e+06	694169	773736	815301	875012	843299	665732	1.73897e+06	2.10992e+06	2.18489e+06	1.97247e+06	1.96573e+06	1.903e+06
neg_953	9.606	296.089	C14 H16 O7	NA	NA	NA	NA	NA	NA	NA	NA	NA	NA	1.29598e+06	1.53477e+06	1.38909e+06	1.32408e+06	1.36394e+06	1.4511e+06	770534	779288	739005	815651	820017	653129	1.4411e+06	1.63204e+06	1.68162e+06	1.43032e+06	1.39101e+06	1.46083e+06
neg_954	3.598	296.137	C14 H20 N2 O5	NA	NA	NA	NA	NA	NA	NA	NA	NA	NA	1.4346e+07	1.6e+07	2.10425e+07	1.34254e+07	1.27506e+07	1.65642e+07	7.09792e+07	5.47877e+07	6.65006e+07	6.01863e+07	6.89709e+07	6.60981e+07	1.51574e+07	1.12964e+07	1.13603e+07	1.32087e+07	1.34401e+07	9.89685e+06
neg_955	17.571	296.235	C18 H32 O3	(+/-)13-hode	NA	NA	NA	NA	NA	NA	NA	NA	NA	5.51564e+07	4.769e+07	4.67585e+07	5.05743e+07	5.09569e+07	5.02348e+07	28328905	3.07588e+07	3.10662e+07	2.89944e+07	2.83032e+07	3.04842e+07	2.05402e+08	218963848	2.17791e+08	2.04514e+08	2.1265e+08	2.00432e+08
neg_956	5.714	297.067	C9 H21 N3 P2 S2	NA	NA	NA	NA	NA	NA	NA	NA	NA	NA	2.89657e+06	2.87513e+06	2.92463e+06	3.06421e+06	2.77565e+06	2.67365e+06	6.84556e+06	7.01116e+06	7.22205e+06	7.0759e+06	7.08903e+06	6.9402e+06	1.47359e+06	1.50779e+06	1.34436e+06	1.29758e+06	1.45104e+06	1.29101e+06
neg_957	8.664	297.067	C7 H16 N5 O4 P S	NA	NA	NA	NA	NA	NA	NA	NA	NA	NA	885465	838395	792717	877150	942966	901415	1.36518e+06	1.38815e+06	1.38933e+06	1.49857e+06	1.34778e+06	1.50236e+06	1.26923e+06	1.22531e+06	1.32835e+06	1.34035e+06	1.47483e+06	1.31031e+06
neg_958	5.231	297.084	C11 H15 N5 O3 S	5'-S-Methyl-5'-thioadenosine	NA	HMDB0001173	C00170	388321	Nucleic acids and analogues	Nucleosides, nucleotides, and analogues	5'-deoxyribonucleosides	5'-deoxy-5'-thionucleosides	map00270 Cysteine and methionine metabolism; map00908 Zeatin biosynthesis; map01060 Biosynthesis of plant secondary metabolites; map01100 Metabolic pathways	3.4003e+07	2.67986e+07	3.07321e+07	2.75449e+07	2.71178e+07	4.19721e+07	9.03107e+07	9.00286e+07	9.06378e+07	1.00667e+08	8.30039e+07	9.33111e+07	35839868	3.6644e+07	3.41922e+07	3.51642e+07	2.89795e+07	3.57332e+07
neg_959	1.663	297.107	C11 H15 N5 O5	NA	NA	NA	NA	NA	NA	NA	NA	NA	NA	1.38633e+07	1.24057e+07	1.25699e+07	13108714	1.23667e+07	1.17177e+07	1.29403e+06	1.09243e+06	1.21491e+06	1.17082e+06	1.08813e+06	1.48506e+06	6.83189e+06	6.90951e+06	5.91132e+06	7.63506e+06	7.30236e+06	6.73653e+06
neg_960	5.152	297.121	C14 H19 N O6	NA	NA	NA	NA	NA	NA	NA	NA	NA	NA	3.08468e+06	2.85503e+06	2.90999e+06	2.88358e+06	2.85391e+06	2.75053e+06	6.34186e+06	2.93509e+07	6.15289e+06	5.56414e+06	5.23529e+06	6.37148e+06	4.27722e+06	4.46458e+06	4.40646e+06	4.49002e+06	4.59784e+06	4.19111e+06
neg_961	11.76	297.157	C15 H23 N O5	NA	NA	NA	NA	NA	NA	NA	NA	NA	NA	873042	754185	776460	803679	777391	835842	291679	310343	290167	309918	268907	310556	694981	715004	618472	662160	719047	717924
neg_962	14.856	297.238	NA	NA	NA	NA	NA	NA	NA	NA	NA	NA	NA	1.2326e+06	1.36023e+06	1.17022e+06	988681	1.19284e+06	1.37277e+06	2.23865e+06	2.35939e+06	2.48375e+06	2.25108e+06	2.13606e+06	2.28554e+06	2.07528e+06	2.36303e+06	2.14364e+06	2.32599e+06	2.20597e+06	2.14633e+06
neg_963	10.97	298.068	C13 H14 O8	NA	NA	NA	NA	NA	NA	NA	NA	NA	NA	2.43301e+06	3.11325e+06	2.83471e+06	2.56071e+06	2.72376e+06	3.04302e+06	1.17175e+06	1.19269e+06	1.26499e+06	1.22229e+06	1.27285e+06	1.29203e+06	3.10674e+06	3.56169e+06	5.9682e+06	2.66011e+06	2.61779e+06	2.98201e+06
neg_964	8.507	298.068	C13 H14 O8	NA	NA	NA	NA	NA	NA	NA	NA	NA	NA	1.35827e+08	1.54155e+08	1.61141e+08	1.55868e+08	1.46506e+08	1.41804e+08	1.1413e+08	1.28692e+08	1.42949e+08	1.53249e+08	1.31518e+08	1.18043e+08	133540124	1.29341e+08	123503693	1.32709e+08	1.23486e+08	1.27365e+08
neg_965	10.267	298.068	C13 H14 O8	NA	NA	NA	NA	NA	NA	NA	NA	NA	NA	1.45562e+07	1.61281e+07	1.6455e+07	1.54858e+07	1.48957e+07	1.30481e+07	3.43497e+06	3.73782e+06	3.68672e+06	3.70829e+06	3.85835e+06	3.63212e+06	2.13995e+07	2.34163e+07	2.42622e+07	2.0983e+07	2.09266e+07	2.06051e+07
neg_966	7.767	298.068	C13 H14 O8	NA	NA	NA	NA	NA	NA	NA	NA	NA	NA	1.66026e+07	1.98514e+07	1.85857e+07	1.76983e+07	2.02695e+07	1.89096e+07	7.26484e+06	7.77263e+06	7.37308e+06	8.05786e+06	8.95615e+06	7.57569e+06	2.82595e+07	2.59361e+07	2.65062e+07	2.59481e+07	2.32129e+07	2.4772e+07
neg_967	8.32	298.068	C13 H14 O8	NA	NA	NA	NA	NA	NA	NA	NA	NA	NA	6040673009	6420082091	6433867253	6524134289	6494859708	6252538711	4343945944	4661252485	4791316233	4429380309	4677585941	4391956840	5535965060	4787853964	6218129962	5674556469	5823153576	5438090354
neg_968	4.5	298.068	C13 H14 O8	NA	NA	NA	NA	NA	NA	NA	NA	NA	NA	1.09287e+08	9.56022e+07	9.46824e+07	1.52503e+08	9.2552e+07	1.18388e+08	6.70743e+07	1.27499e+08	7.76649e+07	8.998e+07	6.21939e+07	1.1438e+08	1.65751e+08	1.75281e+08	1.69357e+08	1.82833e+08	1.9352e+08	2.04427e+08
neg_969	8.011	298.068	C13 H14 O8	NA	NA	NA	NA	NA	NA	NA	NA	NA	NA	1850519705	2313673403	2331575371	2236024383	2117298625	1985703899	7.75387e+08	9.10387e+08	8.71384e+08	8.34827e+08	1034021317	6.43523e+08	1569428447	1908562775	2059192185	1692595362	1874657877	1861263537
neg_970	12.255	298.068	C13 H14 O8	NA	NA	NA	NA	NA	NA	NA	NA	NA	NA	1.23191e+06	1.71174e+06	1.46142e+06	1.28072e+06	1.3154e+06	1.57682e+06	761603	697278	692660	768878	794666	751510	1.60973e+06	1.92679e+06	1.82945e+06	1.98901e+06	1.43612e+06	1.6568e+06
neg_971	5.399	298.068	C13 H14 O8	NA	NA	NA	NA	NA	NA	NA	NA	NA	NA	7607722766	8402279705	9271369944	8247822278	9640670201	7871621768	9875897663	5518977856	5378642949	6288323288	6049569204	5151985827	9860389388	12212420244	13031969518	11560009351	10433320929	10482510628
neg_972	7.611	298.068	C13 H14 O8	NA	NA	NA	NA	NA	NA	NA	NA	NA	NA	1.85429e+07	7.03775e+06	2.59073e+07	2.14274e+07	1.73775e+07	1.60015e+07	3.65356e+06	7.89513e+06	7.32412e+06	3.20374e+06	3.42449e+06	2.49463e+06	5.84623e+06	4.88612e+06	5.8217e+06	1.24338e+07	5.09489e+06	5.33908e+06
neg_973	4.994	298.068	C13 H14 O8	NA	NA	NA	NA	NA	NA	NA	NA	NA	NA	143558345	214005841	1.85151e+08	1.55814e+08	1.72546e+08	1.41345e+08	6.69798e+07	6.07711e+07	7.88047e+07	6.67194e+07	8.5712e+07	6.32376e+07	2.86274e+08	3.13209e+08	4.01455e+08	2.64909e+08	2.86236e+08	2.80738e+08
neg_974	3.06	298.08	C12 H14 N2 O7	NA	NA	NA	NA	NA	NA	NA	NA	NA	NA	3.35379e+06	3.89603e+06	3.79424e+06	2.69183e+06	2.43316e+06	3.49635e+06	5.14945e+06	6.15304e+06	6.49316e+06	8.49558e+06	7.69726e+06	9.22379e+06	2.65438e+06	3.3966e+06	3.33376e+06	3.39686e+06	3.13753e+06	3.06121e+06
neg_975	11.337	298.084	C17 H14 O5	Coumafuryl	NA	NA	C18599	11338519	Pesticides/Herbicides	NA	NA	NA	NULL	2.69175e+06	2.65213e+06	2.87658e+06	2.61033e+06	2.6582e+06	2.81207e+06	13596.1	12758.2	12772.8	11858.6	12420.6	12993.7	15042.1	15406.9	14196.8	15514.3	15968.2	15076.9
neg_976	5.18	298.087	C6 H14 N6 O8	NA	NA	NA	NA	NA	NA	NA	NA	NA	NA	7.93789e+06	8.26968e+06	9.31526e+06	7.20092e+06	7.93656e+06	7.51847e+06	2.46939e+07	1.62499e+07	2.62899e+07	2.48555e+07	2.132e+07	2.2005e+07	5.66074e+06	7.25923e+06	6.89681e+06	6.73876e+06	5.50058e+06	4.65117e+06
neg_977	1.3	298.126	C11 H22 O9	NA	NA	NA	NA	NA	NA	NA	NA	NA	NA	1.37762e+06	2.32288e+06	2.46452e+06	1.13738e+07	6.88104e+06	3.20838e+06	1.73109e+07	1.45212e+07	4.77529e+06	1.49728e+07	1.88857e+07	1.41454e+07	6.53685e+06	824950	1.41084e+06	1.138e+06	939986	1.32153e+06
neg_978	1.434	298.126	C11 H22 O9	NA	NA	NA	NA	NA	NA	NA	NA	NA	NA	3.70864e+07	3.47905e+07	3.19591e+07	1.13738e+07	3.32723e+07	2.90813e+07	6.51676e+07	7.18923e+07	8.10086e+07	8.4579e+07	8.73783e+07	8.78692e+07	6.53685e+06	2.04625e+07	2.201e+07	2.13853e+07	2.12323e+07	1.99215e+07
neg_979	5.639	298.141	C15 H22 O6	NA	NA	NA	NA	NA	NA	NA	NA	NA	NA	3.79774e+06	3.60239e+06	3.46537e+06	3.72966e+06	4.0366e+06	4.40265e+06	297004	208704	209628	140397	134510	275010	965158	917215	989614	938013	949420	888123
neg_980	7.475	298.178	C10 H27 N4 O4 P	NA	NA	NA	NA	NA	NA	NA	NA	NA	NA	780940	799367	805045	874060	878226	841493	2.51999e+06	2.79753e+06	2.42587e+06	2.43527e+06	2.38393e+06	2532030	989825	1.01758e+06	983252	1.08819e+06	1.03875e+06	1.06792e+06
neg_981	12.972	298.214	C17 H30 O4	NA	NA	NA	NA	NA	NA	NA	NA	NA	NA	847951	662501	894616	748463	941703	720336	250301	222203	222222	186905	227433	265345	1.93141e+06	2.76395e+06	1.87192e+06	1.8949e+06	1.97158e+06	1.71243e+06
neg_982	16.095	298.25	C18 H34 O3	NA	NA	NA	NA	NA	NA	NA	NA	NA	NA	788821	753526	792740	562658	826571	612688	458449	671066	461739	480116	422086	605784	1.17496e+06	2.07263e+06	1.29968e+06	1.38055e+06	999795	1.33503e+06
neg_983	5.193	299.064	C6 H14 N5 O7 P	NA	NA	NA	NA	NA	NA	NA	NA	NA	NA	2.03049e+06	2.06014e+06	2.07689e+06	1.83485e+06	1.86703e+06	1.07267e+06	2.2349e+06	2.25275e+06	1.8218e+06	2.42573e+06	2.30191e+06	2.42926e+06	1.48905e+06	2.17679e+06	1.45551e+06	1.65713e+06	2.12439e+06	2.02954e+06
neg_984	7.768	299.071	C6 H13 N5 O9	NA	NA	NA	NA	NA	NA	NA	NA	NA	NA	1.3709e+06	1.44242e+06	2.03817e+06	2.25854e+06	2.11032e+06	2.1363e+06	1.01655e+06	616487	1.12297e+06	739673	1.07469e+06	684769	2.77705e+06	3.22055e+06	3.13607e+06	2.64704e+06	3.34431e+06	2.71946e+06
neg_985	4.997	299.071	C8 H20 N3 O3 P3	NA	NA	NA	NA	NA	NA	NA	NA	NA	NA	1.63546e+06	3.37779e+06	2.96008e+06	2.15935e+06	1.61427e+06	3.46827e+06	3.34434e+06	3.13364e+06	4.54766e+06	2.68839e+06	4.0481e+06	3.67202e+06	4.72184e+06	4.94486e+06	6.77957e+06	4.38728e+06	4.63132e+06	2.68841e+06
neg_986	5.399	299.072	C6 H13 N5 O9	NA	NA	NA	NA	NA	NA	NA	NA	NA	NA	1239261182	1712346344	1713563947	1810658591	1194319006	1394794097	1264675511	1203342408	1243076266	1250378321	1187405591	1271571264	1936479150	2004666016	2020495250	2043071988	1996858435	1980463863
neg_987	7.01	299.1	C13 H17 N O7	NA	NA	NA	NA	NA	NA	NA	NA	NA	NA	2.00077e+07	2.05471e+07	1.85896e+07	2.01082e+07	1.95883e+07	2.10621e+07	1.88831e+06	2.34085e+06	1.75181e+06	2.00945e+06	1.80305e+06	2.10935e+06	1.8512e+07	1.68931e+07	1.63058e+07	1.72948e+07	1.73079e+07	1.67834e+07
neg_988	0.792	299.121	C10 H21 N O9	NA	NA	NA	NA	NA	NA	NA	NA	NA	NA	4.16857e+07	4.44453e+07	4.5869e+07	4.21418e+07	4.68774e+07	4.21777e+07	1.31459e+08	1.23631e+08	1.24092e+08	1.25982e+08	1.36439e+08	1.25712e+08	2.02803e+07	2.09616e+07	2.22819e+07	2.15094e+07	2.15118e+07	2.09373e+07
neg_989	6.562	299.136	C15 H25 N O S2	NA	NA	NA	NA	NA	NA	NA	NA	NA	NA	3.84132e+06	3.54348e+06	3.76792e+06	3.84803e+06	4.02475e+06	3.788e+06	260626	262368	1.71224e+06	227665	2.01312e+06	1.44124e+06	384074	90112.2	264820	205911	98969.8	102255
neg_990	6.234	299.136	C14 H21 N O6	NA	NA	NA	NA	NA	NA	NA	NA	NA	NA	554315	339673	920220	259467	178815	334699	1.32268e+07	1.88683e+07	1.46259e+07	1.36804e+07	1.19703e+07	1.40503e+07	195865	640600	373506	502185	443010	409233
neg_991	7.908	299.136	C14 H21 N O6	NA	NA	NA	NA	NA	NA	NA	NA	NA	NA	421416	377845	298040	341612	272988	307367	875256	924972	832256	808311	776259	834842	948524	1.03087e+06	1.0215e+06	983664	968502	1.01674e+06
neg_992	5.106	299.136	C14 H21 N O6	NA	NA	NA	NA	NA	NA	NA	NA	NA	NA	1.59941e+07	1.47926e+07	1.65013e+07	1.50811e+07	1.47475e+07	1.55739e+07	5.92561e+07	2.33722e+07	7.63501e+07	6.93782e+07	6.99904e+07	7.08489e+07	2.22492e+07	2.51314e+07	2.56127e+07	2.60308e+07	2.10229e+07	2.26012e+07
neg_993	5.575	299.136	C14 H21 N O6	NA	NA	NA	NA	NA	NA	NA	NA	NA	NA	344615	313071	448270	481334	480495	312363	8.75852e+06	9.37082e+06	8.0444e+06	8.18018e+06	7.78666e+06	7.32515e+06	112575	606038	460283	543578	544293	584879
neg_994	6.034	299.136	C14 H21 N O6	NA	NA	NA	NA	NA	NA	NA	NA	NA	NA	2.55332e+06	2.50391e+06	2.65068e+06	2.86281e+06	2.43565e+06	2.34355e+06	2.88126e+06	3.23054e+06	2.55247e+06	3.17509e+06	2.8296e+06	3.213e+06	1.96843e+06	2.01044e+06	1.83038e+06	2.1076e+06	1.69623e+06	1.97356e+06
neg_995	11.546	299.173	C15 H25 N O5	NA	NA	NA	NA	NA	NA	NA	NA	NA	NA	3.57344e+06	4.31967e+06	3.66695e+06	3.67759e+06	3.1822e+06	3.56283e+06	4.94986e+06	4.81588e+06	5.05577e+06	5.15699e+06	4.77053e+06	4.64113e+06	4.25117e+06	3.37055e+06	3.23173e+06	3.6395e+06	3.37749e+06	3.26937e+06
neg_996	1.758	300.084	C9 H22 N2 O3 P2 S	NA	NA	NA	NA	NA	NA	NA	NA	NA	NA	2.94566e+07	2.75887e+07	2.33085e+07	2.66727e+07	2.70294e+07	2.53701e+07	1.39889e+07	1.34747e+07	1.29849e+07	1.10293e+07	1.12695e+07	1.00547e+07	5.05915e+06	5.44414e+06	5.96685e+06	4.90266e+06	5.20455e+06	4.64563e+06
neg_997	6.213	300.095	C16 H18 N2 P2	NA	NA	NA	NA	NA	NA	NA	NA	NA	NA	659562	729271	608012	581029	644820	617696	828919	876167	1.19087e+06	944633	996872	1.11729e+06	766756	825156	778079	692197	753374	690099
neg_998	0.876	300.095	C6 H17 N6 O6 P	NA	NA	NA	NA	NA	NA	NA	NA	NA	NA	1.45016e+06	2.09596e+06	1.52103e+06	1.84063e+06	1.26664e+06	1.03403e+06	8.58871e+06	9.18458e+06	8.36436e+06	6.23661e+06	1.01365e+07	9.58392e+06	4.18068e+06	1.09267e+06	2.84055e+06	4.30083e+06	2.76433e+06	3.91471e+06
neg_999	6.43	300.095	C6 H17 N6 O6 P	NA	NA	NA	NA	NA	NA	NA	NA	NA	NA	432382	326865	337894	413797	421782	392048	631954	589000	763739	757459	817448	600611	1.61058e+06	1.77276e+06	1.69488e+06	1.62673e+06	1.6491e+06	1.84856e+06
neg_1000	1.897	300.095	C12 H16 N2 O7	NA	NA	NA	NA	NA	NA	NA	NA	NA	NA	5.4717e+07	5.28223e+07	5.21061e+07	4.98671e+07	5.15426e+07	4.88992e+07	1.19052e+08	1.08779e+08	1.17744e+08	1.17939e+08	1.10175e+08	113024537	3.04319e+07	3.07364e+07	2.88908e+07	2.99029e+07	3.16922e+07	2.91318e+07
neg_1001	8.576	300.099	C17 H16 O5	Farrerol	Flavonoids	NA	NA	NA	NA	NA	NA	NA	NA	1.05124e+06	958119	1.02354e+06	991953	1.00016e+06	1.00551e+06	37633.7	42362.3	40457.8	40367	42186.7	46226.5	3.55552e+06	3.80284e+06	3.93446e+06	3.83351e+06	3.99538e+06	3.62372e+06
neg_1002	7.012	300.103	C8 H21 N4 O4 P S	NA	NA	NA	NA	NA	NA	NA	NA	NA	NA	2.5958e+06	2.55913e+06	2.49205e+06	2.43565e+06	2.48357e+06	2.66264e+06	282806	346800	300500	204912	219697	160331	2.43953e+06	2.17538e+06	2.04797e+06	2.23439e+06	2.20007e+06	2.1715e+06
neg_1003	0.797	300.105	C10 H20 O10	NA	NA	NA	NA	NA	NA	NA	NA	NA	NA	2.2508e+07	2.01947e+07	2.15324e+07	2.02675e+07	2.19127e+07	2.35919e+07	1.59029e+07	1.25594e+07	1.84919e+07	1.18743e+07	2.39615e+07	1.97119e+07	1.98799e+07	1.73653e+07	1.96929e+07	1.97109e+07	2.04537e+07	2.00307e+07
neg_1004	17.143	300.266	C18 H36 O3	NA	NA	NA	NA	NA	NA	NA	NA	NA	NA	404698	434281	410944	468117	449931	412305	331450	415066	544534	349580	346718	494063	299120	411274	287915	441247	395530	275730
neg_1005	6.003	301.116	C13 H19 N O7	NA	NA	NA	NA	NA	NA	NA	NA	NA	NA	1.02996e+06	469416	418636	285309	477072	371302	4.64964e+06	4.50251e+06	4.35218e+06	4.63163e+06	3.93764e+06	4.3843e+06	433781	263322	482374	380011	390812	425262
neg_1006	5.131	301.116	C13 H19 N O7	NA	NA	NA	NA	NA	NA	NA	NA	NA	NA	8.48995e+07	7.11343e+07	7.9849e+07	7.17003e+07	7.46742e+07	8.13739e+07	2.70347e+07	6.52651e+07	2.6558e+07	3.1963e+07	2.4345e+07	2.52268e+07	7.74191e+07	8.11735e+07	7.78133e+07	7.53396e+07	7.24307e+07	7.78605e+07
neg_1007	6.881	301.116	C14 H23 N O2 S2	NA	NA	NA	NA	NA	NA	NA	NA	NA	NA	405682	246401	151518	221232	227920	260356	3.29472e+06	3.098e+06	2.79058e+06	3.07853e+06	3.06025e+06	3.16258e+06	61117.1	57408.8	62278	73437.9	58742.6	76112.6
neg_1008	7.872	301.116	C13 H19 N O7	NA	NA	NA	NA	NA	NA	NA	NA	NA	NA	1.24388e+06	1.21729e+06	1.21957e+06	1.23954e+06	1.24581e+06	1.42685e+06	2.29581e+06	1.89155e+06	2.21602e+06	1.81887e+06	2.07448e+06	2.25372e+06	2.90193e+06	2.71706e+06	2.62504e+06	2.6241e+06	2.741e+06	3.07064e+06
neg_1009	5.641	301.131	C17 H19 N O4	NA	NA	NA	NA	NA	NA	NA	NA	NA	NA	878867	818288	970095	845847	955988	1.21725e+06	4.49806e+06	2.9109e+06	3.03926e+06	3.80309e+06	3.85366e+06	3.29659e+06	1.86588e+06	2.21641e+06	1.86117e+06	2.39131e+06	2.42312e+06	2.01588e+06
neg_1010	4.873	301.131	C17 H19 N O4	NA	NA	NA	NA	NA	NA	NA	NA	NA	NA	146100	165599	193392	152324	309917	148658	184758	214363	363286	334227	601315	237338	1.44468e+06	2.65979e+06	2.6219e+06	2.45507e+06	2.40269e+06	2.39995e+06
neg_1011	6.264	301.152	C14 H23 N O6	NA	NA	NA	NA	NA	NA	NA	NA	NA	NA	318047	366458	503919	378509	204071	241314	1.58722e+07	1.73006e+07	1.73996e+07	1.50686e+07	1.50407e+07	1.60112e+07	489838	391478	497935	206482	244631	305601
neg_1012	6.066	301.152	C14 H23 N O6	NA	NA	NA	NA	NA	NA	NA	NA	NA	NA	3.58456e+06	2.97357e+06	2.73313e+06	2.8951e+06	3.07069e+06	3.80268e+06	1.81727e+06	2.16639e+06	1.90757e+06	1.84464e+06	1.34665e+06	1.45972e+06	2.88145e+06	2.78005e+06	2.93697e+06	3.61163e+06	2.96802e+06	3.26775e+06
neg_1013	7.943	301.152	C14 H23 N O6	NA	NA	NA	NA	NA	NA	NA	NA	NA	NA	1.3448e+07	1.15091e+07	1.12128e+07	1.13735e+07	1.11744e+07	1.25535e+07	6.30197e+06	5.73644e+06	5.88368e+06	5.91991e+06	6.13746e+06	5.99526e+06	1.69507e+06	1.57704e+06	1.60116e+06	1.60722e+06	1.65852e+06	1.66852e+06
neg_1014	7.282	301.152	C14 H23 N O6	NA	NA	NA	NA	NA	NA	NA	NA	NA	NA	73663.2	71180.1	72373	74679.6	69333.8	60614.4	2.21551e+06	2.05938e+06	2.10482e+06	2.11929e+06	2.03608e+06	2.13619e+06	34047.2	28301.5	30951.1	33137.4	31173.2	31464.5
neg_1015	0.731	301.856	C4 H5 N2 P3 S4	NA	NA	NA	NA	NA	NA	NA	NA	NA	NA	5.17826e+06	4.63638e+06	4.88714e+06	4.73838e+06	4.91715e+06	4.68833e+06	201401	180534	189136	182859	226737	424548	2.52607e+06	2.75686e+06	2.8025e+06	2.74244e+06	2.51995e+06	2.85561e+06
neg_1016	4.317	302.063	C17 H10 N4 S	NA	NA	NA	NA	NA	NA	NA	NA	NA	NA	478813	354649	321124	395410	315555	459585	292479	348954	334251	311932	277939	703780	1.68049e+06	1.77513e+06	1.25178e+06	1.57883e+06	1.74554e+06	1.57584e+06
neg_1017	4.839	302.074	C14 H15 N4 P S	NA	NA	NA	NA	NA	NA	NA	NA	NA	NA	330245	375283	358505	344314	385115	345275	2.41436e+06	2.47627e+06	2.01858e+06	2.5603e+06	2.08953e+06	2.22273e+06	287127	329124	302467	306726	363642	315526
neg_1018	2.501	302.1	C10 H18 N6 O S2	NA	NA	NA	NA	NA	NA	NA	NA	NA	NA	364269	870287	1.21188e+06	1.11993e+06	927886	1.16349e+06	1.05095e+06	414175	902353	1.19578e+06	1.3148e+06	575120	5.6533e+06	6.51666e+06	4.43753e+06	6.15216e+06	4.91282e+06	6.55647e+06
neg_1019	3.975	302.1	C16 H19 N2 P S	NA	NA	NA	NA	NA	NA	NA	NA	NA	NA	7.87082e+06	6.19556e+06	6.68618e+06	8.64283e+06	5.89913e+06	6.00975e+06	1.47462e+06	1.49444e+06	1.45764e+06	1.38604e+06	1.75993e+06	1.12156e+06	1.60693e+06	1.30269e+06	1.67925e+06	2.8503e+06	1.54237e+06	1.84222e+06
neg_1020	8.818	302.209	C16 H30 O5	NA	NA	NA	NA	NA	NA	NA	NA	NA	NA	2.11141e+06	1.33524e+06	2.37079e+06	1.55274e+06	1.57836e+06	1.66972e+06	2.07551e+06	1.96498e+06	2.12765e+06	2.3075e+06	2.06986e+06	1.90029e+06	4.0521e+06	4.96018e+06	3.58773e+06	3.70245e+06	4.63781e+06	4.95831e+06
neg_1021	8.956	302.209	C16 H30 O5	NA	NA	NA	NA	NA	NA	NA	NA	NA	NA	2.5768e+06	1.779e+06	3.70392e+06	1.67881e+06	1.83853e+06	1.99399e+06	3.1588e+06	3.61529e+06	3.27589e+06	3.36491e+06	3.25075e+06	3.35115e+06	2.07503e+06	2.32384e+06	3.21233e+06	2.75068e+06	3.28378e+06	2.40351e+06
neg_1022	10.041	302.209	C16 H30 O5	NA	NA	NA	NA	NA	NA	NA	NA	NA	NA	1.31107e+06	1.26474e+06	1.17126e+06	1.24089e+06	1.16239e+06	1.29604e+06	5.7051e+06	5.91298e+06	5.91237e+06	5.78354e+06	5.60674e+06	5.91402e+06	1.04014e+06	894782	778141	760222	966713	801754
neg_1023	8.694	302.209	C16 H30 O5	NA	NA	NA	NA	NA	NA	NA	NA	NA	NA	888417	764130	988487	809223	877870	861638	1.7874e+06	1.69418e+06	1.77936e+06	1.67835e+06	1.63227e+06	1.77447e+06	2.53442e+06	2.52088e+06	2.11845e+06	2.44826e+06	2.97573e+06	2.3722e+06
neg_1024	9.604	302.209	C16 H30 O5	NA	NA	NA	NA	NA	NA	NA	NA	NA	NA	601783	432513	589914	425913	320509	373438	818895	883908	860658	844981	768522	849750	686750	581718	581164	565550	728953	569614
neg_1025	3.185	303.095	C12 H17 N O8	NA	NA	NA	NA	NA	NA	NA	NA	NA	NA	1.05985e+07	8.54211e+06	1.13191e+07	9.55082e+06	1.50341e+07	1.06066e+07	5.00152e+07	3.7844e+07	3.80259e+07	5.42066e+07	6.21043e+07	3.49038e+07	4.12506e+07	3.82888e+07	3.6498e+07	4.39825e+07	4.3701e+07	3.85546e+07
neg_1026	5.711	303.131	C13 H21 N O7	NA	NA	NA	NA	NA	NA	NA	NA	NA	NA	8.05298e+06	9.08551e+06	8.19125e+06	7.78756e+06	8.08209e+06	8.33955e+06	1.61827e+07	1.66629e+07	1.4966e+07	1.6298e+07	1.49284e+07	1.64173e+07	7.16134e+06	6.93624e+06	7.05046e+06	6.81465e+06	7.13796e+06	6.86301e+06
neg_1027	6.443	303.131	C13 H21 N O7	NA	NA	NA	NA	NA	NA	NA	NA	NA	NA	2.13406e+06	3.07694e+06	1.65446e+06	1.70013e+06	1.76633e+06	3.52269e+06	9.63974e+06	9.68274e+06	9.56367e+06	1.00428e+07	9.17907e+06	1.12632e+07	447484	321411	464678	408604	494721	320448
neg_1028	6.615	303.131	C13 H21 N O7	NA	NA	NA	NA	NA	NA	NA	NA	NA	NA	3.0488e+06	2.77919e+06	2.8888e+06	2.57123e+06	2.89021e+06	2.14092e+06	1.53879e+07	2.27606e+07	21616469	1.85013e+07	1.79606e+07	1.8863e+07	1.21354e+06	833738	862970	1.01471e+06	1.0526e+06	960176
neg_1029	5.984	303.131	C13 H21 N O7	NA	NA	NA	NA	NA	NA	NA	NA	NA	NA	6.58461e+06	5.94057e+06	5.59888e+06	6.18645e+06	5.74083e+06	5.87971e+06	5.68444e+06	5.67453e+06	5.29094e+06	5.54544e+06	4.80025e+06	5.99101e+06	4.10201e+06	3.4271e+06	3.35435e+06	4.07374e+06	3.62736e+06	3.59748e+06
neg_1030	7.025	303.131	C13 H21 N O7	NA	NA	NA	NA	NA	NA	NA	NA	NA	NA	3.64708e+06	3.46202e+06	3.58179e+06	3.50096e+06	3.41935e+06	3.60846e+06	9.1417e+06	8.81461e+06	8.25723e+06	8.06019e+06	8.08903e+06	8.66369e+06	1.82801e+06	1.80829e+06	1.67992e+06	1.80173e+06	1.68227e+06	1.86119e+06
neg_1031	7.274	303.131	C13 H21 N O7	NA	NA	NA	NA	NA	NA	NA	NA	NA	NA	3.2242e+06	2.88693e+06	3.00696e+06	3.29213e+06	3.10846e+06	3.10898e+06	6.10771e+06	6.20087e+06	6.36155e+06	6.30317e+06	5.97961e+06	6.23892e+06	1.66345e+06	1.5904e+06	1.42467e+06	1.63147e+06	1.48119e+06	1.60034e+06
neg_1032	0.749	303.142	C12 H21 N3 O6	NA	NA	NA	NA	NA	NA	NA	NA	NA	NA	4.38292e+06	4.65518e+06	4.55748e+06	4.96452e+06	4.62659e+06	4.62473e+06	5.88684e+06	5.04979e+06	5.13863e+06	6.19544e+06	5.68846e+06	6.13926e+06	4.44712e+06	4.18552e+06	4.29368e+06	4.17216e+06	4.06154e+06	4.01927e+06
neg_1033	2.427	303.158	C16 H21 N3 O3	NA	NA	NA	NA	NA	NA	NA	NA	NA	NA	292772	278939	257653	264337	301201	274568	284715	277953	293449	292147	290753	290124	9.09044e+06	1.0271e+07	8.01139e+06	8.44217e+06	1.14865e+07	8.17139e+06
neg_1034	0.721	304.919	C3 H4 N3 O8 P S2	NA	NA	NA	NA	NA	NA	NA	NA	NA	NA	2.73195e+06	2.94686e+06	3.7823e+06	1.8159e+06	2.01697e+06	2.0424e+06	1.94162e+06	2.02521e+06	2.06284e+06	2.07243e+06	2.33049e+06	1.98514e+06	2.4028e+06	1.81635e+06	1.8667e+06	1.49323e+06	1.79359e+06	1.76724e+06
neg_1035	3.727	305.068	C10 H15 N3 O6 S	NA	NA	NA	NA	NA	NA	NA	NA	NA	NA	2.52133e+07	1.93002e+07	1.88849e+07	1.95131e+07	1.69342e+07	1.90042e+07	3.153e+07	2.11228e+07	2.57196e+07	2.69215e+07	1.82103e+07	2.75765e+07	9.76431e+06	8.41575e+06	9.59412e+06	6.93495e+06	7.16577e+06	1.13355e+07
neg_1036	12.243	305.089	C9 H16 N5 O5 P	NA	NA	NA	NA	NA	NA	NA	NA	NA	NA	2.11362e+06	2.74279e+06	2.51701e+06	2.20593e+06	2.30938e+06	2.56829e+06	2.2364e+06	2.59182e+06	2.3057e+06	2.41811e+06	2.99045e+06	2.15352e+06	25945.7	27250.7	23667.9	31002.4	26564.1	25913.4
neg_1037	5.156	305.11	C12 H19 N O8	NA	NA	NA	NA	NA	NA	NA	NA	NA	NA	7.78866e+06	4.94841e+06	5.54031e+06	4.594e+06	4.37694e+06	5.27138e+06	2.35464e+07	2.35932e+07	2.39391e+07	1.88149e+07	2.302e+07	2.99344e+07	2.61014e+06	3.4293e+06	2.90856e+06	3.08183e+06	2.44895e+06	3.2128e+06
neg_1038	4.858	305.111	C12 H19 N O8	NA	NA	NA	NA	NA	NA	NA	NA	NA	NA	1.19309e+07	9.91167e+06	8.30272e+06	1.18537e+07	9.62916e+06	1.18141e+07	8.37187e+07	7.72368e+07	7.42672e+07	1.08824e+08	76795519	8.75615e+07	2.86896e+06	3.8364e+06	3.51034e+06	4.39985e+06	3.64382e+06	3.12033e+06
neg_1039	8.498	305.111	C12 H19 N O8	NA	NA	NA	NA	NA	NA	NA	NA	NA	NA	502635	568067	547487	529271	562515	563398	4.00434e+06	4.71393e+06	4.70853e+06	4.58742e+06	4.15648e+06	4.49547e+06	263750	295501	301492	282081	319206	273307
neg_1040	7.881	305.111	C15 H20 N3 P S	NA	NA	NA	NA	NA	NA	NA	NA	NA	NA	377795	446960	469345	313270	384943	435742	2.5639e+06	2.52226e+06	2.42624e+06	2.36944e+06	2.44523e+06	2.51975e+06	562207	419091	411377	381357	407027	370766
neg_1041	0.709	305.921	C3 H3 N2 O11 P S	NA	NA	NA	NA	NA	NA	NA	NA	NA	NA	9.1073e+06	1.04686e+07	1.10701e+07	8.9042e+06	9.87301e+06	8.58316e+06	3.75054e+06	1.31677e+06	2.80843e+06	3.03987e+06	5.28476e+06	4.59249e+06	4.75835e+06	1.56333e+06	4.50522e+06	3.87971e+06	5.09606e+06	3.85264e+06
neg_1042	0.845	306.069	C10 H14 N2 O9	NA	NA	NA	NA	NA	NA	NA	NA	NA	NA	2.06036e+06	2.50712e+06	2.85973e+06	2.25428e+06	2.39262e+06	2.54324e+06	1.55368e+07	1.54112e+07	1.40803e+07	1.61847e+07	2.04395e+07	1.69884e+07	5.84108e+06	4.53127e+06	5.60786e+06	3.70561e+06	5.93663e+06	3.09307e+06
neg_1043	1.146	306.069	C10 H14 N2 O9	NA	NA	NA	NA	NA	NA	NA	NA	NA	NA	2.51036e+06	2.4926e+06	2.03679e+06	1.87954e+06	2.32303e+06	1.71674e+06	1.55107e+07	1.64939e+07	1.06039e+07	1.84091e+07	1.21396e+07	1.08648e+07	2.92107e+06	2.65524e+06	2.07231e+06	2.79613e+06	3.14293e+06	2.7583e+06
neg_1044	4.437	306.069	C4 H15 N6 O8 P	NA	NA	NA	NA	NA	NA	NA	NA	NA	NA	811189	895625	358703	376646	402823	376431	8.25144e+06	6.91003e+06	4.66266e+06	5.21934e+06	7.14254e+06	7.61309e+06	559988	1.75449e+06	2.23343e+06	1.11225e+06	2.78065e+06	2.95506e+06
neg_1045	5.702	306.086	C13 H19 Cl O6	NA	NA	NA	NA	NA	NA	NA	NA	NA	NA	4.90346e+06	4.90503e+06	4.17018e+06	4.93221e+06	4.76994e+06	5.18025e+06	2.58776e+06	2.5265e+06	2.41456e+06	2.88466e+06	2.60932e+06	2.94856e+06	1.0879e+06	1.04112e+06	1.09366e+06	1.00485e+06	1.06989e+06	999995
neg_1046	6.655	306.095	C12 H18 O9	NA	NA	NA	NA	NA	NA	NA	NA	NA	NA	6.87437e+06	7.41726e+06	6.94529e+06	7.43746e+06	7.81632e+06	7.43115e+06	1.27142e+07	1.36365e+07	1.3875e+07	1.26921e+07	1.14687e+07	1.21128e+07	6.50281e+06	6.22958e+06	6.20575e+06	5.78013e+06	6.11291e+06	5.89526e+06
neg_1047	12.702	306.125	C20 H18 O3	NA	NA	NA	NA	NA	NA	NA	NA	NA	NA	24061.2	24240.9	22605.4	29319.2	24540.3	25044.3	23030.1	23841.6	22872.3	21563.3	24009.8	23145.1	3.57873e+06	3.73974e+06	3.81719e+06	3.76147e+06	3.76557e+06	3.80257e+06
neg_1048	3.989	306.167	C14 H26 O7	NA	NA	NA	NA	NA	NA	NA	NA	NA	NA	4.4098e+06	4.13614e+06	7.85064e+06	4.59664e+06	4.28063e+06	3.81403e+06	754122	989739	555691	695058	1837982	1.34839e+06	4.5117e+06	4.60082e+06	6.21825e+06	3.47794e+06	4.56585e+06	3.95717e+06
neg_1049	12.881	306.183	C18 H26 O4	NA	NA	NA	NA	NA	NA	NA	NA	NA	NA	4.12689e+06	4.5197e+06	3.04998e+06	5.62204e+06	5.50452e+06	4.8617e+06	753159	640885	750522	898737	847816	785175	9.62183e+06	9.94366e+06	9.53723e+06	1.01011e+07	9.05502e+06	9.86782e+06
neg_1050	12.424	306.183	C18 H26 O4	NA	NA	NA	NA	NA	NA	NA	NA	NA	NA	2.1274e+06	1.84982e+06	1.83258e+06	1.92897e+06	2.00549e+06	2.14925e+06	1.94833e+06	1.88956e+06	1.81021e+06	1.71462e+06	1.64783e+06	1.82391e+06	3.78685e+06	3.52029e+06	3.6325e+06	3.39228e+06	4.25865e+06	3.68094e+06
neg_1051	0.7	306.933	C11 H2 N O6 P S	NA	NA	NA	NA	NA	NA	NA	NA	NA	NA	1.87533e+06	2.53034e+06	2.27666e+06	1.8552e+06	1.90393e+06	1.97057e+06	1.24719e+06	1.25114e+06	1.10036e+06	1.29795e+06	1.42745e+06	1.38415e+06	887070	983728	1.04827e+06	1.04312e+06	1.08717e+06	1.13803e+06
neg_1052	4.404	307.083	C10 H17 N3 O6 S	L-Glutathione (reduced)	NA	HMDB0000125	C00051	111188	Cofactors	Organic acids and derivatives	Carboxylic acids and derivatives	Amino acids, peptides, and analogues	NULL	4.80105e+07	7.10811e+07	6.3701e+07	5.6171e+07	5.32579e+07	5.2527e+07	5.33813e+07	47379563	3.83462e+07	5.26737e+07	4.68514e+07	4.43684e+07	4.23988e+07	4.20802e+07	3.89612e+07	4.21021e+07	3.86173e+07	4.54686e+07
neg_1053	0.69	307.946	C3 H5 Cl N4 O9 S	NA	NA	NA	NA	NA	NA	NA	NA	NA	NA	2.08953e+06	2.34503e+06	2.07923e+06	2.11082e+06	2.42056e+06	2.18774e+06	2.75713e+06	2.31376e+06	2.94819e+06	2.41407e+06	2.61295e+06	2.56082e+06	1.68466e+06	1.75025e+06	1.96141e+06	1.95002e+06	2.05179e+06	1.94764e+06
neg_1054	0.846	308.073	C11 H16 O10	NA	NA	NA	NA	NA	NA	NA	NA	NA	NA	4.29205e+08	447158654	5.06282e+08	419789910	4.64691e+08	3.96187e+08	328298406	3.07883e+08	2.95749e+08	3.24032e+08	310330918	321487108	2.42133e+08	2.6503e+08	2.86422e+08	2.76039e+08	2.67624e+08	2.81583e+08
neg_1055	1.739	308.074	C8 H18 N6 O P2 S	NA	NA	NA	NA	NA	NA	NA	NA	NA	NA	695851	644310	954993	652408	550861	892872	590166	404523	481155	354677	451279	613418	1.03565e+06	736150	809155	757865	1.05672e+06	979282
neg_1056	2.148	308.074	C8 H16 N6 O3 S2	NA	NA	NA	NA	NA	NA	NA	NA	NA	NA	1.17314e+06	647365	830705	618815	858545	846857	967662	552000	780988	855923	914687	1.46809e+06	1.32773e+06	1.17845e+06	1.28745e+06	1.32218e+06	1.39376e+06	1.29807e+06
neg_1057	3.138	308.11	C9 H22 N6 P2 S	NA	NA	NA	NA	NA	NA	NA	NA	NA	NA	2.07784e+06	1.78672e+06	2.26668e+06	2.28781e+06	1.67275e+06	1.93168e+06	1.11494e+06	972312	1.12434e+06	862088	967589	815073	1.85291e+06	1.47387e+06	1.41308e+06	1.76159e+06	1.64418e+06	1.66918e+06
neg_1058	6.272	308.147	C13 H24 O8	NA	NA	NA	NA	NA	NA	NA	NA	NA	NA	2.58102e+07	2.90124e+07	2.3675e+07	2.56611e+07	2.60896e+07	2.6514e+07	7.82992e+06	9.94442e+06	8.01855e+06	7.79687e+06	8.22401e+06	7.99712e+06	3.59902e+06	3.34093e+06	3.78596e+06	3.5599e+06	3.56575e+06	3.55463e+06
neg_1059	5.926	308.147	C13 H24 O8	NA	NA	NA	NA	NA	NA	NA	NA	NA	NA	1.14297e+07	1.05976e+07	1.04457e+07	1.07041e+07	1.09649e+07	1.18187e+07	4.55619e+06	5.74751e+06	4.39301e+06	4.85673e+06	4.09517e+06	4.48418e+06	4.99091e+06	4.92677e+06	4.95098e+06	5.1296e+06	4.91427e+06	5.219e+06
neg_1060	6.04	308.147	C13 H24 O8	NA	NA	NA	NA	NA	NA	NA	NA	NA	NA	1.23856e+07	1.39178e+07	1.1793e+07	1.36893e+07	1.2207e+07	1.23282e+07	7.21402e+06	7.13408e+06	7.14223e+06	7.47572e+06	6.85706e+06	6.61363e+06	7.10647e+06	7.99699e+06	8.42573e+06	8.7391e+06	7.27845e+06	7.895e+06
neg_1061	10.397	308.162	C17 H24 O5	NA	NA	NA	NA	NA	NA	NA	NA	NA	NA	29705.3	29016.8	33250.7	24466.6	34935.4	79580.7	337587	370167	415893	345597	282217	356818	370721	296660	261778	312594	307736	329518
neg_1062	13.326	308.165	C14 H28 O5 S	NA	NA	NA	NA	NA	NA	NA	NA	NA	NA	1.75562e+06	1.61488e+06	1.68187e+06	1.77062e+06	1.57718e+06	1.74473e+06	1.50586e+06	1.37018e+06	1.29336e+06	1.71743e+06	1.34309e+06	1.60719e+06	1.08849e+06	1.24748e+06	1.43803e+06	1.31556e+06	1.34759e+06	1.58456e+06
neg_1063	2.492	309.084	C18 H17 N P2	NA	NA	NA	NA	NA	NA	NA	NA	NA	NA	6.46253e+06	4.9723e+06	5.40046e+06	6.42996e+06	5.78839e+06	4.56849e+06	4.45569e+06	4.73562e+06	2.7142e+06	3.98334e+06	3.20986e+06	3.81114e+06	3.58949e+06	4.20441e+06	3.77354e+06	3.75316e+06	2.6374e+06	2.60582e+06
neg_1064	6.937	309.121	NA	NA	NA	NA	NA	NA	NA	NA	NA	NA	NA	2.10648e+06	1.87455e+06	1.76055e+06	2.15536e+06	2.02705e+06	1.92353e+06	2.43329e+06	2.37522e+06	2.31769e+06	2.48067e+06	2.07769e+06	2.41244e+06	57492.2	41009	67716.2	75666.3	55331	69191.6
neg_1065	12.244	310.081	C15 H21 O P3	NA	NA	NA	NA	NA	NA	NA	NA	NA	NA	3.00782e+06	3.16425e+06	2.82899e+06	2.96916e+06	2.89827e+06	3.5974e+06	3.22251e+06	3.27522e+06	3.28244e+06	3.11283e+06	3.33562e+06	3.0685e+06	23845.8	25045.2	21752.3	28493.3	24414.2	23816.1
neg_1066	1.815	310.089	C12 H22 O5 S2	NA	NA	NA	NA	NA	NA	NA	NA	NA	NA	6.38121e+06	7.04948e+06	6.90982e+06	6.4989e+06	7.00094e+06	5.53099e+06	2.88068e+06	3.2115e+06	2.89484e+06	2.98424e+06	3.19955e+06	2.42039e+06	3.38364e+06	4.5738e+06	3.80608e+06	4.46354e+06	4.18455e+06	3.72775e+06
neg_1067	10.156	310.105	C15 H18 O7	NA	NA	NA	NA	NA	NA	NA	NA	NA	NA	719108	751759	712911	790755	762293	810818	333612	351905	331608	327915	346711	336775	927727	1.16898e+06	1.00578e+06	1.01452e+06	1.04096e+06	1.07715e+06
neg_1068	7.65	310.105	C15 H18 O7	NA	NA	NA	NA	NA	NA	NA	NA	NA	NA	2.56283e+07	2.48897e+07	2.43771e+07	2.59693e+07	2.52859e+07	2.52902e+07	9.11403e+06	9.4766e+06	9.28857e+06	8.98629e+06	9.15534e+06	9.15634e+06	2.50266e+07	2.58167e+07	2.59699e+07	2.76409e+07	2.59059e+07	2.58878e+07
neg_1069	10.073	310.105	C15 H18 O7	NA	NA	NA	NA	NA	NA	NA	NA	NA	NA	1.58501e+06	1.66037e+06	1.35755e+06	1.56748e+06	1.59839e+06	1.59185e+06	353383	394798	363154	344866	397312	361330	1.88385e+06	2.0996e+06	2.17621e+06	2.0304e+06	2.01319e+06	1.91899e+06
neg_1070	9.908	310.105	C15 H18 O7	NA	NA	NA	NA	NA	NA	NA	NA	NA	NA	2.78389e+06	2.79439e+06	2.96801e+06	2.97267e+06	2.9903e+06	2.97605e+06	942793	907479	940138	856704	860877	846554	3.48329e+06	4.16914e+06	3.7721e+06	3.41268e+06	3.50267e+06	3.77022e+06
neg_1071	6.922	310.105	C15 H18 O7	NA	NA	NA	NA	NA	NA	NA	NA	NA	NA	9.41347e+08	1064920546	9.55791e+08	9.18517e+08	8.90515e+08	9.62411e+08	3.5298e+08	3.49743e+08	3.49792e+08	3.49415e+08	334980882	3.47932e+08	2.67941e+06	2.62741e+06	2.68725e+06	2.98476e+06	2.68673e+06	2.54446e+06
neg_1072	1.326	310.126	C12 H22 O9	NA	NA	NA	NA	NA	NA	NA	NA	NA	NA	1.19516e+07	1.04564e+07	1.57317e+07	1.07649e+07	1.03283e+07	1.36867e+07	1.92455e+07	1.58689e+07	1.92432e+07	1.89561e+07	1.82168e+07	1.96997e+07	5.02065e+06	6.47769e+06	5.79972e+06	6.93609e+06	5.05772e+06	7.78514e+06
neg_1073	6.499	310.131	C18 H18 N2 O3	NA	NA	NA	NA	NA	NA	NA	NA	NA	NA	1.80081e+07	1.86254e+07	1.69835e+07	1.70708e+07	1.76522e+07	2.06168e+07	5.19436e+07	6.64002e+07	4.83855e+07	5.00024e+07	6.99398e+07	6.83898e+07	1.47446e+07	1.63785e+07	1.35296e+07	1.53383e+07	1.36825e+07	1.41676e+07
neg_1074	7.763	310.131	C18 H18 N2 O3	NA	NA	NA	NA	NA	NA	NA	NA	NA	NA	1.45414e+06	1.31365e+06	1.29425e+06	1.44063e+06	1.38824e+06	1.47037e+06	2.96097e+06	2.93956e+06	2.97468e+06	3.041e+06	2.69228e+06	3.19629e+06	1.31392e+06	1.13479e+06	1.19057e+06	1.34011e+06	1.30239e+06	1.32836e+06
neg_1075	6.184	310.131	C18 H18 N2 O3	NA	NA	NA	NA	NA	NA	NA	NA	NA	NA	6.21631e+06	6.17692e+06	6.4419e+06	6.5436e+06	6.54136e+06	7.70041e+06	2.05557e+07	2.20551e+07	1.9499e+07	2.26514e+07	2.33399e+07	2.19142e+07	2.34724e+06	2.69871e+06	2.58597e+06	2.64402e+06	2.44576e+06	2.83646e+06
neg_1076	5.975	310.131	C18 H18 N2 O3	NA	NA	NA	NA	NA	NA	NA	NA	NA	NA	4.61004e+06	4.35848e+06	4.12595e+06	4.40384e+06	4.34078e+06	4.25822e+06	1.03306e+07	1.02356e+07	9.75657e+06	1.04589e+07	9.97633e+06	1.2226e+07	1.48024e+06	1.34402e+06	1.27859e+06	1.43911e+06	1.41905e+06	1.34276e+06
neg_1077	5.067	310.152	C15 H22 N2 O5	NA	NA	NA	NA	NA	NA	NA	NA	NA	NA	1.3486e+06	1.00967e+06	918231	960273	1.05111e+06	841694	1.31678e+06	2.10413e+06	1.25165e+06	1.80168e+06	1.25047e+06	1.52503e+06	1.63975e+07	1.6574e+07	1.51062e+07	1.71206e+07	1.55702e+07	1.5954e+07
neg_1078	7.229	310.162	C13 H26 O8	NA	NA	NA	NA	NA	NA	NA	NA	NA	NA	2.81415e+06	2.83729e+06	2.59747e+06	2.88816e+06	2.74133e+06	2.58125e+06	2.27611e+06	1.82626e+06	1.98431e+06	2.04096e+06	2.00551e+06	1.96209e+06	352724	566445	379426	396897	349875	308128
neg_1079	14.353	310.214	C18 H30 O4	NA	NA	NA	NA	NA	NA	NA	NA	NA	NA	5.42544e+06	4.94538e+06	5.82637e+06	3.63161e+06	5.56147e+06	5.13158e+06	4.04829e+06	4.53211e+06	3.43466e+06	3.80425e+06	2.7431e+06	4.55292e+06	1.01741e+07	1.12206e+07	9.50142e+06	5.28013e+06	1.06619e+07	1.1204e+07
neg_1080	16.777	310.214	C18 H30 O4	NA	NA	NA	NA	NA	NA	NA	NA	NA	NA	1.10733e+06	975890	1.08685e+06	1.19871e+06	1.17675e+06	1.05811e+06	587556	491673	573866	483897	487582	639830	7.55897e+06	7.558e+06	7.46956e+06	6.5209e+06	7.9546e+06	7.81042e+06
neg_1081	17.158	310.214	C18 H30 O4	NA	NA	NA	NA	NA	NA	NA	NA	NA	NA	532578	645150	596045	550099	634755	526125	247466	215448	252627	318637	196054	245827	4.34626e+06	3.96674e+06	4.14263e+06	3.78938e+06	4.19726e+06	4.15692e+06
neg_1082	15.411	310.214	C18 H30 O4	NA	NA	NA	NA	NA	NA	NA	NA	NA	NA	694648	479203	501730	606631	690098	408112	736180	665255	842636	692340	606018	937667	9.89483e+06	9.98115e+06	1.08738e+07	1.03164e+07	1.09408e+07	1.03439e+07
neg_1083	15.556	310.214	C18 H30 O4	NA	NA	NA	NA	NA	NA	NA	NA	NA	NA	1.66826e+06	779339	1.59506e+06	1.61005e+06	626035	1.71888e+06	886332	137585	858040	991452	106087	980011	7.531e+06	7.92387e+06	7.30853e+06	7.47211e+06	7.4451e+06	7.23918e+06
neg_1084	16.865	310.214	C18 H30 O4	NA	NA	NA	NA	NA	NA	NA	NA	NA	NA	4.00182e+06	3.6492e+06	3.91461e+06	4.31865e+06	4.13122e+06	4.26726e+06	1.56086e+06	1.27787e+06	1.52312e+06	1.33853e+06	1.32438e+06	1.65319e+06	2.39054e+07	2.55826e+07	2.48264e+07	2.24268e+07	2.41533e+07	2.57675e+07
neg_1085	11.112	310.214	C18 H30 O4	NA	NA	NA	NA	NA	NA	NA	NA	NA	NA	1.74635e+06	1.58197e+06	1.51189e+06	1.64682e+06	1.62981e+06	1.64506e+06	1.81862e+06	1.92259e+06	1.89723e+06	1.88513e+06	1.7887e+06	1.88421e+06	4.15245e+06	3.75006e+06	3.72469e+06	4.34456e+06	4.33949e+06	4.09914e+06
neg_1086	11.338	310.214	C18 H30 O4	NA	NA	NA	NA	NA	NA	NA	NA	NA	NA	8.74158e+06	8.51086e+06	8.83243e+06	8.44148e+06	8.18838e+06	8.91794e+06	1.02056e+07	1.0346e+07	9.85448e+06	9.79272e+06	9.15689e+06	1.04177e+07	1.07404e+07	1.27607e+07	1.24572e+07	1.27152e+07	1.29209e+07	1.319e+07
neg_1087	11.426	310.214	C18 H30 O4	NA	NA	NA	NA	NA	NA	NA	NA	NA	NA	4.37312e+06	4.12806e+06	3.62042e+06	4.168e+06	3.77844e+06	4.10312e+06	4.5166e+06	4.37862e+06	4.16937e+06	4.12292e+06	3.82457e+06	4.5722e+06	7.89834e+06	6.97839e+06	6.77823e+06	7.94674e+06	7.48029e+06	7.33024e+06
neg_1088	12.24	310.214	C18 H30 O4	NA	NA	NA	NA	NA	NA	NA	NA	NA	NA	1.32473e+07	1.40781e+07	1.27827e+07	1.28229e+07	1.30031e+07	1.44502e+07	7.92093e+06	7.68508e+06	8.22813e+06	7.85364e+06	8.2842e+06	8.20577e+06	2.50444e+07	2.54111e+07	2.42141e+07	2.70139e+07	2.50153e+07	2.59741e+07
neg_1089	13.081	310.214	C18 H30 O4	NA	NA	NA	NA	NA	NA	NA	NA	NA	NA	3.74669e+07	3.60101e+07	3.49512e+07	3.55392e+07	3.70111e+07	3.63558e+07	1.9632e+07	2.18574e+07	2.37293e+07	2.31585e+07	2.21399e+07	2.47206e+07	8.31544e+07	76941170	7.95034e+07	8.11974e+07	8.20249e+07	7.89138e+07
neg_1090	13.255	310.214	C18 H30 O4	NA	NA	NA	NA	NA	NA	NA	NA	NA	NA	3.55505e+07	3.41982e+07	3.29332e+07	3.54962e+07	3.51273e+07	3.50641e+07	1.99219e+07	1.94137e+07	2.15737e+07	2.06362e+07	1.93943e+07	2.30419e+07	8.97808e+07	8.34117e+07	8.46614e+07	8.20609e+07	8.46679e+07	8.22579e+07
neg_1091	13.583	310.214	C18 H30 O4	NA	NA	NA	NA	NA	NA	NA	NA	NA	NA	5.20974e+06	5.14886e+06	4.99991e+06	5.31645e+06	5.47538e+06	5.24249e+06	4.91301e+06	4.84865e+06	5.0258e+06	4.8305e+06	4.61428e+06	6588924	1.41901e+07	1.47169e+07	1.47876e+07	1.67759e+07	1.42027e+07	1.42488e+07
neg_1092	14.243	310.214	C18 H30 O4	NA	NA	NA	NA	NA	NA	NA	NA	NA	NA	6.16153e+07	6.34443e+07	5.24477e+07	7.07776e+07	7.19866e+07	6.98146e+07	5.48771e+07	5.11862e+07	62248558	5.60112e+07	5.90341e+07	5.66658e+07	1.23386e+08	1.11206e+08	140935918	1.44314e+08	1.41532e+08	1.45085e+08
neg_1093	14.706	310.214	C18 H30 O4	NA	NA	NA	NA	NA	NA	NA	NA	NA	NA	2.65237e+07	2.50534e+07	2.79811e+07	2.8229e+07	2.74818e+07	2.86923e+07	2.49808e+07	2.07531e+07	2.11413e+07	2.10713e+07	1.97949e+07	2.52724e+07	7.83632e+07	7.84937e+07	6.93276e+07	6.58524e+07	7.06521e+07	7.71927e+07
neg_1094	14.846	310.214	C18 H30 O4	NA	NA	NA	NA	NA	NA	NA	NA	NA	NA	1.00367e+08	9.08585e+07	8.81329e+07	9.15957e+07	9.16849e+07	1.05938e+08	6.50826e+07	4.96972e+07	5.67229e+07	5.22689e+07	4.85416e+07	6.59189e+07	2.48134e+08	2.37531e+08	2.12569e+08	1.97213e+08	209119660	2.41542e+08
neg_1095	12.729	310.214	C18 H30 O4	NA	NA	NA	NA	NA	NA	NA	NA	NA	NA	1.84798e+07	1.65867e+07	1.74333e+07	1.83722e+07	1.6911e+07	1.73565e+07	1.11159e+07	1.10348e+07	1.06792e+07	1.02854e+07	9.83746e+06	1.14822e+07	2.85676e+07	2.1006e+07	2.13001e+07	2.20812e+07	2.55001e+07	2.24041e+07
neg_1096	13.815	310.214	C18 H30 O4	NA	NA	NA	NA	NA	NA	NA	NA	NA	NA	3.56554e+06	2.11194e+06	1.70106e+06	2.51978e+06	2.59387e+06	2.49101e+06	3.77978e+06	2.56809e+06	2.9873e+06	2.8749e+06	4.37252e+06	2.83509e+06	4.308e+06	4.27477e+06	4.75602e+06	6.07358e+06	5.89294e+06	4.32088e+06
neg_1097	15.077	310.214	C18 H30 O4	NA	NA	NA	NA	NA	NA	NA	NA	NA	NA	1.69133e+07	1.79613e+07	1.51211e+07	2.01222e+07	2.21621e+07	1.9305e+07	9.31576e+06	9.6495e+06	1.03551e+07	9.92553e+06	9.22338e+06	9.98685e+06	8.72672e+07	8.78336e+07	7.83304e+07	8.08845e+07	8.08926e+07	7.85884e+07
neg_1098	14.979	310.214	C18 H30 O4	NA	NA	NA	NA	NA	NA	NA	NA	NA	NA	3.88494e+06	6.00539e+06	4.57143e+06	5.56006e+06	4.80269e+06	5.81075e+06	3.70108e+06	3.9542e+06	5.88271e+06	4.94723e+06	4.01829e+06	3.61217e+06	2.16008e+07	1.90325e+07	1.82876e+07	2.3792e+07	1.71901e+07	1.70164e+07
neg_1099	4.019	311.063	C13 H13 N O8	NA	NA	NA	NA	NA	NA	NA	NA	NA	NA	2.40901e+06	2.04276e+06	2.26091e+06	2.30285e+06	1.9518e+06	2.34007e+06	1.16268e+07	1.07491e+07	1.10404e+07	1.07631e+07	1.07147e+07	1.08767e+07	1.85193e+06	1.65779e+06	1.90928e+06	1.85508e+06	2.10323e+06	1.94378e+06
neg_1100	5.243	311.063	C17 H13 N O3 S	N-(1,3-Benzodioxol-5-ylmethyl)-1-benzothiophene-2-carboxamide	NA	NA	NA	2088744	NA	NA	NA	NA	NA	2.86918e+06	2.8246e+06	2.62477e+06	2.16485e+06	2.20858e+06	2.00497e+06	2.58091e+07	1.96977e+07	2.15946e+07	2.0265e+07	1.82443e+07	2.5757e+07	1.92536e+06	1.48607e+06	1.22661e+06	1.22689e+06	1.30261e+06	1.24439e+06
neg_1101	7.912	311.064	C13 H13 N O8	NA	NA	NA	NA	NA	NA	NA	NA	NA	NA	95746.1	112006	100060	99856	119802	111908	683168	616190	637166	630619	595574	611948	144914	144349	160115	163357	146981	143288
neg_1102	4.754	311.1	C14 H17 N O7	NA	NA	NA	NA	NA	NA	NA	NA	NA	NA	1.07232e+06	1.16048e+06	1.20764e+06	936381	1.10182e+06	1.02375e+06	2.97016e+07	5.44847e+07	3.80217e+07	3.09432e+07	4.88031e+07	2.82481e+07	521918	497046	488803	441234	742723	533503
neg_1103	6.003	311.1	C15 H21 N O2 S2	NA	NA	NA	NA	NA	NA	NA	NA	NA	NA	1.37659e+06	1.41258e+06	1.17191e+06	1.80236e+06	1.26018e+06	1.13875e+06	4.39346e+06	4.23198e+06	4.38666e+06	4.13563e+06	3.08318e+06	4.28305e+06	1.95252e+06	1.41865e+06	1.54781e+06	1.56981e+06	1.6124e+06	1.74216e+06
neg_1104	6.338	311.136	C15 H21 N O6	NA	NA	NA	NA	NA	NA	NA	NA	NA	NA	280538	167721	201677	159197	170653	194538	160584	222346	211291	305533	216093	238744	666573	908280	760880	746804	737760	743762
neg_1105	11.355	311.217	C11 H29 N5 O5	NA	NA	NA	NA	NA	NA	NA	NA	NA	NA	1.34672e+06	1.32275e+06	1.30522e+06	1.41902e+06	1.24348e+06	1.24031e+06	1.63797e+06	1.50784e+06	1.48968e+06	1.45362e+06	1.39525e+06	1.57901e+06	2.18693e+06	1.89985e+06	1.70902e+06	1.9607e+06	1.5802e+06	1.97494e+06
neg_1106	14.234	311.217	C11 H29 N5 O5	NA	NA	NA	NA	NA	NA	NA	NA	NA	NA	8.33126e+06	8.1862e+06	6.6796e+06	9.76669e+06	1.00812e+07	8.9963e+06	7.99239e+06	8.13418e+06	8.76979e+06	7.8597e+06	8.53425e+06	8.57402e+06	1.78938e+07	1.92553e+07	1.83224e+07	1.9029e+07	2.03053e+07	1.93395e+07
neg_1107	4.475	312.048	C13 H12 O9	NA	NA	NA	NA	NA	NA	NA	NA	NA	NA	3.845e+06	4.01139e+06	4.30638e+06	4.96185e+06	4.40267e+06	4.34491e+06	5.36659e+06	5.08655e+06	5.08199e+06	5.9467e+06	3.7049e+06	4.54343e+06	3.47353e+06	4.70505e+06	3.48322e+06	3.76349e+06	3.87364e+06	3.38981e+06
neg_1108	7.317	312.063	C17 H12 O6	4-(3,4-Dihydroxyphenyl)-6,7-dihydroxy-2-naphthoic acid	NA	NA	NA	169388	NA	NA	NA	NA	NA	5.02628e+06	4.52996e+06	4.1862e+06	4.92376e+06	4.4275e+06	5.74445e+06	134471	124553	84532	155196	144398	127179	3.84202e+06	3.67709e+06	3.53008e+06	3.8455e+06	3.6921e+06	3.76527e+06
neg_1109	6.394	312.084	C14 H16 O8	NA	NA	NA	NA	NA	NA	NA	NA	NA	NA	1.10822e+06	1.01572e+06	1.38808e+06	1.16117e+06	1.20871e+06	697330	537853	325745	1.38869e+06	698550	919345	926590	1.7336e+07	2.00254e+07	15096216	1.41048e+07	1.59104e+07	1.68502e+07
neg_1110	6.203	312.084	C14 H16 O8	NA	NA	NA	NA	NA	NA	NA	NA	NA	NA	2.08385e+07	1.74831e+07	1.92295e+07	1.75184e+07	1.77229e+07	2.01331e+07	1.45036e+07	1.54215e+07	1.45082e+07	2.26781e+07	1.75862e+07	1.78533e+07	7.82159e+07	9.00856e+07	8.06669e+07	6.7755e+07	2.54908e+07	2.74435e+07
neg_1111	3.714	312.084	C14 H16 O8	NA	NA	NA	NA	NA	NA	NA	NA	NA	NA	2.29766e+06	1.64538e+06	2.1575e+06	1.27198e+06	1.97463e+06	2.2179e+06	8.45791e+06	7.67273e+06	8.7037e+06	8.12654e+06	9.00784e+06	6.93361e+06	3.88245e+06	3.16798e+06	4.54717e+06	4.51114e+06	3.21847e+06	4.12755e+06
neg_1112	6.071	312.084	C14 H16 O8	NA	NA	NA	NA	NA	NA	NA	NA	NA	NA	8.70318e+06	1.24932e+07	8.13224e+06	8.52932e+06	9.35618e+06	8.27146e+06	7.97855e+06	8.43851e+06	7.80725e+06	8.30153e+06	8.28336e+06	8.64835e+06	2.73393e+07	2.60889e+07	2.88392e+07	2.93939e+07	2.97923e+07	3.17939e+07
neg_1113	8.802	312.084	C14 H16 O8	NA	NA	NA	NA	NA	NA	NA	NA	NA	NA	4.18951e+06	4.1233e+06	4.14674e+06	4.46424e+06	4.09232e+06	4.90025e+06	1.28239e+06	1.36137e+06	1.56082e+06	1.13128e+06	1.1883e+06	1.1152e+06	4.22997e+06	4.04035e+06	4.01654e+06	3.96736e+06	4.19055e+06	4.21865e+06
neg_1114	0.784	312.116	C10 H20 N2 O9	NA	NA	NA	NA	NA	NA	NA	NA	NA	NA	2.68733e+07	2.91172e+07	3.1428e+07	2.95739e+07	3.15344e+07	2.80789e+07	7.73747e+07	7.56512e+07	8.2018e+07	8.61248e+07	9.73411e+07	6.88786e+07	1.92462e+07	2.01719e+07	2.03849e+07	2.04142e+07	1.99783e+07	2.12156e+07
neg_1115	6.318	312.12	C15 H20 O7	NA	NA	NA	NA	NA	NA	NA	NA	NA	NA	2.16504e+07	2.09558e+07	2.17544e+07	1.98753e+07	2.04423e+07	2.0454e+07	1.12386e+07	1.30708e+07	1.14119e+07	1.15345e+07	1.13657e+07	1.13565e+07	8.5349e+06	9.61475e+06	8.94421e+06	9.30512e+06	9.27954e+06	1.01347e+07
neg_1116	7.076	312.12	C15 H20 O7	NA	NA	NA	NA	NA	NA	NA	NA	NA	NA	1124167893	1156006005	1158160270	1219324399	1192698041	1218819269	6.42355e+07	6.94042e+07	6.36046e+07	6.39911e+07	6.52932e+07	6.47012e+07	1.349e+08	1.37422e+08	1.3314e+08	1.28096e+08	1.21384e+08	1.31226e+08
neg_1117	6.697	312.12	C15 H20 O7	NA	NA	NA	NA	NA	NA	NA	NA	NA	NA	8.34321e+07	8.56152e+07	7.7514e+07	8.45681e+07	8.17439e+07	8.72549e+07	2.90801e+06	2.94317e+06	2.68791e+06	2.97821e+06	2.93352e+06	2.77901e+06	4.17314e+06	3.84064e+06	3.80263e+06	4.0835e+06	4.4132e+06	4.10534e+06
neg_1118	2.891	312.132	C15 H24 N2 O S2	NA	NA	NA	NA	NA	NA	NA	NA	NA	NA	828213	1.06289e+06	758572	859767	927754	896483	1.23267e+07	6.6496e+06	6.54297e+06	8.50744e+06	6.00187e+06	1.07204e+07	119844	111517	155614	120181	118916	127086
neg_1119	1.82	312.142	C12 H24 O9	NA	NA	NA	NA	NA	NA	NA	NA	NA	NA	1.52184e+07	1.4571e+07	1.58695e+07	1.5138e+07	1.45089e+07	1.62989e+07	5.7792e+06	8.61671e+06	1.32471e+07	7.82575e+06	7.26733e+06	6.77743e+06	7.39373e+06	8.61828e+06	1.85721e+07	1.29473e+07	9.21101e+06	8.54546e+06
neg_1120	11.257	312.23	C18 H32 O4	NA	NA	NA	NA	NA	NA	NA	NA	NA	NA	2.30201e+06	1.91608e+06	1.73897e+06	2.22829e+06	2.18411e+06	2.04827e+06	1.2227e+06	1.06239e+06	1.12598e+06	1.15902e+06	1.02417e+06	1.20345e+06	1.61505e+06	1.58484e+06	1.47128e+06	1.86643e+06	1.85374e+06	1.94252e+06
neg_1121	13.338	312.23	C18 H32 O4	(+/-)9-hpode	NA	NA	NA	NA	NA	NA	NA	NA	NA	2.15584e+07	2.05659e+07	2.17375e+07	2.02169e+07	2.09867e+07	2.22606e+07	2.07669e+07	2.06674e+07	20996365	2.03116e+07	1.99337e+07	2.21927e+07	4.33054e+07	4.47285e+07	4.26305e+07	4.29543e+07	4.43518e+07	4.45206e+07
neg_1122	5.635	313.061	C7 H16 N5 O5 P S	NA	NA	NA	NA	NA	NA	NA	NA	NA	NA	3.18113e+06	3.5559e+06	3.37225e+06	4.51595e+06	5.38154e+06	4.84159e+06	1.45959e+06	1.41947e+06	1.28698e+06	1.30776e+06	1.20153e+06	1.24713e+06	1.42824e+06	2.32465e+06	1.67083e+06	1.461e+06	1.58409e+06	2.50055e+06
neg_1123	4.056	313.079	C7 H16 N5 O7 P	NA	NA	NA	NA	NA	NA	NA	NA	NA	NA	2.61737e+06	2.56384e+06	2.13765e+06	2.44045e+06	1.94152e+06	1.95304e+06	3.7951e+07	3.66922e+07	3.25318e+07	3.15377e+07	3.34636e+07	3.11956e+07	2.29969e+06	2.34345e+06	2.4446e+06	2.36471e+06	2.03427e+06	1.76211e+06
neg_1124	4.269	313.079	C13 H15 N O8	NA	NA	NA	NA	NA	NA	NA	NA	NA	NA	4.55613e+06	5.65884e+06	4.95719e+06	4.49961e+06	5.22462e+06	5.36918e+06	5.84134e+07	6.73789e+07	5.91867e+07	5.95744e+07	5.55825e+07	5.39213e+07	3.39044e+06	2.6991e+06	2.38001e+06	2.59514e+06	2.73292e+06	2.36765e+06
neg_1125	4.8	313.079	C13 H15 N O8	NA	NA	NA	NA	NA	NA	NA	NA	NA	NA	1.45812e+07	1.8021e+07	1.54179e+07	1.42607e+07	1.51301e+07	1.41391e+07	2.89151e+07	2.97413e+07	3.16806e+07	3.55601e+07	2.92731e+07	2.86828e+07	9.87717e+06	9.02726e+06	9.64698e+06	8.80203e+06	8.24263e+06	9.01827e+06
neg_1126	5.951	313.079	C13 H15 N O8	NA	NA	NA	NA	NA	NA	NA	NA	NA	NA	1.28632e+06	1.86901e+06	1.75503e+06	1.60752e+06	1.89776e+06	1.86315e+06	1.62574e+06	1.57272e+06	1.63913e+06	1.67907e+06	1.45538e+06	1.57898e+06	1.23543e+06	861728	795834	707168	932448	793539
neg_1127	7.368	313.079	C13 H15 N O8	NA	NA	NA	NA	NA	NA	NA	NA	NA	NA	378023	334894	318873	405927	330774	398036	3.68298e+06	3.61095e+06	3.7992e+06	3.70369e+06	3.96244e+06	3.75674e+06	625742	483650	496727	498887	518385	505453
neg_1128	4.681	313.079	C13 H15 N O8	NA	NA	NA	NA	NA	NA	NA	NA	NA	NA	1.2173e+07	9.19254e+06	1.01983e+07	1.11479e+07	11011884	1.11695e+07	2.26791e+07	1.96433e+07	1.55703e+07	2.07775e+07	1.99431e+07	23057949	5.90029e+06	6.32682e+06	5.7061e+06	7.71627e+06	7.88304e+06	7.48588e+06
neg_1129	7.722	313.079	C13 H15 N O8	NA	NA	NA	NA	NA	NA	NA	NA	NA	NA	2.15807e+06	2.3084e+06	2.01797e+06	2.19043e+06	2.20253e+06	2.09208e+06	2.33596e+06	2.64078e+06	2.40347e+06	2.56828e+06	2.41138e+06	2.35802e+06	1.23906e+06	1.43341e+06	1.28558e+06	1.36096e+06	1.24472e+06	1.21566e+06
neg_1130	1.19	313.101	C11 H15 N5 O6	NA	NA	NA	NA	NA	NA	NA	NA	NA	NA	5.65866e+06	4.54649e+06	4.86146e+06	5.29121e+06	6.14411e+06	6.27415e+06	8.03942e+06	7.07768e+06	7.16368e+06	8.22135e+06	7.41152e+06	5.62832e+06	1.17366e+07	1.17151e+07	1.27042e+07	1.72016e+07	1.54691e+07	1.22063e+07
neg_1131	6.532	313.116	C14 H19 N O7	NA	NA	NA	NA	NA	NA	NA	NA	NA	NA	8.99015e+06	8.92452e+06	8.2518e+06	8.7897e+06	9.09494e+06	1.03027e+07	754154	1.05979e+06	412815	457340	835709	145084	734566	491271	441760	737367	417146	567974
neg_1132	6.04	313.116	C14 H19 N O7	NA	NA	NA	NA	NA	NA	NA	NA	NA	NA	6.91512e+06	6.86788e+06	6.09445e+06	7.00826e+06	6.38725e+06	6.70086e+06	5.12143e+06	5.27008e+06	5.50782e+06	4.90161e+06	4.53144e+06	4.94436e+06	4.26923e+06	3.5364e+06	3.62882e+06	4.31395e+06	3.78067e+06	3.91944e+06
neg_1133	6.162	313.116	C14 H19 N O7	NA	NA	NA	NA	NA	NA	NA	NA	NA	NA	2.67538e+07	2.39728e+07	2.36879e+07	2.60968e+07	2.56837e+07	3.00991e+07	3.46857e+06	1.99658e+06	1.75033e+06	3.40148e+06	2.53569e+06	2.04112e+06	5.40067e+06	5.35094e+06	3.62775e+06	5.33638e+06	5.84074e+06	4.50267e+06
neg_1134	5.203	313.127	C9 H25 N5 O P2 S	NA	NA	NA	NA	NA	NA	NA	NA	NA	NA	1.41839e+06	1.54657e+06	1.41086e+06	1.16022e+06	1.27402e+06	1.23206e+06	1.9779e+06	2.03434e+06	2.03138e+06	2.33007e+06	2.0573e+06	1.82128e+06	975904	998197	979020	1.09034e+06	1.15333e+06	1.09351e+06
neg_1135	8.377	313.131	C12 H20 N5 O3 P	NA	NA	NA	NA	NA	NA	NA	NA	NA	NA	1.63154e+07	1.54886e+07	1.2431e+07	1.31411e+07	1.00116e+07	1.48704e+07	1.93391e+07	1.01315e+07	2.04674e+07	1.859e+07	1.96218e+07	1.3203e+07	1.37151e+07	3.29266e+06	1.36545e+06	4.02151e+06	2.95295e+06	2.02967e+06
neg_1136	6.42	313.131	NA	NA	NA	NA	NA	NA	NA	NA	NA	NA	NA	1.82799e+06	1.72375e+06	1.48272e+06	1.80804e+06	1.655e+06	1.71888e+06	1.08969e+06	1.37703e+06	971478	1.24188e+06	1.30993e+06	1.42736e+06	1.21253e+07	1.34764e+07	1.25379e+07	1.38725e+07	1.34154e+07	1.28608e+07
neg_1137	10.836	313.131	C18 H19 N O4	NA	NA	NA	NA	NA	NA	NA	NA	NA	NA	244935	189697	238142	265830	220578	252580	152915	160647	172512	134712	152928	178111	2.68627e+06	2.6961e+06	2.62533e+06	2.74296e+06	2.63482e+06	2.68024e+06
neg_1138	7.848	313.152	C15 H23 N O6	NA	NA	NA	NA	NA	NA	NA	NA	NA	NA	904393	806216	867678	867493	762775	905766	154183	163325	151350	130990	178534	167120	1.23983e+06	1.07014e+06	989430	1.00726e+06	1018793	1.04844e+06
neg_1139	8.179	313.152	C15 H23 N O6	NA	NA	NA	NA	NA	NA	NA	NA	NA	NA	48536.7	62813.1	50995.5	55225.2	38742.3	47368.5	2.83569e+06	2.41409e+06	2.38939e+06	2.48659e+06	2.35604e+06	2.43833e+06	35133.8	27844.4	19062.6	20024.7	26357.2	41813
neg_1140	14.29	313.233	NA	NA	NA	NA	NA	NA	NA	NA	NA	NA	NA	3.5351e+06	3.55836e+06	3.25826e+06	3.7828e+06	3.76465e+06	3.79257e+06	6.7018e+06	6.68596e+06	6.50588e+06	7.03328e+06	6.27973e+06	7.27831e+06	5.15491e+06	5.09439e+06	5.50565e+06	5.02769e+06	5.00872e+06	5.2733e+06
neg_1141	16.026	313.233	NA	NA	NA	NA	NA	NA	NA	NA	NA	NA	NA	1.21732e+06	982975	927989	1.18446e+06	991814	1.16886e+06	620531	791042	777037	821018	565965	885339	9.50836e+06	9.76506e+06	9.35891e+06	9.61186e+06	1.00156e+07	9.35929e+06
neg_1142	0.728	313.91	C2 H7 N2 O8 P S3	NA	NA	NA	NA	NA	NA	NA	NA	NA	NA	2.40566e+07	2.51834e+07	2.58737e+07	2.42652e+07	2.65701e+07	2.48615e+07	7.31087e+06	7.69074e+06	7.27564e+06	8.24223e+06	8.35974e+06	7.63967e+06	1.31962e+07	1.39785e+07	1.32727e+07	1.37239e+07	1.36282e+07	12709265
neg_1143	6.75	314.063	C13 H14 O9	NA	NA	NA	NA	NA	NA	NA	NA	NA	NA	1.89187e+06	2.08204e+06	1.9673e+06	2.01317e+06	1.93812e+06	1.86334e+06	1.13809e+06	1.1164e+06	1.08179e+06	1.25899e+06	1.01562e+06	1.09796e+06	3.14255e+06	3.19721e+06	3.20061e+06	3.13858e+06	3.09808e+06	3.30791e+06
neg_1144	7.61	314.063	C13 H14 O9	NA	NA	NA	NA	NA	NA	NA	NA	NA	NA	6.44393e+06	4.4495e+06	8.859e+06	7.38965e+06	6.11119e+06	5.75955e+06	1.98877e+06	2.57141e+06	2.59295e+06	1.80305e+06	2.04986e+06	1.50805e+06	4.44339e+06	3.47699e+06	4.45687e+06	3.24606e+06	3.85722e+06	4.12976e+06
neg_1145	1.315	314.121	C11 H22 O10	NA	NA	NA	NA	NA	NA	NA	NA	NA	NA	6.34798e+06	6.92348e+06	5.29134e+06	6.48564e+06	5.50258e+06	6.64124e+06	4.1478e+06	4.71784e+06	3.8027e+06	4.27847e+06	4.60674e+06	4.11661e+06	4.17959e+06	4.25612e+06	4.18793e+06	4.23908e+06	4.52178e+06	4.16196e+06
neg_1146	7.302	314.126	C17 H18 N2 O4	NA	NA	NA	NA	NA	NA	NA	NA	NA	NA	1.6424e+06	1.59726e+06	1.48519e+06	1.53513e+06	1.42636e+06	1.57263e+06	8.34712e+06	7.60937e+06	8.05683e+06	8.2591e+06	8.06274e+06	8.14731e+06	1.27368e+06	1.25237e+06	1.27763e+06	1.38891e+06	1.17017e+06	1.38096e+06
neg_1147	5.49	314.172	C17 H30 O S2	NA	NA	NA	NA	NA	NA	NA	NA	NA	NA	507106	525718	530759	596082	578991	645101	477081	530242	456316	444279	485961	451948	447689	541810	542951	402854	419125	515747
neg_1148	6.077	314.172	C16 H26 O6	NA	NA	NA	NA	NA	NA	NA	NA	NA	NA	3.55875e+06	4.09735e+06	3.62611e+06	4.47346e+06	3.80456e+06	5.06693e+06	152130	168652	98615.7	128582	123182	142400	3.10893e+06	3.66299e+06	3.24789e+06	4.58922e+06	3.11214e+06	3.49402e+06
neg_1149	6.241	314.172	C16 H26 O6	NA	NA	NA	NA	NA	NA	NA	NA	NA	NA	3.82671e+06	4.75819e+06	4.35757e+06	3.85126e+06	4.42306e+06	4.47981e+06	75771.3	86780.5	84800.1	72301	72090.9	132059	1.28779e+06	1.24291e+06	1.1792e+06	1.30498e+06	1.33369e+06	1.48496e+06
neg_1150	5.924	314.172	C16 H26 O6	NA	NA	NA	NA	NA	NA	NA	NA	NA	NA	4.56834e+06	4.75359e+06	4.85536e+06	4.57789e+06	5.39226e+06	4.70923e+06	91917.6	82318.8	74063.7	296885	313343	346106	1.83829e+06	1.77377e+06	1.62042e+06	1.91248e+06	1.93866e+06	2.16007e+06
neg_1151	4.952	314.173	C16 H26 O6	NA	NA	NA	NA	NA	NA	NA	NA	NA	NA	1.34799e+06	1.27886e+06	1.09972e+06	1.27248e+06	1.23243e+06	1.33004e+06	122004	122589	120095	154291	129475	120147	571590	462312	488256	589431	460510	645816
neg_1152	12.632	314.245	C18 H34 O4	(+/-)9,10-dihydroxy-12z-octadecenoic acid	NA	NA	NA	NA	NA	NA	NA	NA	NA	2.22548e+06	1.85165e+06	2.00549e+06	2.11978e+06	2.06693e+06	2.11404e+06	4.71109e+06	4.84144e+06	4.50506e+06	4.50517e+06	4.25499e+06	4.8188e+06	3.74028e+06	3.8147e+06	3.49766e+06	3.9786e+06	3.60546e+06	3.75092e+06
neg_1153	13.911	314.245	C18 H34 O4	NA	NA	NA	NA	NA	NA	NA	NA	NA	NA	514396	520209	457736	556001	557985	535827	1.98436e+06	2.05748e+06	1.9398e+06	2.12435e+06	2.0505e+06	2.12055e+06	998134	978013	965452	993378	1.00621e+06	938327
neg_1154	13.211	314.245	C18 H34 O4	(+/-)12(13)-DiHOME	NA	HMDB0004705	C14829	8412123	Fatty acyls[FA]	Lipids and lipid-like molecules	Fatty Acyls	Fatty acids and conjugates	map00591 Linoleic acid metabolism	1.95079e+07	1.90094e+07	1.86057e+07	1.90942e+07	1.9767e+07	2.0099e+07	2.03323e+07	2.17641e+07	2.05054e+07	2.15576e+07	1.97493e+07	2.05021e+07	3.50747e+07	3.48902e+07	3.31564e+07	3.5017e+07	3.77526e+07	3.33469e+07
neg_1155	15.534	314.245	C18 H34 O4	NA	NA	NA	NA	NA	NA	NA	NA	NA	NA	446221	549793	331149	475605	446388	384237	300503	474447	302361	450058	302044	297438	2.8105e+06	2.582e+06	2.8053e+06	2.8219e+06	2.77722e+06	2.86818e+06
neg_1156	6.508	315.131	C14 H21 N O7	NA	NA	NA	NA	NA	NA	NA	NA	NA	NA	2.18789e+07	2.0166e+07	2.01878e+07	2.13279e+07	2.08504e+07	2.49724e+07	2.49066e+07	2.12897e+07	2.38678e+07	2.43697e+07	2.2531e+07	2.2088e+07	9.98027e+06	1.006e+07	8.62043e+06	1.0045e+07	8.98012e+06	1.02653e+07
neg_1157	6.312	315.131	C8 H22 N5 O6 P	NA	NA	NA	NA	NA	NA	NA	NA	NA	NA	3.83079e+06	3.73491e+06	3.82708e+06	3.5979e+06	3.23763e+06	3.15659e+06	2.22408e+06	2.25466e+06	1.41402e+06	2.22838e+06	2.17242e+06	2.29019e+06	1.36465e+06	1.1714e+06	1.30898e+06	1.1185e+06	1.04816e+06	1.24385e+06
neg_1158	4.998	315.131	C14 H21 N O7	NA	NA	NA	NA	NA	NA	NA	NA	NA	NA	300151	395869	316226	325996	689249	306179	1.33233e+07	1.24579e+07	1.34965e+07	1.23728e+07	1.12551e+07	1.1851e+07	299507	330628	387951	274805	815962	299874
neg_1159	4.35	315.131	C9 H26 N5 O P S2	NA	NA	NA	NA	NA	NA	NA	NA	NA	NA	1.35126e+06	1.07105e+06	1.56359e+06	948546	950192	798565	3.458e+06	3.73971e+06	3.97725e+06	4.40403e+06	4.40228e+06	3.16051e+06	9.66662e+06	9.18437e+06	8.65441e+06	1.20962e+07	1.19554e+07	8.98251e+06
neg_1160	8.275	315.167	C15 H25 N O6	NA	NA	NA	NA	NA	NA	NA	NA	NA	NA	228543	266313	188501	211744	234718	325705	2.89903e+06	3.43747e+06	3.34929e+06	3.01936e+06	2.90138e+06	3.26985e+06	224745	208908	232851	243015	101194	136487
neg_1161	7.272	315.168	C15 H25 N O6	NA	NA	NA	NA	NA	NA	NA	NA	NA	NA	3.57933e+07	3.23526e+07	3.20887e+07	3.3888e+07	3.01165e+07	3.29385e+07	3.34249e+07	3.32379e+07	3.38982e+07	3.24039e+07	3.27882e+07	3.33533e+07	5.66394e+07	5.35418e+07	5.22884e+07	5.57887e+07	5.38844e+07	5.6445e+07
neg_1162	7.646	315.168	C15 H25 N O6	NA	NA	NA	NA	NA	NA	NA	NA	NA	NA	8.22193e+06	6.38443e+06	7.11849e+06	7.58521e+06	6.75565e+06	7.28447e+06	2.88251e+06	3.0258e+06	1.8457e+06	2.68091e+06	2.59363e+06	2.96131e+06	6.36049e+06	5.76155e+06	5.73067e+06	6.47942e+06	6.05975e+06	6.02854e+06
neg_1163	7.565	315.168	C15 H25 N O6	NA	NA	NA	NA	NA	NA	NA	NA	NA	NA	6.98165e+06	6.40292e+06	6.52304e+06	6.67265e+06	6.60389e+06	6.57125e+06	607014	757821	532796	531227	592136	749849	6.79559e+06	6.52605e+06	6.18035e+06	6.57659e+06	5.55503e+06	6.49568e+06
neg_1164	7.829	315.168	C15 H25 N O6	NA	NA	NA	NA	NA	NA	NA	NA	NA	NA	3.97223e+06	3.29944e+06	3.72267e+06	3.94204e+06	3.40048e+06	3.68059e+06	9.68885e+06	1.04787e+07	1.03977e+07	1.02094e+07	1.00503e+07	1.08494e+07	5.3335e+06	4.64422e+06	5.91209e+06	5.51782e+06	5.23491e+06	4.89989e+06
neg_1165	3.313	316.079	C16 H17 N2 O P S	NA	NA	NA	NA	NA	NA	NA	NA	NA	NA	1.22115e+06	1.18601e+06	1.20939e+06	920085	1.1487e+06	1.00368e+06	6.69281e+06	6.29528e+06	6.00924e+06	6.35873e+06	6.36174e+06	5.86787e+06	2.91588e+06	3.11036e+06	2.686e+06	3.21487e+06	2.76452e+06	2.68662e+06
neg_1166	10.117	316.094	C17 H16 O6	NA	NA	NA	NA	NA	NA	NA	NA	NA	NA	952947	937545	905880	995894	962142	1.03759e+06	178104	157146	153163	190153	173407	159604	48815.5	40325.6	32592.8	42766.5	43999.7	50095.2
neg_1167	7.89	316.094	C11 H27 O2 P3 S	NA	NA	NA	NA	NA	NA	NA	NA	NA	NA	1.22968e+06	1.1586e+06	1.13687e+06	1.18653e+06	1.15302e+06	1.2471e+06	166036	195648	197392	199332	156145	192496	1.93924e+06	1.95318e+06	1.85844e+06	1.89203e+06	1.90443e+06	1.83112e+06
neg_1168	0.807	316.1	C10 H20 O11	NA	NA	NA	NA	NA	NA	NA	NA	NA	NA	2.84682e+07	2.29093e+07	2.30394e+07	2.38726e+07	2.53058e+07	2.58254e+07	1.96883e+07	1.85041e+07	1.95899e+07	1.96187e+07	1.99579e+07	2.22023e+07	1.66152e+07	1.61126e+07	1.52171e+07	1.58199e+07	1.86872e+07	1.61504e+07
neg_1169	6.697	316.115	C14 H20 O8	Vanilloloside	NA	NA	NA	NA	NA	NA	NA	NA	NA	2.58955e+07	2.60205e+07	2.40856e+07	2.53403e+07	2.57857e+07	2.57318e+07	1.27527e+06	1.40474e+06	1.6412e+06	1.27697e+06	1.43316e+06	1.50966e+06	1.75099e+06	1.83219e+06	1.78047e+06	1.75032e+06	1.55529e+06	1.76211e+06
neg_1170	4.293	316.115	C8 H21 N4 O7 P	NA	NA	NA	NA	NA	NA	NA	NA	NA	NA	344075	287038	780252	832547	338642	620052	468200	377083	1.06383e+06	532066	543324	509114	1.00353e+06	1.18948e+06	940865	1.03431e+06	1.18092e+06	1.08596e+06
neg_1171	5.71	316.115	C14 H20 O8	NA	NA	NA	NA	NA	NA	NA	NA	NA	NA	579209696	5.57506e+08	5.41248e+08	5.50348e+08	5.4589e+08	5.8342e+08	335262871	3.24406e+08	3.12141e+08	3.06317e+08	3.06324e+08	3.08196e+08	8.94524e+07	7.92333e+07	8.6428e+07	7.88302e+07	8.20157e+07	7.98888e+07
neg_1172	4.886	316.115	C15 H24 O3 S2	NA	NA	NA	NA	NA	NA	NA	NA	NA	NA	4.08066e+06	4.2541e+06	4.18045e+06	4.36737e+06	4.33829e+06	4.53573e+06	9.33264e+06	8.87761e+06	8.31153e+06	8.64845e+06	8.70295e+06	9.31756e+06	744789	669825	716350	752333	919334	764866
neg_1173	6.519	316.135	C8 H24 N6 O3 S2	NA	NA	NA	NA	NA	NA	NA	NA	NA	NA	2.98795e+06	2.85827e+06	2.61023e+06	2.85424e+06	2.81519e+06	3.94059e+06	3.26501e+06	2.69536e+06	3.2304e+06	3.23912e+06	2.99418e+06	3.10365e+06	1.46405e+06	1.26763e+06	1.20149e+06	1.31176e+06	1.13713e+06	1.33462e+06
neg_1174	14.37	316.261	C17 H34 O2	Methyl hexadecanoate	Miscellaneous	NA	NA	NA	NA	NA	NA	NA	NA	1.00893e+06	753946	882699	894635	870949	983315	785882	778017	767588	745000	701042	779925	1.64524e+06	2.33761e+06	1.65556e+06	1.92467e+06	1.77142e+06	1.61749e+06
neg_1175	1.211	317.056	C12 H15 N O7 S	NA	NA	NA	NA	NA	NA	NA	NA	NA	NA	321322	671123	310744	337613	338599	371034	306967	263551	314603	250365	261741	222079	1.79693e+06	1.57993e+06	1.72504e+06	1.95265e+06	1.35706e+06	1.84666e+06
neg_1176	6.897	317.068	C11 H17 N3 O4 P2	NA	NA	NA	NA	NA	NA	NA	NA	NA	NA	1.2056e+07	1.18473e+07	1.11476e+07	1.31876e+07	1.733e+07	1.45838e+07	1.02197e+07	9.64067e+06	1.05515e+07	1.19716e+07	8.95435e+06	1.08512e+07	1.08205e+07	1.38787e+07	1.27018e+07	1.19105e+07	1.61101e+07	1.112e+07
neg_1177	0.886	317.069	C11 H17 N3 O4 P2	NA	NA	NA	NA	NA	NA	NA	NA	NA	NA	6.31763e+06	6.24015e+06	6.61842e+06	5.33848e+06	7.1925e+06	5.1126e+06	7.33216e+06	6.72545e+06	5.34476e+06	8.3141e+06	6.61757e+06	9.47495e+06	7.91116e+06	7.4694e+06	6.1846e+06	6.50429e+06	7.32716e+06	7.51505e+06
neg_1178	1.282	317.11	C13 H19 N O8	NA	NA	NA	NA	NA	NA	NA	NA	NA	NA	4.9003e+06	5.31573e+06	5.38223e+06	4.52148e+06	5.33674e+06	4.63821e+06	1.76467e+06	2.85579e+06	2.19907e+06	2.00896e+06	2.45357e+06	2.52779e+06	1.32824e+06	1.22395e+06	1.62476e+06	1.3887e+06	1.46191e+06	1.48627e+06
neg_1179	5.71	317.119	C7 H19 N5 O9	NA	NA	NA	NA	NA	NA	NA	NA	NA	NA	8.73915e+07	8.30192e+07	8.53673e+07	8.06472e+07	8.20777e+07	8.92358e+07	5.1187e+07	4.84821e+07	4.76674e+07	4.79016e+07	4.67826e+07	4.85428e+07	1.43548e+07	1.23668e+07	1.46988e+07	1.30758e+07	1.29938e+07	1.33551e+07
neg_1180	4.652	317.126	C17 H19 N O5	NA	NA	NA	NA	NA	NA	NA	NA	NA	NA	3.55805e+06	2.50767e+06	2.55773e+06	2.59823e+06	3.11696e+06	3.05016e+06	3.15176e+06	3.25463e+06	3.04592e+06	3.2808e+06	3.22431e+06	3.58081e+06	5.79819e+07	5.69279e+07	5.75793e+07	5.88775e+07	57031478	5.39443e+07
neg_1181	4.843	317.126	C18 H23 N S2	NA	NA	NA	NA	NA	NA	NA	NA	NA	NA	100856	118770	105813	106533	107802	114587	393263	275368	344468	418562	387874	387512	733082	724837	784056	913687	766928	832370
neg_1182	5.994	317.126	C17 H19 N O5	NA	NA	NA	NA	NA	NA	NA	NA	NA	NA	518323	652981	624450	569765	537042	512968	512575	492403	536095	423219	523249	536137	2.2253e+07	2.34778e+07	2.35628e+07	2.5026e+07	2.38649e+07	2.26826e+07
neg_1183	7.88	317.126	C17 H19 N O5	NA	NA	NA	NA	NA	NA	NA	NA	NA	NA	233099	196458	234947	221002	230181	235137	198844	100974	259471	145965	121326	137680	1.14488e+07	1.04177e+07	1.10685e+07	1.1265e+07	9.85901e+06	1.10736e+07
neg_1184	7.961	317.147	C14 H23 N O7	NA	NA	NA	NA	NA	NA	NA	NA	NA	NA	1.16417e+06	826641	1.03519e+06	800279	764483	971993	4.69127e+06	4.51313e+06	4.29329e+06	4.75057e+06	4.40683e+06	4.47332e+06	132570	114209	129609	150448	136018	118885
neg_1185	7.048	317.147	C8 H24 N5 O6 P	NA	NA	NA	NA	NA	NA	NA	NA	NA	NA	1.46611e+06	1.85487e+06	1.30092e+06	1.49425e+06	1.36715e+06	1.6012e+06	342265	59181.9	273528	315861	342747	360886	562196	576940	475544	543960	492529	515432
neg_1186	8.575	317.147	C14 H23 N O7	NA	NA	NA	NA	NA	NA	NA	NA	NA	NA	3.73185e+06	3.51191e+06	3.67181e+06	3.60733e+06	3.62245e+06	3.45411e+06	6.10627e+06	6.79749e+06	6.30273e+06	5.93803e+06	6.09833e+06	6.8616e+06	724167	761079	697226	764735	699828	802395
neg_1187	2.495	318.05	C13 H15 Cl O7	NA	NA	NA	NA	NA	NA	NA	NA	NA	NA	4.03308e+07	5.19762e+07	5.89031e+07	4.86015e+07	6.12522e+07	6.01462e+07	7.6671e+07	6.17203e+07	7.13442e+07	5.81831e+07	4.18389e+07	7.94566e+07	7.22449e+07	100541693	7.67482e+07	1.25018e+08	1.05269e+08	1.30696e+08
neg_1188	1.232	318.094	C13 H18 O9	NA	NA	NA	NA	NA	NA	NA	NA	NA	NA	1.94832e+07	1.41664e+07	2.03625e+07	1.36175e+07	1.35585e+07	2.05802e+07	3.19052e+07	2.27251e+07	2.38812e+07	2.18712e+07	1.93695e+07	2.24195e+07	4.72157e+06	4.78688e+06	5.25542e+06	5.97695e+06	5.3056e+06	5.61113e+06
neg_1189	12.199	318.146	C18 H22 O5	NA	NA	NA	NA	NA	NA	NA	NA	NA	NA	537486	464962	516522	459383	483654	528799	220753	332349	320095	254512	257336	209480	1.59413e+06	1.74292e+06	1.59143e+06	1.61392e+06	1.63079e+06	1.76626e+06
neg_1190	2.495	320.047	C12 H17 O6 P S	NA	NA	NA	NA	NA	NA	NA	NA	NA	NA	1.32044e+07	1.29582e+07	1.37109e+07	1.38416e+07	1.20051e+07	1.41699e+07	1.30572e+07	1.17559e+07	1.35586e+07	9.14217e+06	1.42429e+07	1.22122e+07	2.53392e+07	2.3853e+07	2.36881e+07	2.91823e+07	2.70341e+07	2.70587e+07
neg_1191	0.849	320.085	C5 H17 N6 O8 P	NA	NA	NA	NA	NA	NA	NA	NA	NA	NA	1.7147e+06	2.22033e+06	2.15017e+06	1.90998e+06	1.97915e+06	1.96058e+06	2.52102e+07	2.26179e+07	2.54138e+07	2.48057e+07	2.25344e+07	2.1044e+07	3.16006e+06	2.38458e+06	3.8661e+06	2.69865e+06	2.70236e+06	1.98283e+06
neg_1192	1.159	320.085	C11 H16 N2 O9	NA	NA	NA	NA	NA	NA	NA	NA	NA	NA	2.3042e+06	2.03176e+06	1.86372e+06	1.62423e+06	2.05833e+06	1.7776e+06	3.06486e+07	2.83107e+07	2.9368e+07	2.94403e+07	3.60829e+07	2.76307e+07	2.34232e+06	2.51117e+06	2.43271e+06	3.0043e+06	1.85031e+06	2.07667e+06
neg_1193	4.972	320.085	C11 H16 N2 O9	NA	NA	NA	NA	NA	NA	NA	NA	NA	NA	400011	458886	299603	742787	418947	436074	1.2705e+07	1.2322e+07	1.2545e+07	1.5997e+07	1.24454e+07	12018536	1.0692e+06	691826	1.1026e+06	953452	1.15592e+06	1.91965e+06
neg_1194	4.892	320.085	C11 H16 N2 O9	NA	NA	NA	NA	NA	NA	NA	NA	NA	NA	603895	302581	721932	474268	604524	367909	8.11311e+06	2.27279e+06	9.40415e+06	1.04672e+07	8.97355e+06	1.00654e+07	1.74546e+06	2.80332e+06	2.29533e+06	2.37778e+06	2.19352e+06	1.75788e+06
neg_1195	4.533	320.121	C12 H20 N2 O8	NA	NA	NA	NA	NA	NA	NA	NA	NA	NA	771920	844788	969113	963207	780690	785771	3.41825e+06	5.08123e+06	3.72311e+06	4.11257e+06	4.2547e+06	2.99449e+06	775989	1.07213e+06	919415	939227	722077	634696
neg_1196	4.617	320.14	C13 H24 N2 O5 S	NA	NA	NA	NA	NA	NA	NA	NA	NA	NA	6.60116e+06	7.131e+06	6.53473e+06	6.83254e+06	6.62568e+06	7.40492e+06	1.74133e+06	1.78981e+06	1.91005e+06	1.65624e+06	2.13761e+06	1.88691e+06	1.92117e+06	2.45228e+06	2.15331e+06	1.75038e+06	2.33719e+06	2.85704e+06
neg_1197	5.886	320.98	C5 H12 Cl N5 O3 S3	NA	NA	NA	NA	NA	NA	NA	NA	NA	NA	44513.2	44522.5	41055.5	44869.6	43199.5	45880.8	6.28316e+06	5.37833e+06	5.65106e+06	5.92338e+06	4.63594e+06	5.89905e+06	27777.1	28390.1	29664.1	28689.2	29103.1	29330.2
neg_1198	7.05	321.084	C15 H15 N O7	NA	NA	NA	NA	NA	NA	NA	NA	NA	NA	944895	1.08593e+06	1.06948e+06	971209	1.01519e+06	1.05166e+06	1.48041e+07	1.43306e+07	1.11786e+07	1.38248e+07	1.21065e+07	1.54413e+07	1.23634e+06	1.30553e+06	1.24882e+06	928023	1.14693e+06	1.3137e+06
neg_1199	5.752	321.084	C16 H19 N O2 S2	NA	NA	NA	NA	NA	NA	NA	NA	NA	NA	3.12769e+06	1.2182e+06	3.45882e+06	672686	1.00047e+06	447887	1.13213e+07	9.50705e+06	1.29931e+07	1.43653e+07	8.53826e+06	1.08099e+07	619497	1.16933e+06	1.08995e+06	763449	979067	570694
neg_1200	1.203	321.099	C11 H19 N3 O6 S	NA	NA	NA	NA	NA	NA	NA	NA	NA	NA	6.87705e+06	7.65646e+06	5.16039e+06	6.49687e+06	6.08886e+06	6.89833e+06	7.15421e+06	7.14333e+06	8.2716e+06	7.7703e+06	6.79884e+06	7.03593e+06	2.68435e+06	2.10439e+06	2.65701e+06	3.28931e+06	2.64271e+06	2.59395e+06
neg_1201	8.207	321.121	C16 H19 N O6	NA	NA	NA	NA	NA	NA	NA	NA	NA	NA	966582	897802	840193	930320	899195	1.14421e+06	286995	265848	287364	230831	221869	229518	1.93418e+06	1.67272e+06	1.90966e+06	1.74736e+06	1.86078e+06	1.86668e+06
neg_1202	1.46	322.081	C7 H20 Cl N4 O6 P	NA	NA	NA	NA	NA	NA	NA	NA	NA	NA	1.23491e+07	1.32135e+07	1.29995e+07	1.2486e+07	7.1978e+06	1.67635e+07	7.62764e+06	6.34239e+06	1.23043e+07	7.46201e+06	1.18971e+07	8.86672e+06	1.26405e+06	1.45493e+06	1.54653e+06	1.67207e+06	1.46448e+06	1.46442e+06
neg_1203	1.381	322.089	C12 H18 O10	NA	NA	NA	NA	NA	NA	NA	NA	NA	NA	1.039e+07	1.25654e+07	1.05233e+07	1.17525e+07	1.12364e+07	1.26162e+07	1.43616e+07	1.65923e+07	1.34904e+07	1.33676e+07	1.36098e+07	1.3891e+07	4.22056e+06	7.59235e+06	5.57658e+06	5.78768e+06	4.45606e+06	4.43428e+06
neg_1204	4.054	322.09	C12 H18 O10	NA	NA	NA	NA	NA	NA	NA	NA	NA	NA	5.14667e+06	4.60856e+06	4.84377e+06	3.70091e+06	3.85375e+06	3.63744e+06	4.82369e+06	5.78468e+06	4.20112e+06	4.02951e+06	4.36213e+06	4.23108e+06	8.2752e+06	7.76899e+06	9.02577e+06	8.17935e+06	8.42852e+06	8.35511e+06
neg_1205	4.735	322.09	C17 H14 N4 O S	NA	NA	NA	NA	NA	NA	NA	NA	NA	NA	5.1085e+06	4.03809e+06	4.39728e+06	4.79866e+06	4.72287e+06	5.05069e+06	3.83245e+06	3.78612e+06	4.14446e+06	5.00967e+06	3.76862e+06	3.57736e+06	6.16309e+06	6.94962e+06	6.66366e+06	7.30341e+06	6.99392e+06	6.59119e+06
neg_1206	7.979	322.105	C13 H18 N6 S2	NA	NA	NA	NA	NA	NA	NA	NA	NA	NA	103999	126671	175977	130141	138073	145074	1.14228e+06	1.43621e+06	1.21884e+06	1.22773e+06	1.32456e+06	1.2592e+06	2.11594e+06	1.98563e+06	2.12148e+06	1.91822e+06	2.20205e+06	1.98329e+06
neg_1207	12.885	322.12	C20 H18 O4	Neobavaisoflavone	Flavonoids	NA	NA	NA	NA	NA	NA	NA	NA	1.68934e+07	1.65273e+07	1.60585e+07	1.71534e+07	1.63161e+07	1.74097e+07	12847.9	11870.9	12881.9	12110.6	13502.3	12603.1	18926.4	18335.2	19226.9	18179.9	18781.2	18668
neg_1208	5.655	322.162	C18 H28 O P2	NA	NA	NA	NA	NA	NA	NA	NA	NA	NA	410543	362826	401619	342254	416359	450350	529091	520905	600923	525332	491472	443639	1.30091e+06	1.23537e+06	1.281e+06	1.1559e+06	1.11162e+06	1.28692e+06
neg_1209	7.583	322.162	C14 H26 O8	NA	NA	NA	NA	NA	NA	NA	NA	NA	NA	1.89442e+07	1.76797e+07	1.82359e+07	1.9309e+07	1.75871e+07	1.87027e+07	1.54193e+06	1.63371e+06	1.55464e+06	1.45563e+06	1.51566e+06	1.51666e+06	2.62533e+06	2.77985e+06	2.65224e+06	2.66006e+06	2.56303e+06	2.6968e+06
neg_1210	6.743	322.189	C11 H27 N6 O3 P	NA	NA	NA	NA	NA	NA	NA	NA	NA	NA	202938	184235	192773	142589	196050	228134	501413	456992	436092	507629	418458	449443	711707	730449	680320	596256	705014	763149
neg_1211	6.891	322.189	C17 H26 N2 O4	NA	NA	NA	NA	NA	NA	NA	NA	NA	NA	1.8322e+06	1.68619e+06	1.65135e+06	1.57529e+06	1.48879e+06	1.71439e+06	2.59972e+06	2.42186e+06	2.27881e+06	2.62237e+06	2.36905e+06	2.51439e+06	5.76034e+06	5.95602e+06	5.84965e+06	6.21853e+06	6.33539e+06	6.51387e+06
neg_1212	7.607	323.067	C11 H17 N O8 S	NA	NA	NA	NA	NA	NA	NA	NA	NA	NA	107491	92162.8	105100	49039.5	98787.5	99076.8	2.69727e+06	2.4575e+06	2.53345e+06	2.60674e+06	2.53978e+06	2.58095e+06	100535	104675	121744	120671	114184	99918.6
neg_1213	2.995	323.067	C11 H17 N O8 S	NA	NA	NA	NA	NA	NA	NA	NA	NA	NA	348597	417016	420373	285375	388740	451524	1.87665e+07	1.54813e+07	1.97976e+07	1.69039e+07	1.48923e+07	1.62668e+07	370813	281846	181725	334421	164861	200610
neg_1214	6.679	323.1	C14 H17 N3 O4 S	Metazachlor-ESA	NA	NA	NA	28290254	Pesticides/Herbicides	NA	NA	NA	NA	2.5068e+06	2.37973e+06	4.41108e+06	2.25266e+06	2.13571e+06	2.16857e+06	1.36842e+07	1.42112e+07	1.45396e+07	1.34704e+07	1.21873e+07	1.31232e+07	2.4726e+06	1.52279e+06	1.56392e+06	1.74913e+06	1.83475e+06	1.65807e+06
neg_1215	7.163	323.136	C16 H21 N O6	NA	NA	NA	NA	NA	NA	NA	NA	NA	NA	3.15153e+07	2.87893e+07	3.10417e+07	3.10065e+07	3.25518e+07	3.2463e+07	2.3664e+06	2.32803e+06	2.39866e+06	2.36128e+06	2.18619e+06	2.30749e+06	2.47255e+07	2.23726e+07	2.14927e+07	2.42659e+07	2.61729e+07	2.41684e+07
neg_1216	7.847	323.136	C16 H21 N O6	NA	NA	NA	NA	NA	NA	NA	NA	NA	NA	2.84092e+06	2.49332e+06	2.50799e+06	2.73533e+06	2.51888e+06	2.68642e+06	201205	161906	177490	169316	135861	191444	1.7062e+06	1.85253e+06	1.73305e+06	1.8994e+06	1.73428e+06	1.86709e+06
neg_1217	8.164	323.136	C16 H21 N O6	NA	NA	NA	NA	NA	NA	NA	NA	NA	NA	4.46043e+06	4.04623e+06	4.30016e+06	4.44077e+06	4.25999e+06	4.61156e+06	449982	387386	388044	411989	399622	454787	2.9413e+06	2.67285e+06	2.75372e+06	2.75938e+06	2.39427e+06	2.64325e+06
neg_1218	6.956	323.136	C16 H21 N O6	NA	NA	NA	NA	NA	NA	NA	NA	NA	NA	4.85985e+06	4.58442e+06	4.19298e+06	4.50363e+06	3.98641e+06	5.01617e+06	600123	329642	283041	433075	434339	497954	3.60686e+06	3.15588e+06	3.38891e+06	3.14074e+06	2.56012e+06	2.68209e+06
neg_1219	4.844	324.048	C10 H18 N2 O4 P2 S	NA	NA	NA	NA	NA	NA	NA	NA	NA	NA	1.69727e+06	2.01855e+06	1.64439e+06	1.83e+06	2.14105e+06	1.99122e+06	503365	412001	345467	652284	594278	867300	9.90768e+06	9.44643e+06	9.3559e+06	9.38824e+06	9.00937e+06	9.5308e+06
neg_1220	5.173	324.048	C7 H12 N6 O7 S	NA	NA	NA	NA	NA	NA	NA	NA	NA	NA	1.41643e+06	1.4475e+06	1.37824e+06	1.23064e+06	1.32195e+06	1.20294e+06	513731	571781	430751	533930	522473	532149	3.40513e+06	3.02092e+06	3.01442e+06	3.17381e+06	3.12511e+06	3.12554e+06
neg_1221	6.849	324.066	C15 H16 O6 S	NA	NA	NA	NA	NA	NA	NA	NA	NA	NA	276098	268105	279723	253251	313049	323894	203371	251181	323516	449337	216792	208148	584927	474803	656552	1.11134e+06	496488	615584
neg_1222	0.85	324.068	C11 H16 O11	NA	NA	NA	NA	NA	NA	NA	NA	NA	NA	1.70235e+07	1.82319e+07	1.97791e+07	1.66291e+07	1.6828e+07	1.79863e+07	1.1244e+07	1.01126e+07	1.06682e+07	1.14667e+07	1.02614e+07	9.68242e+06	1.18135e+07	1.01445e+07	1.23604e+07	1.0848e+07	1.1022e+07	1.27899e+07
neg_1223	1.161	324.068	C11 H16 O11	NA	NA	NA	NA	NA	NA	NA	NA	NA	NA	1.94477e+07	2.07356e+07	1.97885e+07	1.47329e+07	1.63919e+07	1.77759e+07	1.10906e+07	8.79083e+06	9.46526e+06	8.98693e+06	1.14322e+07	9.61351e+06	1.09815e+07	1.01915e+07	1.39865e+07	1.1805e+07	1.09037e+07	1.121e+07
neg_1224	5.169	324.069	C12 H20 O6 S2	NA	NA	NA	NA	NA	NA	NA	NA	NA	NA	1.14626e+07	1.22023e+07	1.24048e+07	1.05246e+07	9.77866e+06	1.13032e+07	5.06838e+06	5.09919e+06	4.94031e+06	5.61793e+06	4.43986e+06	5.05055e+06	1.44871e+07	1.79085e+07	1.71758e+07	1.6152e+07	1.42717e+07	1.89629e+07
neg_1225	4.815	324.069	C5 H17 N4 O10 P	NA	NA	NA	NA	NA	NA	NA	NA	NA	NA	5.8666e+06	6.66037e+06	5.16597e+06	3.6698e+06	4.44912e+06	4.5165e+06	1.68992e+06	2.91742e+06	2.48067e+06	3.38915e+06	1.48151e+06	2.47236e+06	7.88577e+06	8.90844e+06	8.63321e+06	8.3533e+06	8.50563e+06	6.73275e+06
neg_1226	4.237	324.084	C15 H16 O8	NA	NA	NA	NA	NA	NA	NA	NA	NA	NA	2.58351e+06	3.0211e+06	1.67055e+06	2.50284e+06	2.70493e+06	2.35369e+06	4.39447e+06	3.75443e+06	3.60561e+06	2.6694e+06	4.49802e+06	3.8121e+06	6.65843e+06	9.09201e+06	8.19136e+06	8.97591e+06	8.82195e+06	8.18151e+06
neg_1227	8.421	324.099	C19 H16 O5	NA	NA	NA	NA	NA	NA	NA	NA	NA	NA	108537	48993.6	102168	114698	79828.9	116516	80009	55424.2	67845.8	80170.2	72299.3	59985.3	2.94305e+06	2.88864e+06	2.71642e+06	2.90577e+06	3.02325e+06	2.97569e+06
neg_1228	8.255	324.12	C12 H26 N2 O2 P2 S	NA	NA	NA	NA	NA	NA	NA	NA	NA	NA	15254.3	17202.5	14262.7	40123.4	18084.4	14124.2	13260.4	14251.8	15193.5	13783.5	13342.4	13704.2	120428	98871.3	119194	109130	96749.3	98429.7
neg_1229	7.941	324.12	C16 H20 O7	NA	NA	NA	NA	NA	NA	NA	NA	NA	NA	928927	852468	923809	842186	830498	999888	266506	326721	219127	207526	294900	339892	950886	914919	1.21691e+06	954772	931127	989673
neg_1230	8.375	324.12	C16 H20 O7	NA	NA	NA	NA	NA	NA	NA	NA	NA	NA	659737	762907	536610	657294	963781	557506	324824	307037	290837	314025	194712	384273	945557	930093	800282	995492	685754	1.06254e+06
neg_1231	5.478	324.131	C9 H21 N6 O5 P	NA	NA	NA	NA	NA	NA	NA	NA	NA	NA	476943	580595	571772	493480	569334	534061	5.3798e+06	5.61318e+06	5.05363e+06	4.48515e+06	4.91905e+06	5.15535e+06	458618	533301	449494	421264	567460	426973
neg_1232	5.696	324.142	C13 H24 O9	NA	NA	NA	NA	NA	NA	NA	NA	NA	NA	1.27323e+07	1.2324e+07	1.30093e+07	1.34658e+07	1.31208e+07	1.28161e+07	7.83552e+06	7.43017e+06	7.07372e+06	7.26813e+06	7.20037e+06	7.0288e+06	156842	156656	82309.7	166832	137588	138978
neg_1233	11.724	324.193	C18 H28 O5	NA	NA	NA	NA	NA	NA	NA	NA	NA	NA	2.51935e+06	2.48053e+06	2.37215e+06	2.53378e+06	2.46993e+06	2.66788e+06	2.2607e+06	2.33388e+06	2.47182e+06	2.01457e+06	2.04895e+06	2.48359e+06	3.6192e+06	3.55187e+06	3.38094e+06	3.47862e+06	3.42014e+06	3.69147e+06
neg_1234	17.178	324.266	C20 H36 O3	Labdanolic acid	NA	NA	NA	9361478	NA	NA	NA	NA	NA	1.56138e+06	1.52077e+06	1.4262e+06	1.82199e+06	1.7484e+06	1.6114e+06	1.20012e+06	1.23754e+06	1.1062e+06	1.30173e+06	1.17018e+06	1.22184e+06	3.31254e+06	3.33037e+06	3.06603e+06	2.72909e+06	3.15618e+06	3.19989e+06
neg_1235	7.131	325.079	C18 H17 N O P2	NA	NA	NA	NA	NA	NA	NA	NA	NA	NA	1.69226e+06	1.46633e+06	1.45149e+06	1.69683e+06	1.6384e+06	1.88052e+06	2.77997e+06	2.77537e+06	2.83575e+06	2.8661e+06	2.60266e+06	3.01042e+06	635149	593777	557634	663983	599625	706694
neg_1236	6.096	325.116	C16 H23 N O2 S2	NA	NA	NA	NA	NA	NA	NA	NA	NA	NA	202735	236766	218073	212749	226030	261991	3.8407e+06	4.46146e+06	3.782e+06	3.24054e+06	3.46247e+06	3.92527e+06	92008.5	105377	83642	118921	148688	99159.5
neg_1237	7.473	325.152	C16 H23 N O6	NA	NA	NA	NA	NA	NA	NA	NA	NA	NA	1.43346e+06	1.40866e+06	1.32158e+06	1.43298e+06	1.39266e+06	1.45314e+06	1.42107e+06	1.50623e+06	1.32562e+06	1.47369e+06	1.28329e+06	1.40976e+06	5.59969e+06	5.50745e+06	5.5495e+06	5.88641e+06	6.10969e+06	5.46904e+06
neg_1238	7.205	326.1	C15 H18 O8	NA	NA	NA	NA	NA	NA	NA	NA	NA	NA	2.52188e+06	2.86052e+06	3.00736e+06	2.51414e+06	2.5593e+06	2.32549e+06	1.59021e+06	1.77205e+06	1.85309e+06	1.7655e+06	2.0124e+06	1.53356e+06	1.53981e+06	1.63584e+06	1.70543e+06	1.6063e+06	1.53893e+06	1.65711e+06
neg_1239	5.272	326.1	C12 H18 N6 O S2	NA	NA	NA	NA	NA	NA	NA	NA	NA	NA	863023	638027	764819	615793	592085	606306	4.30624e+06	5.33186e+06	4.56011e+06	5.39877e+06	4.61344e+06	4.78751e+06	658981	925823	1.10001e+06	592795	689529	1.01682e+06
neg_1240	8.514	326.1	C18 H19 N2 P S	NA	NA	NA	NA	NA	NA	NA	NA	NA	NA	1.2695e+06	1.17435e+06	1.03682e+06	1.13592e+06	1.19087e+06	1.17547e+06	1.4275e+06	1.44975e+06	1.42813e+06	1.49476e+06	1.65799e+06	1.57584e+06	719508	712817	713750	655749	687179	716155
neg_1241	5.844	326.113	C12 H23 O8 P	NA	NA	NA	NA	NA	NA	NA	NA	NA	NA	3.50329e+06	4.57275e+06	3.2927e+06	3.2297e+06	3.63406e+06	3.11092e+06	2.22316e+06	3.03195e+06	2.63056e+06	2.95703e+06	2.01635e+06	2.64145e+06	3.61555e+06	3.32862e+06	4.62297e+06	3.40024e+06	3.12133e+06	3.7647e+06
neg_1242	6.152	326.113	C12 H23 O8 P	NA	NA	NA	NA	NA	NA	NA	NA	NA	NA	277888	229829	135781	317752	272185	218329	608424	397167	348790	357024	708220	347871	459526	463783	475137	535344	458480	550190
neg_1243	1.15	326.121	C12 H22 O10	NA	NA	NA	NA	NA	NA	NA	NA	NA	NA	8.67584e+06	8.21376e+06	9.24586e+06	9.58475e+06	1.02558e+07	8.29451e+06	1.62621e+07	1.83958e+07	1.87639e+07	15215462	1.53708e+07	1.98369e+07	3.93261e+06	4.83672e+06	5.05285e+06	4.59492e+06	4.99481e+06	3.35996e+06
neg_1244	5.603	326.126	C20 H23 P S	NA	NA	NA	NA	NA	NA	NA	NA	NA	NA	2.59373e+06	2.71502e+06	2.68634e+06	2.64424e+06	2.98974e+06	3.11884e+06	3.01222e+06	3.267e+06	3.37652e+06	2.93454e+06	2.98287e+06	2.92263e+06	1.65282e+06	1.59558e+06	1.70676e+06	1.67149e+06	2.08543e+06	1.7414e+06
neg_1245	6.001	326.126	C12 H19 N6 O3 P	NA	NA	NA	NA	NA	NA	NA	NA	NA	NA	1.07506e+06	955239	880010	858944	912522	1.06016e+06	631610	687170	646755	605395	738183	781659	1.42521e+06	1.35461e+06	1.30551e+06	1.78086e+06	1.42635e+06	1.46697e+06
neg_1246	0.784	326.132	C11 H22 N2 O9	NA	NA	NA	NA	NA	NA	NA	NA	NA	NA	5.02967e+07	5.51334e+07	6.16553e+07	5.92905e+07	5.29276e+07	5.55252e+07	7.42606e+07	7.03588e+07	7.47523e+07	8.09724e+07	9.85957e+07	7.40906e+07	1.76662e+07	1.88335e+07	1.85815e+07	1.81678e+07	1.88684e+07	1.94053e+07
neg_1247	13.535	326.209	C18 H30 O5	2,3-dinor prostaglandin e1	NA	NA	NA	NA	NA	NA	NA	NA	NA	2.00432e+07	2.0838e+07	1.52407e+07	1.27185e+07	2.28944e+07	2.37401e+07	9.52976e+06	1.18727e+07	1.18891e+07	1.34033e+07	1.11725e+07	1.17946e+07	4.5594e+07	5.05328e+07	4.09522e+07	5.41677e+07	4.76625e+07	5.20432e+07
neg_1248	10.915	326.209	C18 H30 O5	2,3-dinor-11beta-prostaglandin f2alpha	NA	NA	NA	NA	NA	NA	NA	NA	NA	2.454e+06	2.16275e+06	2.05423e+06	2.27834e+06	2.25381e+06	2.20674e+06	3.39404e+06	5.44035e+06	3.52676e+06	3.30904e+06	3.48672e+06	3.70207e+06	2.72671e+06	2.28497e+06	2.42111e+06	2.26302e+06	2.75202e+06	2.82028e+06
neg_1249	4.496	327.058	C7 H14 N5 O8 P	NA	NA	NA	NA	NA	NA	NA	NA	NA	NA	246221	245888	359920	277902	190733	195998	1.28846e+06	1.13533e+06	1.14884e+06	1.15379e+06	982047	1.36693e+06	237219	340734	182303	319097	322113	273827
neg_1250	5.279	327.095	C15 H11 N5 O3	4-(5-Cyano-1H-1,2,3-triazol-4-yl)phenyl 3,5-dimethylisoxazole-4-carboxylate	NA	NA	NA	4917809	NA	NA	NA	NA	NA	3.50067e+07	3.54454e+07	3.55832e+07	3.28442e+07	3.68648e+07	3.33078e+07	1.65592e+08	1.74679e+08	1.54444e+08	1.66411e+08	1.63248e+08	1.6058e+08	1.89808e+07	2.02252e+07	1.92235e+07	2.03272e+07	2.03292e+07	2.05689e+07
neg_1251	5.988	327.095	C14 H17 N O8	Acetaminophen glucuronide	NA	NA	NA	3239926	Drugs	NA	NA	NA	NA	3.72053e+07	4.28999e+07	3.74426e+07	3.63199e+07	3.62218e+07	3.82226e+07	1.53017e+08	1.77131e+08	1.75234e+08	6.38988e+07	1.56994e+08	1.70533e+08	3.35171e+07	3.40337e+07	3.18405e+07	3.55473e+07	4.35795e+07	4.03827e+07
neg_1252	8.656	327.095	C15 H13 N5 O4	3-{[(4-Methoxy-1-methyl-1H-indazol-3-yl)amino]carbonyl}-2-pyrazinecarboxylic acid	NA	NA	NA	2089846	NA	NA	NA	NA	NA	1.55029e+06	1.40348e+06	1.36211e+06	1.48939e+06	1.58854e+06	1.50142e+06	2.17261e+06	2.81979e+06	2.51453e+06	2.51039e+06	2.44944e+06	2.58438e+06	1.96679e+06	1.69927e+06	1.72863e+06	1.70884e+06	2.11211e+06	1.65392e+06
neg_1253	6.628	327.131	C19 H21 N O2 S	3-(5-Isopropyl-3,8-dimethylazulen-1-yl)-2-(methylsulfonyl)acrylonitrile	NA	NA	NA	4756317	NA	NA	NA	NA	NA	4.69513e+06	4.74608e+06	4.60511e+06	4.74367e+06	5.69334e+06	4.98383e+06	1.98691e+07	2.21832e+07	2.26589e+07	2.00551e+07	1.78708e+07	2.12326e+07	3.90463e+06	3.56614e+06	3.16028e+06	3.42716e+06	3.52687e+06	3.5515e+06
neg_1254	6.495	327.131	C15 H21 N O7	NA	NA	NA	NA	NA	NA	NA	NA	NA	NA	1.41746e+06	1.20666e+06	991993	1.32571e+06	1.25015e+06	1.48497e+06	2.36801e+06	2.1376e+06	2.40064e+06	2.03868e+06	2.14627e+06	2.5861e+06	913091	897411	754931	1.03755e+06	806759	1.00443e+06
neg_1255	0.74	328.004	C8 H12 N2 O8 S2	NA	NA	NA	NA	NA	NA	NA	NA	NA	NA	1.32678e+07	1.45847e+07	1.43353e+07	1.38131e+07	1.46155e+07	1.24085e+07	1.39486e+07	1.27149e+07	1.30233e+07	1.64871e+07	1.52097e+07	1.32784e+07	6.35304e+06	6.71271e+06	7.83598e+06	6.58512e+06	6.96767e+06	6.66011e+06
neg_1256	2.669	328.079	C14 H16 O9	Bengenin	Phenylpropanoids	NA	NA	NA	NA	NA	NA	NA	NA	7.63392e+07	7.39866e+07	8.16902e+07	1.01293e+08	7.53931e+07	7.19181e+07	9.42797e+07	5.21494e+07	7.99983e+07	1.49894e+08	1.39708e+08	1.08299e+08	1.92839e+08	1.59596e+08	99084199	1.209e+08	2.28324e+08	1.36919e+08
neg_1257	4.084	328.115	C15 H20 O8	4-Acetyl-3-hydroxy-5-methylphenyl-β-D-glucopyranoside	NA	NA	NA	29814284	NA	NA	NA	NA	NA	5.5187e+07	5.79319e+07	3.88576e+07	5.31137e+07	5.15424e+07	5.89101e+07	5.98244e+07	6.49419e+07	7.03403e+07	5.84242e+07	7.23732e+07	3.75053e+07	1.49592e+07	1.77549e+07	1.73269e+07	1.67344e+07	1.87208e+07	1.83001e+07
neg_1258	5.138	328.115	C15 H20 O8	6'-O-acetylgastrodin	NA	NA	NA	NA	NA	NA	NA	NA	NA	2.65019e+06	2.52159e+06	2.79288e+06	2.30159e+06	2.42835e+06	2.3619e+06	7.0726e+06	6.77298e+06	6.54565e+06	3.65139e+06	6.93505e+06	6.94368e+06	1.56531e+06	1.4111e+06	1.49688e+06	1.12744e+06	1.45231e+06	1.44749e+06
neg_1259	9.883	328.224	C18 H32 O5	Corchorifatty acid F	NA	HMDB0035919	NA	22912859	Fatty acyls[FA]	Lipids and lipid-like molecules	Fatty Acyls	Lineolic acids and derivatives	NA	9.13638e+07	7.87119e+07	7.91482e+07	8.56674e+07	8.55369e+07	8.59531e+07	6.10943e+07	6.6545e+07	4.92334e+07	4.7437e+07	6.31334e+07	5.20768e+07	1.65905e+08	1.63473e+08	1.54206e+08	155587927	1.62685e+08	1.6654e+08
neg_1260	16.231	328.225	C18 H32 O5	NA	NA	NA	NA	NA	NA	NA	NA	NA	NA	923816	911083	686265	1.01211e+06	1.07724e+06	991985	381853	544389	587347	480111	422012	465436	5.36064e+06	6.13915e+06	6.85034e+06	5.42033e+06	5.82096e+06	5.43708e+06
neg_1261	1.157	329.085	NA	NA	NA	NA	NA	NA	NA	NA	NA	NA	NA	1.58341e+06	1.30545e+06	2.08118e+06	1.30095e+06	1.19352e+06	1.42461e+06	7.44825e+06	8.50245e+06	7.21901e+06	8.0132e+06	7.30139e+06	6.917e+06	1.82786e+06	1.20273e+06	1.39235e+06	1.62508e+06	1.19502e+06	1.48231e+06
neg_1262	0.842	329.085	NA	NA	NA	NA	NA	NA	NA	NA	NA	NA	NA	1.85771e+06	2.39614e+06	2.2817e+06	2.62266e+06	2.38153e+06	2.08052e+06	5.76626e+06	7.08643e+06	8.89959e+06	5.43369e+06	7.44881e+06	5.63544e+06	2.85296e+06	2.98562e+06	1.76594e+06	1.75475e+06	1.83163e+06	3.19707e+06
neg_1263	4.507	329.085	C24 H11 N O	NA	NA	NA	NA	NA	NA	NA	NA	NA	NA	733953	621812	710692	430125	644382	780244	1.36055e+06	1.6737e+06	1.44638e+06	2.22265e+06	1.63157e+06	1.27752e+06	516679	698698	636323	590446	573946	490313
neg_1264	6.217	329.089	C11 H16 N5 O5 P	NA	NA	NA	NA	NA	NA	NA	NA	NA	NA	1.01192e+06	961115	689101	809201	905597	538681	353088	317185	601833	211494	177927	239336	1.83227e+06	1.64453e+06	1.14512e+06	1.62544e+06	1.08723e+06	1.27763e+06
neg_1265	13.233	329.141	C22 H19 N O2	NA	NA	NA	NA	NA	NA	NA	NA	NA	NA	663920	595005	634232	634909	702890	687512	144339	162223	166018	170882	135248	167353	3.34016e+06	3.38234e+06	3.30324e+06	3.35834e+06	3.4742e+06	3.65447e+06
neg_1266	7.237	329.147	C15 H23 N O7	NA	NA	NA	NA	NA	NA	NA	NA	NA	NA	2.64952e+06	2.58325e+06	1.91707e+06	2.50448e+06	2.53468e+06	1.97853e+06	2.12114e+06	1.41226e+06	1.58632e+06	1.50947e+06	1.51662e+06	1.61196e+06	4.88058e+06	4.24416e+06	4.16466e+06	3.89357e+06	4.11552e+06	4.32234e+06
neg_1267	5.056	329.158	C16 H30 N P3	NA	NA	NA	NA	NA	NA	NA	NA	NA	NA	549970	593048	584746	779071	734463	803805	5.59018e+06	6.05114e+06	6.71183e+06	5.6722e+06	5.32961e+06	5.71162e+06	666278	712557	786359	993523	545683	603512
neg_1268	5.829	329.166	C16 H27 N O4 S	NA	NA	NA	NA	NA	NA	NA	NA	NA	NA	3.57343e+06	3.76776e+06	3.75231e+06	3.03927e+06	4.20924e+06	4.1053e+06	1.29652e+06	1.4168e+06	1.31802e+06	1.35707e+06	1.36066e+06	1.47515e+06	1.19648e+06	1.12801e+06	1.20605e+06	1.54622e+06	1.22618e+06	1.17688e+06
neg_1269	9.838	329.228	NA	NA	NA	NA	NA	NA	NA	NA	NA	NA	NA	3.18418e+06	3.10429e+06	3.17079e+06	3.58907e+06	3.62013e+06	3.50644e+06	2.05115e+06	9.70544e+06	2.58125e+06	8.46574e+06	9.00571e+06	8.94892e+06	7.89742e+06	7.57111e+06	6.9515e+06	6.72128e+06	5.85473e+06	6.99881e+06
neg_1270	11.319	329.228	NA	NA	NA	NA	NA	NA	NA	NA	NA	NA	NA	1.53008e+06	1.23791e+06	1.79988e+06	1.40415e+06	1.12398e+06	1.26191e+06	1.92883e+06	1.69382e+06	1.84338e+06	1.43031e+06	1.40315e+06	1.42934e+06	5.12033e+06	5.82348e+06	5.06811e+06	4.48271e+06	5.95736e+06	5.39824e+06
neg_1271	2.498	330.095	C18 H20 O2 P2	NA	NA	NA	NA	NA	NA	NA	NA	NA	NA	5.83702e+07	2.82327e+07	5.32911e+06	4.85731e+07	3.92303e+07	6.37096e+07	2.39784e+07	1.92089e+07	2.30364e+07	1.41358e+07	1.30629e+07	2.43221e+07	2.02108e+06	2.63871e+06	2.51365e+06	1.41751e+06	1.63382e+06	3.54359e+06
neg_1272	2.632	330.095	C14 H18 O9	NA	NA	NA	NA	NA	NA	NA	NA	NA	NA	5.72024e+07	5.47775e+07	4.56065e+07	4.68759e+07	5.44733e+07	4.50929e+07	5.12053e+06	3.60388e+06	4.19922e+06	4.89497e+06	3.67682e+06	2.41686e+06	1.65716e+06	395404	1.9565e+06	411430	2.31206e+06	3.25712e+06
neg_1273	10.02	330.11	C18 H18 O6	NA	NA	NA	NA	NA	NA	NA	NA	NA	NA	366382	451702	508106	470127	477135	351338	78215.7	107406	61318.5	103062	109171	52144.8	740161	957105	1.19728e+06	693910	772361	810166
neg_1274	8.835	330.11	C18 H18 O6	NA	NA	NA	NA	NA	NA	NA	NA	NA	NA	424730	381854	348203	372259	360464	360927	16050.8	14800.5	14947.7	13620.1	17222.2	16146	1.66197e+06	1.69184e+06	1.75128e+06	1.72703e+06	1.64404e+06	1.7097e+06
neg_1275	1.013	330.116	C11 H22 O11	NA	NA	NA	NA	NA	NA	NA	NA	NA	NA	1.75942e+07	2.21378e+07	1.74277e+07	1.69056e+07	1.79184e+07	1.99546e+07	2.52323e+07	3.9671e+07	4.09323e+07	2.23215e+07	4.01556e+07	3.94782e+07	1.20804e+07	1.11993e+07	1.0846e+07	1.0175e+07	1.34696e+07	1.05751e+07
neg_1276	10.497	330.24	C18 H34 O5	(15Z)-9,12,13-Trihydroxy-15-octadecenoic acid	NA	NA	NA	23550999	NA	NA	NA	NA	NA	4.40155e+08	5.89813e+08	625548002	6.50844e+08	6.57698e+08	4.45151e+08	487448529	4.64409e+08	5.92855e+08	5.80497e+08	5.36588e+08	4.48935e+08	9.229e+08	844889276	1042389273	1024879909	7.96551e+08	8.80802e+08
neg_1277	16.22	330.24	C18 H34 O5	NA	NA	NA	NA	NA	NA	NA	NA	NA	NA	2.93981e+06	2.56314e+06	2.74661e+06	2.63276e+06	3.00562e+06	2.76305e+06	32965.8	25612.1	23911.6	23458.4	24927.8	24472.5	32859	32765.9	32316	56007.3	35830.4	33230.9
neg_1278	7.098	331.066	C20 H13 N O2 S	NA	NA	NA	NA	NA	NA	NA	NA	NA	NA	830621	941400	948075	1.02507e+06	1.07976e+06	889168	3.12512e+06	3.15451e+06	2.83919e+06	2.55891e+06	2.88681e+06	2.95795e+06	537483	478521	531735	636983	458299	543797
neg_1279	6.082	331.141	C18 H21 N O5	NA	NA	NA	NA	NA	NA	NA	NA	NA	NA	164458	192064	176900	172581	183355	212526	183767	208162	173559	146518	222303	220109	6.82664e+06	8.41212e+06	7.46204e+06	1.0994e+07	7.15892e+06	7.24594e+06
neg_1280	8.116	331.142	C18 H21 N O5	NA	NA	NA	NA	NA	NA	NA	NA	NA	NA	19696.2	18157.6	17471.1	17114	17610.3	17720.9	16753.5	17353.7	36273.4	25252.6	16473.2	16483.4	1.57084e+06	1.65085e+06	1.53182e+06	1.51688e+06	1.50624e+06	1.52358e+06
neg_1281	4.67	331.142	C18 H21 N O5	NA	NA	NA	NA	NA	NA	NA	NA	NA	NA	507781	443233	523354	392589	366649	410921	1.29784e+06	1.09097e+06	1.00094e+06	1.22273e+06	1.17083e+06	1.13976e+06	9.07338e+06	1.01519e+07	9.92156e+06	9.97729e+06	1.00958e+07	1.03337e+07
neg_1282	4.685	331.162	C15 H25 N O7	NA	NA	NA	NA	NA	NA	NA	NA	NA	NA	4.57358e+06	4.85625e+06	6.5418e+06	5.49922e+06	5.64296e+06	6.47723e+06	3.67929e+06	4.12743e+06	4.47127e+06	3.78131e+06	3.68163e+06	3.9169e+06	2.23491e+06	2.4885e+06	2.59888e+06	2.61765e+06	2.85929e+06	2.22075e+06
neg_1283	11.49	331.243	NA	NA	NA	NA	NA	NA	NA	NA	NA	NA	NA	1.70075e+07	1.52755e+07	1.6462e+07	1.69604e+07	16016699	1.68699e+07	2.35621e+07	2.49658e+07	2.49593e+07	2.45964e+07	2.69096e+07	2.36867e+07	1.76583e+07	1.6242e+07	1.64412e+07	1.48501e+07	1.64323e+07	1.47699e+07
neg_1284	10.438	331.244	NA	NA	NA	NA	NA	NA	NA	NA	NA	NA	NA	8.4734e+07	1.68138e+07	1.42424e+07	1.88913e+07	1.1275e+07	1.65756e+07	2.09141e+07	2.14708e+07	2.0337e+07	2.22485e+07	1.97866e+07	2.05679e+07	3.69312e+07	2.91694e+07	3.49566e+07	4.14837e+07	3.35853e+07	2.7877e+07
neg_1285	1.48	332.11	C13 H18 O7	D(-)-Salicin	Phenolic acids	NA	NA	NA	NA	NA	NA	NA	NA	5.40109e+08	2279954512	4.93194e+08	2126334203	2139270136	2276989628	1657267793	4.75927e+08	1918147912	1589616598	1878009970	1678758759	2.98479e+08	2.92237e+08	3.29235e+08	3.14446e+08	3.07719e+08	3.15662e+08
neg_1286	7.938	333.103	C17 H19 N O4 S	NA	NA	NA	NA	NA	NA	NA	NA	NA	NA	4.26376e+06	3.90927e+06	3.65181e+06	3.74418e+06	3.81093e+06	4.15196e+06	2.75565e+06	2.25498e+06	2.3299e+06	2.2259e+06	2.20021e+06	2.73913e+06	4.67315e+06	4.68054e+06	4.84754e+06	4.99061e+06	5.17023e+06	4.77188e+06
neg_1287	5.702	333.105	C13 H19 N O9	NA	NA	NA	NA	NA	NA	NA	NA	NA	NA	4.34861e+06	5.50611e+06	5.70233e+06	4.81303e+06	5.21824e+06	5.45285e+06	3.63134e+06	3.52595e+06	3.61239e+06	3.57453e+06	3.68693e+06	3.17227e+06	1.102e+06	1.02272e+06	1.30724e+06	1.05313e+06	1.04615e+06	1.07743e+06
neg_1288	0.752	334.066	C9 H19 O11 P	NA	NA	NA	NA	NA	NA	NA	NA	NA	NA	1.67483e+07	1.60897e+07	1.80678e+07	1.84288e+07	1.70647e+07	1.78831e+07	4.27775e+07	4.34689e+07	5.29081e+07	4.77107e+07	6.20363e+07	4.06928e+07	1.45662e+07	1.4173e+07	1.56759e+07	1.33699e+07	1.38126e+07	1.41015e+07
neg_1289	5.802	334.116	C16 H18 N2 O6	NA	NA	NA	NA	NA	NA	NA	NA	NA	NA	5.14508e+06	5.42729e+06	5.24588e+06	5.21936e+06	5.24831e+06	4.85316e+06	2.25731e+06	2.16533e+06	2.3965e+06	2.29885e+06	2.10472e+06	2.27465e+06	4.63206e+06	4.34683e+06	4.54787e+06	4.73287e+06	4.44518e+06	4.51255e+06
neg_1290	6.794	334.116	C16 H18 N2 O6	NA	NA	NA	NA	NA	NA	NA	NA	NA	NA	204900	193168	185446	303220	216054	380698	1.08147e+07	1.02724e+07	1.16312e+07	1.10632e+07	9.68002e+06	1.03162e+07	84774.9	72375.8	70755.9	87415.3	85767.8	91717.5
neg_1291	10.99	334.12	C21 H18 O4	NA	NA	NA	NA	NA	NA	NA	NA	NA	NA	1.99812e+06	1.99314e+06	1.9372e+06	1.87878e+06	1.78663e+06	2.10744e+06	4.0198e+06	4.34663e+06	4.13071e+06	4.0685e+06	3.77525e+06	4.23199e+06	161547	134789	169737	141200	168879	152541
neg_1292	11.395	334.12	C21 H18 O4	NA	NA	NA	NA	NA	NA	NA	NA	NA	NA	3.07168e+06	2.88702e+06	2.71203e+06	3.04911e+06	3.01636e+06	3.18262e+06	5.90978e+06	6.18229e+06	5.96176e+06	5.93343e+06	5.71151e+06	6.14164e+06	440185	393031	352719	391319	415355	368030
neg_1293	13.489	334.142	C11 H22 N6 O4 S	NA	NA	NA	NA	NA	NA	NA	NA	NA	NA	2.52165e+06	2.01046e+06	3.3907e+06	2.32728e+06	2.49957e+06	2.92051e+06	2.74525e+06	3.09221e+06	2.35644e+06	2.51586e+06	3.02401e+06	2.76373e+06	938748	650570	445023	1.18586e+06	547050	579943
neg_1294	9.329	334.178	C18 H24 O3	Estriol	NA	HMDB0000153	C05141	NA	Sterol lipids[ST]	Lipids and lipid-like molecules	Steroids and steroid derivatives	Estrane steroids	map00140 Steroid hormone biosynthesis; map01100 Metabolic pathways; map07226 Progesterone, androgen and estrogen receptor agonists/antagonists	1.50691e+06	1.37082e+06	1.49213e+06	1.35537e+06	1.31882e+06	1.62873e+06	1.39192e+06	1.44966e+06	1.46685e+06	1.36177e+06	1.38489e+06	1.49791e+06	1.0085e+06	985339	924746	1.04595e+06	1.08278e+06	986932
neg_1295	5.77	334.199	C16 H30 O7	NA	NA	NA	NA	NA	NA	NA	NA	NA	NA	2.07425e+06	2.83391e+06	1.88572e+06	1.94039e+06	2.31162e+06	2.31715e+06	66965.1	71589.6	76803.1	66668.7	66324.4	69681.7	896374	839352	751313	711098	732348	757969
neg_1296	1.518	335.13	C16 H21 N3 O3 S	NA	NA	NA	NA	NA	NA	NA	NA	NA	NA	1733710382	1821620716	1682065316	1758314336	1688387321	1643341459	1275783101	1262964516	1411713428	1255886215	1381767438	1338667150	9.46912e+08	9.37317e+08	1005246914	9.93636e+08	9.95158e+08	9.76922e+08
neg_1297	7.038	335.13	C16 H21 N3 O3 S	NA	NA	NA	NA	NA	NA	NA	NA	NA	NA	104798	111948	94518.4	106379	120489	107813	49229.9	50310.2	45488.4	46291.8	45244	46946.1	456088	482462	504597	381193	377220	371181
neg_1298	6.326	335.13	C16 H21 N3 O3 S	NA	NA	NA	NA	NA	NA	NA	NA	NA	NA	662826	411102	501854	551067	585944	402710	437585	698265	423138	701996	889760	654153	1.18537e+07	1.2909e+07	1.2079e+07	1.29619e+07	1.38047e+07	1.30467e+07
neg_1299	6.424	335.13	C16 H21 N3 O3 S	NA	NA	NA	NA	NA	NA	NA	NA	NA	NA	2.38199e+06	1.95454e+06	2.07473e+06	1.72896e+06	1.84738e+06	1.97449e+06	1.60085e+06	1.17523e+06	1.10344e+06	1.41392e+06	1.20647e+06	973540	3.11262e+07	3.39238e+07	3.2574e+07	3.50342e+07	3.39351e+07	3.41486e+07
neg_1300	7.897	335.13	C16 H21 N3 O3 S	NA	NA	NA	NA	NA	NA	NA	NA	NA	NA	114475	98167.1	79752.5	82803.8	108905	130320	89268.9	67741.7	80262.2	73403.4	85460.2	70436.2	1.35675e+06	1.2293e+06	1.22613e+06	1.30309e+06	1.2559e+06	1.6248e+06
neg_1301	8.311	335.13	C16 H21 N3 O3 S	NA	NA	NA	NA	NA	NA	NA	NA	NA	NA	1.42922e+06	1.56317e+06	1.52622e+06	1.6423e+06	1.44363e+06	1.48205e+06	1.11325e+06	1.1833e+06	1.08597e+06	1.05802e+06	1.2259e+06	1.06924e+06	1.30673e+06	1.33114e+06	1.44938e+06	1.34931e+06	1.3503e+06	1.24941e+06
neg_1302	8.846	335.13	C16 H21 N3 O3 S	NA	NA	NA	NA	NA	NA	NA	NA	NA	NA	67912.1	43203.6	47735.4	61679.6	50773.7	58587.7	36644.7	50756.1	18899.6	34665.9	16550.1	39133.5	1.66933e+06	1.538e+06	1.667e+06	1.76551e+06	1.83414e+06	1.66827e+06
neg_1303	8.97	335.13	C16 H21 N3 O3 S	NA	NA	NA	NA	NA	NA	NA	NA	NA	NA	83420.5	90144.1	92733.6	86641.8	102571	88642.6	25593	34949.2	60557.8	73334.8	24391.5	24187.1	5.23731e+06	5.44989e+06	5.26892e+06	5.354e+06	5.53222e+06	4.84658e+06
neg_1304	3.909	335.13	C16 H21 N3 O3 S	NA	NA	NA	NA	NA	NA	NA	NA	NA	NA	6.11637e+07	4.90207e+07	4.52012e+07	6.24685e+07	6.15819e+07	4.15167e+07	5.09985e+07	3.33581e+07	3.65893e+07	3.69254e+07	7.31501e+07	3.27143e+07	7.75747e+07	8.23926e+07	1.10048e+08	9.29789e+07	1.02093e+08	1.27631e+08
neg_1305	4.501	335.13	C16 H21 N3 O3 S	NA	NA	NA	NA	NA	NA	NA	NA	NA	NA	2.24674e+07	1.38613e+07	1.39365e+07	2.42051e+07	1.52879e+07	1.30063e+07	7.22052e+06	7.14095e+06	4.10766e+06	7.09847e+06	7.32583e+06	9.16401e+06	6.16899e+07	47846737	7.37888e+07	3.63289e+07	2.34284e+07	4.39655e+07
neg_1306	9.309	335.13	C16 H21 N3 O3 S	NA	NA	NA	NA	NA	NA	NA	NA	NA	NA	77552.2	58877.2	75828.4	56959.5	75933.9	86293.2	40423.1	55700.5	52857	34738.9	33598.5	46623.5	4.11213e+06	4.25294e+06	3.66105e+06	4.10731e+06	3.93452e+06	4.05694e+06
neg_1307	7.895	335.152	C21 H21 N O3	NA	NA	NA	NA	NA	NA	NA	NA	NA	NA	24789.6	21608.3	20870.6	20264.3	20892.4	21438.5	19438.2	20011.6	21211.3	19930.9	18458.3	19190.5	2.15061e+06	2.38697e+06	2.37959e+06	2.29878e+06	2.2099e+06	2.2728e+06
neg_1308	9.23	335.152	C13 H25 N3 O5 S	NA	NA	NA	NA	NA	NA	NA	NA	NA	NA	17700.4	16585.1	18920.6	19929.3	17980.4	17520.8	19591.5	21112	20233.9	20029.8	20417.9	20751.7	2.47056e+06	2.08892e+06	2.17449e+06	2.34572e+06	2.40724e+06	2.32594e+06
neg_1309	6.105	336.105	C16 H21 N2 O2 P S	NA	NA	NA	NA	NA	NA	NA	NA	NA	NA	886594	911970	755111	840229	887400	988259	447095	436041	470962	485447	479165	619035	1.65214e+06	1.86481e+06	1.74985e+06	2.23209e+06	1.49858e+06	1.57749e+06
neg_1310	6.326	336.133	NA	NA	NA	NA	NA	NA	NA	NA	NA	NA	NA	154999	110914	155025	116080	130626	153433	607408	93835.6	585711	227083	559882	195795	1.7866e+06	2.04245e+06	2.14733e+06	2.20678e+06	2.32046e+06	2.07812e+06
neg_1311	10.603	336.136	C21 H20 O4	4'-hydroxybenzyl-4-hydroxy-3-(4″-hydroxybenzyl) benzyl ether	NA	NA	NA	NA	NA	NA	NA	NA	NA	206225	212598	180166	214481	218234	192923	124377	105596	131401	115336	146604	126378	3.34878e+06	3.4831e+06	4.13548e+06	3.6429e+06	4.16516e+06	3.58418e+06
neg_1312	10.395	336.136	C21 H20 O4	4-[[4-[4-(hydroxymethyl) phenoxyl] methyl] phenoxyl] benzyl alcohol	NA	NA	NA	NA	NA	NA	NA	NA	NA	33577	27532.3	31801.6	27109.7	30593.2	25233.5	18168	20035.7	20193.6	19068.5	18645.3	18145.3	2.50112e+06	2.38643e+06	2.18209e+06	2.47073e+06	2.07663e+06	2.30197e+06
neg_1313	12.29	336.136	C21 H20 O4	NA	NA	NA	NA	NA	NA	NA	NA	NA	NA	267817	282347	232287	244544	284252	294868	116049	71828	81941.3	113428	115892	97594.4	8.54341e+06	1.00281e+07	9.52743e+06	9.04314e+06	9.73454e+06	9.95794e+06
neg_1314	9.809	336.136	C21 H20 O4	gastrol or gastrol A or gastrol B	NA	NA	NA	NA	NA	NA	NA	NA	NA	2.88496e+06	2.60262e+06	2.40402e+06	2.88255e+06	2.7882e+06	2.87134e+06	106909	126989	107839	116388	108568	106256	14832.6	14471.8	14719.7	15004.2	15495	15279.7
neg_1315	12.129	336.136	C21 H20 O4	gastrol or gastrol A or gastrol B	NA	NA	NA	NA	NA	NA	NA	NA	NA	19800.6	17486.5	23203.8	16220.2	35114.3	43786.2	25522	26016.5	11494.9	11334.7	12069	11003.8	3.03369e+06	3.49424e+06	3.28063e+06	2.85864e+06	3.51129e+06	3.02261e+06
neg_1316	5.994	336.142	C14 H24 O9	NA	NA	NA	NA	NA	NA	NA	NA	NA	NA	3.70087e+06	4.1269e+06	3.43241e+06	3.57282e+06	3.57082e+06	3.53903e+06	2.01981e+06	2.4188e+06	2.28279e+06	2.3823e+06	2.2709e+06	2.36425e+06	1.7412e+06	1.6136e+06	1.71303e+06	1.86113e+06	1.6721e+06	1.67744e+06
neg_1317	6.631	336.178	C18 H29 N2 P S	NA	NA	NA	NA	NA	NA	NA	NA	NA	NA	1.81758e+06	1.63886e+06	1.64356e+06	1.8071e+06	1.95898e+06	1.36128e+06	704233	676504	807101	645161	734176	731066	1.57636e+06	1.70257e+06	1.47295e+06	1.65308e+06	1.67995e+06	1.57473e+06
neg_1318	6.576	336.204	C20 H33 P S	NA	NA	NA	NA	NA	NA	NA	NA	NA	NA	196186	216864	204621	203143	205936	187866	145416	152814	155976	148242	141237	129886	2.74243e+06	2.86513e+06	2.95199e+06	3.15801e+06	2.77457e+06	3.59129e+06
neg_1319	7.112	337.116	C16 H19 N O7	NA	NA	NA	NA	NA	NA	NA	NA	NA	NA	2.7407e+07	2.38176e+07	2.50154e+07	3.09506e+07	2.60797e+07	2.77517e+07	1.4389e+06	1.28085e+06	1.12887e+06	1.42072e+06	1.2596e+06	1.54015e+06	2.83005e+07	2.42477e+07	2.49965e+07	3.05342e+07	2.62442e+07	2.71662e+07
neg_1320	6.979	337.116	C16 H19 N O7	NA	NA	NA	NA	NA	NA	NA	NA	NA	NA	688077	853222	687875	663921	555827	733849	2.41614e+06	2.39638e+06	2.67918e+06	2.37758e+06	2.39005e+06	2.53137e+06	415499	368998	359435	368654	650589	397545
neg_1321	7.317	337.116	C16 H19 N O7	NA	NA	NA	NA	NA	NA	NA	NA	NA	NA	3.31133e+07	3.09043e+07	2.65838e+07	3.49098e+07	3.19975e+07	3.40989e+07	4.78462e+06	4.16569e+06	4.64319e+06	4.59876e+06	4.32658e+06	4.85644e+06	4.57301e+07	4.37506e+07	4.00457e+07	4.68301e+07	4.42377e+07	4.51733e+07
neg_1322	8.357	337.116	C16 H19 N O7	NA	NA	NA	NA	NA	NA	NA	NA	NA	NA	2.83212e+06	2.50591e+06	2.53299e+06	1.92101e+06	2.28578e+06	3.08825e+06	659386	863816	707413	706100	737129	713586	2.39387e+06	3.68584e+06	3.11612e+06	2.83801e+06	2.54405e+06	3.35155e+06
neg_1323	9.509	337.116	C16 H19 N O7	NA	NA	NA	NA	NA	NA	NA	NA	NA	NA	1.03383e+06	1.03703e+06	908387	967811	1.07888e+06	1.05898e+06	85885.4	85772.2	93414.7	86673.5	63308.9	81796.3	2.25726e+06	2.07331e+06	1.97018e+06	2.03313e+06	2.04847e+06	1.96399e+06
neg_1324	8.168	337.173	C14 H27 N O8	NA	NA	NA	NA	NA	NA	NA	NA	NA	NA	1.95343e+06	1.7662e+06	2.00304e+06	2.02254e+06	1.83024e+06	1.91548e+06	540680	578140	481417	523448	512523	594021	466641	427173	469746	455235	450686	485148
neg_1325	4.867	338.063	C15 H14 O9	NA	NA	NA	NA	NA	NA	NA	NA	NA	NA	2.15321e+07	2.20463e+07	2.12478e+07	2.37456e+07	2.18954e+07	2.36297e+07	2.95388e+07	3.0899e+07	2.67775e+07	3.02596e+07	2.67404e+07	3.00269e+07	8.18354e+07	7.68328e+07	7.72635e+07	7.9055e+07	7.64062e+07	8.35234e+07
neg_1326	4.791	338.063	C15 H14 O9	NA	NA	NA	NA	NA	NA	NA	NA	NA	NA	8.85267e+06	1.01801e+07	8.15004e+06	6.69897e+06	1.06559e+07	8.35307e+06	1.15965e+07	9.73761e+06	9.99319e+06	9.92786e+06	1.03618e+07	1.13074e+07	2.46887e+07	2.95539e+07	2.45822e+07	2.73777e+07	2.82851e+07	2.12948e+07
neg_1327	5.64	338.063	C11 H20 N2 O4 P2 S	NA	NA	NA	NA	NA	NA	NA	NA	NA	NA	2.13447e+06	2.27841e+06	1.85034e+06	2.0523e+06	2.18663e+06	2.10298e+06	1.74661e+06	1.77909e+06	1.56622e+06	1.94914e+06	1.73226e+06	1.68556e+06	5.4226e+06	4.8371e+06	5.38318e+06	4.82962e+06	4.51364e+06	5.61161e+06
neg_1328	1.163	338.084	NA	NA	NA	NA	NA	NA	NA	NA	NA	NA	NA	2.00874e+06	2.31787e+06	1.75265e+06	2.44527e+06	1.95574e+06	1.51863e+06	2.32933e+06	3.46992e+06	3.14052e+06	3.28248e+06	3.93964e+06	2.92827e+06	1.37399e+06	891437	990603	1.13174e+06	1.03214e+06	1.0103e+06
neg_1329	1.458	338.12	C10 H22 N6 O3 S2	NA	NA	NA	NA	NA	NA	NA	NA	NA	NA	3.27579e+06	2.26075e+06	2.27899e+06	2.68034e+06	4.03707e+06	2.95342e+06	5.01497e+06	5.34284e+06	6.68518e+06	5.78508e+06	5.9647e+06	5.6652e+06	2.04425e+06	1.95389e+06	1.75162e+06	2.40021e+06	2.48444e+06	2.77935e+06
neg_1330	8.666	338.136	C18 H26 O2 S2	NA	NA	NA	NA	NA	NA	NA	NA	NA	NA	588709	509890	521301	625831	622106	585401	322838	320292	319465	327745	267384	314396	1.22105e+06	1.18713e+06	1.07297e+06	1.07378e+06	1.15761e+06	1.09591e+06
neg_1331	6.854	338.157	C14 H26 O9	NA	NA	NA	NA	NA	NA	NA	NA	NA	NA	5.01133e+06	5.10928e+06	5.73867e+06	5.51167e+06	5.29836e+06	5.22249e+06	1.21298e+06	1.18686e+06	1.13561e+06	1.05292e+06	1.08413e+06	973114	1.14729e+06	1.12667e+06	1.28538e+06	1.49558e+06	1.30809e+06	1.38445e+06
neg_1332	5.737	338.157	C14 H26 O9	NA	NA	NA	NA	NA	NA	NA	NA	NA	NA	1.28142e+06	1.06426e+06	1.04308e+06	916881	1.16459e+06	1.06161e+06	3.48919e+06	3.68442e+06	3.57422e+06	3.62662e+06	3.16352e+06	3.73949e+06	1.36909e+06	1.2611e+06	1.408e+06	1.35452e+06	1.45663e+06	1.3734e+06
neg_1333	9.37	338.194	C15 H30 O8	NA	NA	NA	NA	NA	NA	NA	NA	NA	NA	1.31534e+06	1.25567e+06	1.23047e+06	1.21693e+06	1.26759e+06	1.27069e+06	2.45612e+06	2.49755e+06	2.32264e+06	2.39947e+06	2.22474e+06	2.42881e+06	3.20277e+06	3.12971e+06	3.09235e+06	3.10866e+06	3.14713e+06	2.99317e+06
neg_1334	7.159	338.199	C21 H26 N2 O2	NA	NA	NA	NA	NA	NA	NA	NA	NA	NA	1.49045e+06	1.207e+06	1.32014e+06	1.36186e+06	1.31017e+06	1.4443e+06	1.97556e+06	2.0124e+06	1.98377e+06	2.12337e+06	1.94218e+06	2.03341e+06	1.9747e+06	1.72158e+06	1.74375e+06	1.7588e+06	1.89108e+06	1.74269e+06
neg_1335	16.129	338.212	C16 H34 O5 S	NA	NA	NA	NA	NA	NA	NA	NA	NA	NA	4.06707e+06	3.72494e+06	4.21428e+06	3.57602e+06	3.70368e+06	4.42615e+06	3.87844e+06	4.52956e+06	4.02544e+06	3.98726e+06	3.95752e+06	4.24045e+06	2.63961e+06	2.3416e+06	2.03504e+06	2.19705e+06	2.27391e+06	2.15476e+06
neg_1336	14.772	338.226	C14 H35 N4 O P S	NA	NA	NA	NA	NA	NA	NA	NA	NA	NA	2.12006e+06	1.88509e+06	1.83295e+06	1.88889e+06	1.96396e+06	1.81854e+06	1.09372e+06	1.17553e+06	1.11896e+06	1.12775e+06	1.17545e+06	1.22173e+06	2.47786e+06	2.63137e+06	2.57034e+06	3.00927e+06	2.5412e+06	2.80727e+06
neg_1337	15.756	338.245	C20 H34 O4	11-Deoxy prostaglandin F2beta	NA	NA	NA	17220779	Endogenous Metabolites	NA	NA	NA	NA	8.95964e+06	7.09383e+06	7.73182e+06	7.43127e+06	5.98756e+06	7.52612e+06	2.60116e+07	2.64066e+07	2.52001e+07	2.70168e+07	2.63733e+07	2.50244e+07	1.27697e+07	9.05064e+06	8.97093e+06	1.12936e+07	1.04386e+07	1.12334e+07
neg_1338	6.013	339.095	C15 H17 N O8	NA	NA	NA	NA	NA	NA	NA	NA	NA	NA	1.33906e+06	1.29882e+06	1.05323e+06	1.29808e+06	1.57186e+06	788677	5.84851e+06	8.20221e+06	9.1404e+06	5.71082e+06	8.58525e+06	7.19653e+06	2.25077e+06	1.6342e+06	1.74654e+06	1.77346e+06	1.52886e+06	1.44345e+06
neg_1339	5.74	339.095	C15 H17 N O8	NA	NA	NA	NA	NA	NA	NA	NA	NA	NA	2.73482e+07	1.86599e+07	2.12614e+07	2.5092e+07	2.62561e+07	2.52139e+07	1.91707e+08	185842996	1.92474e+08	2.02057e+08	1.84464e+08	2.07092e+08	1.18272e+07	1.14942e+07	1.26979e+07	9.79488e+06	1.23511e+07	1.29121e+07
neg_1340	8.9	339.095	C15 H17 N O8	NA	NA	NA	NA	NA	NA	NA	NA	NA	NA	2.2015e+06	2.31854e+06	2.27302e+06	2.25979e+06	2.31623e+06	2.20278e+06	1.62389e+07	1.74526e+07	1.65928e+07	1.64973e+07	1.71025e+07	1.69438e+07	1.88e+06	1.93133e+06	2.06765e+06	1.98171e+06	2.00955e+06	2.06742e+06
neg_1341	8.131	339.095	C15 H17 N O8	NA	NA	NA	NA	NA	NA	NA	NA	NA	NA	567172	494711	476092	530143	487233	533476	2.3411e+06	2.39678e+06	2.37405e+06	2.51536e+06	2.30891e+06	2.45739e+06	694170	710750	688130	723561	714769	710897
neg_1342	8.36	339.095	C9 H18 N5 O7 P	NA	NA	NA	NA	NA	NA	NA	NA	NA	NA	859343	866672	904688	1.02507e+06	900994	767401	6.25244e+06	6.49523e+06	6.24631e+06	6.66809e+06	6.5167e+06	6.82909e+06	703073	768979	963656	724277	772416	779472
neg_1343	0.706	339.996	C6 H14 O12 P2	D-Fructose-1,6-diphosphate	NA	HMDB0001058	C00354	150604	Carbohydrates	Organic oxygen compounds	Organooxygen compounds	Carbohydrates and carbohydrate conjugates	NA	5.45549e+06	5.08135e+06	4.65718e+06	4.56562e+06	4.79476e+06	5.36386e+06	6.65347e+06	4.97282e+06	5.32749e+06	6.02835e+06	6.3936e+06	6.8142e+06	3.06678e+06	3.07742e+06	2.98744e+06	2.84042e+06	2.86591e+06	3.05666e+06
neg_1344	1.159	340.064	C8 H16 N6 O5 S2	NA	NA	NA	NA	NA	NA	NA	NA	NA	NA	1.64708e+06	1.06111e+06	1.09922e+06	1.07434e+06	1.07183e+06	989427	1.39595e+06	990960	931202	913569	2.10323e+06	905295	929194	814313	967180	1.46763e+06	1.27138e+06	894435
neg_1345	4.769	340.079	C15 H16 O9	NA	NA	NA	NA	NA	NA	NA	NA	NA	NA	3.63584e+06	5.30987e+06	4.47151e+06	4.62576e+06	4.33605e+06	4.75986e+06	5.18977e+06	6.69087e+06	5.17423e+06	3.8945e+06	5.83973e+06	5.28599e+06	989022	1.04919e+06	921975	1.14223e+06	1.25643e+06	930489
neg_1346	5.093	340.079	C15 H16 O9	NA	NA	NA	NA	NA	NA	NA	NA	NA	NA	2.04279e+06	2.17145e+06	1.96326e+06	2.33793e+06	2.03748e+06	2.30897e+06	2.41368e+06	2.1759e+06	2.40752e+06	1.91704e+06	2.26711e+06	2.94719e+06	2.46301e+06	2.1029e+06	2.63258e+06	2.11372e+06	2.04352e+06	1.93102e+06
neg_1347	5.584	340.079	C19 H18 O2 P2	NA	NA	NA	NA	NA	NA	NA	NA	NA	NA	1.85831e+06	1.77741e+06	1.99913e+06	1.70881e+06	1.74016e+06	1.93133e+06	1.62598e+06	1.8812e+06	1.67278e+06	1.72228e+06	1.3978e+06	1.67407e+06	1.89476e+06	1.63416e+06	1.7848e+06	1.71207e+06	1.78929e+06	1.55932e+06
neg_1348	4.05	340.079	C15 H16 O9	NA	NA	NA	NA	NA	NA	NA	NA	NA	NA	1.01061e+06	906508	924546	526134	871381	867814	931462	873750	860047	710085	741444	944438	3.56036e+06	3.56534e+06	3.84796e+06	3.5486e+06	4.12055e+06	3.56317e+06
neg_1349	6.031	340.079	C15 H16 O9	NA	NA	NA	NA	NA	NA	NA	NA	NA	NA	931381	995812	836902	954894	875699	820579	1.41996e+06	1.28523e+06	1.44457e+06	1.46169e+06	1.36208e+06	1.54151e+06	2.95978e+06	2.827e+06	2.84773e+06	3.13436e+06	2.84585e+06	3.06442e+06
neg_1350	4.626	340.079	C15 H16 O9	NA	NA	NA	NA	NA	NA	NA	NA	NA	NA	3.94646e+06	3.67891e+06	3.69237e+06	4.09353e+06	3.98305e+06	3.46419e+06	3.79081e+06	3.2197e+06	3.61192e+06	2.32063e+06	2.94693e+06	4.49473e+06	4.64107e+06	5.0367e+06	3.7697e+06	4.68577e+06	4.86077e+06	4.13457e+06
neg_1351	11.712	340.131	C20 H20 O5	8-Prenylnaringenin	Flavonoids	NA	NA	NA	NA	NA	NA	NA	NA	12776	17176.4	16157.9	12807.5	16425.1	25948.7	13303.2	12749.1	16996.8	12923.5	13595	13033.7	3.76518e+06	3.48316e+06	3.47495e+06	3.86641e+06	3.60099e+06	3.633e+06
neg_1352	3.588	340.136	C13 H24 O10	NA	NA	NA	NA	NA	NA	NA	NA	NA	NA	1.44753e+07	1.2107e+07	1.22649e+07	1.2541e+07	1.35012e+07	8.7142e+06	3.67901e+07	4.72128e+07	3.958e+07	4.28234e+07	4.15521e+07	3.95122e+07	7.84962e+06	9.94014e+06	7.84085e+06	7.79943e+06	8.96903e+06	8.24898e+06
neg_1353	6.623	340.142	C19 H20 N2 O4	NA	NA	NA	NA	NA	NA	NA	NA	NA	NA	123380	135685	119588	196125	127954	121719	1.45045e+06	1.97848e+06	1.76634e+06	1.69747e+06	1.60141e+06	1.84216e+06	108570	86917.4	55359.7	71263.3	58334.5	65539.5
neg_1354	15.554	340.241	C23 H32 O2	2,2'-Methylenebis(4-methyl-6-tert-butylphenol)	NA	NA	NA	8092	Industrial Chemicals	NA	NA	NA	NA	6.7071e+06	7.23384e+06	7.13184e+06	6.42256e+06	7.18908e+06	6.80513e+06	5.83551e+06	6.49999e+06	7.43141e+06	7.80351e+06	6.83951e+06	7.28997e+06	8.3238e+06	9.38795e+06	9.72421e+06	9.14198e+06	6.80193e+06	8.66166e+06
neg_1355	6.852	341.056	C14 H15 N O7 S	NA	NA	NA	NA	NA	NA	NA	NA	NA	NA	297576	288962	301483	272953	337402	349091	219192	307627	219887	235536	233658	224341	467828	592217	527844	1.06552e+06	542068	538435
neg_1356	7.862	341.074	C14 H15 N O9	NA	NA	NA	NA	NA	NA	NA	NA	NA	NA	985822	886882	925586	906771	904917	943743	217047	217309	204704	220133	200977	202713	828034	806499	803076	782687	776325	762336
neg_1357	8.577	341.126	C19 H19 N O5	NA	NA	NA	NA	NA	NA	NA	NA	NA	NA	94974.9	88320.9	64579.6	106433	125389	116718	40271.8	67994.2	80528.2	57659.2	41250.5	45103.3	4.12223e+06	3.17573e+06	3.11909e+06	3.68171e+06	3.48911e+06	2.9707e+06
neg_1358	10.248	341.147	C16 H23 N O7	NA	NA	NA	NA	NA	NA	NA	NA	NA	NA	660603	699101	726861	699991	755504	625156	1285949	1.40384e+06	1.39353e+06	1.31833e+06	1.24155e+06	1.45045e+06	2.81514e+06	2.65316e+06	2.69115e+06	2.92149e+06	2.79767e+06	2.97845e+06
neg_1359	7.784	342.074	C18 H14 O7	NA	NA	NA	NA	NA	NA	NA	NA	NA	NA	8.66977e+06	7.99242e+06	8.00944e+06	8.26484e+06	7.848e+06	8.36861e+06	942560	937445	938765	923423	842498	835249	3.2569e+06	3.01914e+06	2.88792e+06	3.03198e+06	3.08446e+06	3.31773e+06
neg_1360	9.98	342.074	C18 H14 O7	NA	NA	NA	NA	NA	NA	NA	NA	NA	NA	4.31659e+06	3.84939e+06	3.82072e+06	4.1982e+06	3.92552e+06	4.24209e+06	404194	450620	439920	460619	429390	397445	4.80131e+06	4.70705e+06	4.63398e+06	4.61853e+06	4.58666e+06	4.57294e+06
neg_1361	6.989	342.095	C15 H18 O9	NA	NA	NA	NA	NA	NA	NA	NA	NA	NA	7.66179e+06	7.02969e+06	6.87489e+06	6.55857e+06	6.379e+06	6.97325e+06	4.83762e+07	4.82765e+07	4.55663e+07	4.87868e+07	4.4925e+07	5.11034e+07	4.4674e+07	4.31917e+07	4.07513e+07	4.32979e+07	4.37668e+07	4.57156e+07
neg_1362	9.486	342.095	C15 H18 O9	NA	NA	NA	NA	NA	NA	NA	NA	NA	NA	1.37694e+06	1.35854e+06	1.55711e+06	1.37334e+06	1.39244e+06	1.37298e+06	4.89898e+06	4.92126e+06	4.91338e+06	4.83417e+06	4.96451e+06	5.0916e+06	1.08914e+07	1.10601e+07	1.13627e+07	1.15393e+07	1.0356e+07	1.06876e+07
neg_1363	15.795	342.107	C14 H18 N2 O8	NA	NA	NA	NA	NA	NA	NA	NA	NA	NA	282318	300792	316777	315380	348183	328191	336287	326089	251914	268188	282795	264983	158168	179537	158921	173027	2.70958e+06	152491
neg_1364	5.639	342.108	C12 H23 O9 P	NA	NA	NA	NA	NA	NA	NA	NA	NA	NA	353866	190050	238910	298202	496140	280705	107718	99947.6	99216.9	75171.4	284557	116974	972381	1.02357e+06	1.12557e+06	886122	868020	1.11851e+06
neg_1365	0.989	342.115	C12 H22 O11	Trehalose	NA	HMDB0000975	C01083	7149	Carbohydrates	Organic oxygen compounds	Organooxygen compounds	Carbohydrates and carbohydrate conjugates	map00500 Starch and sucrose metabolism; map01100 Metabolic pathways; map01110 Biosynthesis of secondary metabolites; map02010 ABC transporters; map02060 Phosphotransferase system (PTS)	2550909270	6413994239	7277779353	6069151560	7275370278	8037603597	7348792656	8257609036	7408980120	6231548717	6777281712	7625450052	7392364736	4897154425	6813394361	2158804148	8245030711	5847221665
neg_1366	3.391	342.115	C12 H22 O11	D-(+)-Trehalose	NA	HMDB0000975	C01083	7149	Carbohydrates	Organic oxygen compounds	Organooxygen compounds	Carbohydrates and carbohydrate conjugates	map00500 Starch and sucrose metabolism; map01100 Metabolic pathways; map01110 Biosynthesis of secondary metabolites; map02010 ABC transporters; map02060 Phosphotransferase system (PTS)	3.59197e+06	4.71625e+06	2.28258e+06	2.70465e+06	2.04728e+06	4.59233e+06	6.25155e+06	6.01129e+06	7.11571e+06	5.47927e+06	5.76359e+06	5.07324e+06	3.04551e+07	3.18264e+07	3.01243e+07	3.13278e+07	2.55321e+07	8.17971e+06
neg_1367	0.979	342.117	C13 H18 N4 O7	NA	NA	NA	NA	NA	NA	NA	NA	NA	NA	6.74237e+08	6.75625e+08	655448942	7.5424e+08	6.40637e+08	7.27376e+08	7.64455e+08	7.3419e+08	648540498	7.9193e+08	570080842	769774296	5.98466e+08	6.34425e+08	642040054	5.5207e+08	6.08501e+08	6.41743e+08
neg_1368	5.75	342.131	C15 H20 O6	Rosin	Phenylpropanoids	NA	NA	NA	NA	NA	NA	NA	NA	248806	515437	258804	170962	199277	187203	6.16292e+06	4.21805e+06	3.96033e+06	4.60263e+06	3.81359e+06	5.20914e+06	425944	406141	382014	365541	427884	385264
neg_1369	1.372	342.152	C17 H28 O3 P2	NA	NA	NA	NA	NA	NA	NA	NA	NA	NA	5.73008e+06	5.63271e+06	4.59895e+06	4.91115e+06	6.09552e+06	5.52794e+06	7.51799e+06	1.01574e+07	9.1838e+06	7.99568e+06	7.38331e+06	8.41908e+06	4.15411e+06	3.71709e+06	3.48706e+06	4.30488e+06	3.75622e+06	3.96231e+06
neg_1370	11.349	342.204	C18 H30 O6	NA	NA	NA	NA	NA	NA	NA	NA	NA	NA	1.6281e+06	1.47431e+06	1.17833e+06	1.6475e+06	1.74773e+06	1.52051e+06	1.64241e+06	1.70003e+06	1.28273e+06	1.13108e+06	1.4507e+06	1.27351e+06	3.16828e+06	4.33297e+06	3.58634e+06	4.05269e+06	3.39307e+06	3.58048e+06
neg_1371	11.348	342.24	C19 H34 O5	NA	NA	NA	NA	NA	NA	NA	NA	NA	NA	7.74967e+06	6.85744e+06	6.45012e+06	6.99783e+06	6.7148e+06	7.34945e+06	3.69632e+06	3.55301e+06	3.61946e+06	3.0338e+06	3.06511e+06	3.44236e+06	1.33023e+07	1.1692e+07	1.11915e+07	1.26964e+07	1.19634e+07	1.1453e+07
neg_1372	12.526	342.24	C18 H32 O3	(+/-)9(10)-epome	NA	NA	NA	NA	NA	NA	NA	NA	NA	1.31811e+06	1.04268e+06	1.04665e+06	1.10029e+06	1.07197e+06	1.23491e+06	393599	329716	435804	390325	273805	472040	2.03206e+06	1.68977e+06	1.59786e+06	1.89107e+06	1.74246e+06	1.69531e+06
neg_1373	5.692	343.072	C14 H17 N O7 S	NA	NA	NA	NA	NA	NA	NA	NA	NA	NA	320991	277231	317574	245894	366639	308931	3.10798e+06	2.6911e+06	3.00044e+06	2.58873e+06	2.46699e+06	2.94473e+06	278555	365273	268211	249656	246214	215789
neg_1374	3.79	343.094	C12 H17 N5 O5 S	NA	NA	NA	NA	NA	NA	NA	NA	NA	NA	3.3689e+07	3.47587e+07	3.37903e+07	3.34473e+07	3.48425e+07	3.26101e+07	3.98616e+07	3.93421e+07	3.87983e+07	4.00158e+07	4.11765e+07	3.88505e+07	2.75518e+07	2.60578e+07	2.51812e+07	2.72784e+07	2.58784e+07	2.88856e+07
neg_1375	1.001	343.119	C14 H21 N3 O5 S	NA	NA	NA	NA	NA	NA	NA	NA	NA	NA	1089335634	8.2622e+08	1192389162	7.58049e+08	9.85818e+08	807981668	9.2287e+08	1009100164	9.24214e+08	9.03762e+08	9.31591e+08	868910542	6.90882e+08	6.3614e+08	950293686	8.43469e+08	1094246475	7.52246e+08
neg_1376	8.125	343.141	C19 H21 N O5	NA	NA	NA	NA	NA	NA	NA	NA	NA	NA	946718	945479	900918	745843	876333	1.20912e+06	3.72667e+06	5.16003e+06	4.30795e+06	6.78444e+06	4.01802e+06	4.21887e+06	87229.1	130619	92414.1	110305	68796.3	110492
neg_1377	8.579	343.142	C19 H21 N O5	NA	NA	NA	NA	NA	NA	NA	NA	NA	NA	3.78686e+07	3.66436e+07	3.52759e+07	3.58097e+07	4.04146e+07	3.44213e+07	2.11408e+08	2.15249e+08	2.12598e+08	2.13702e+08	2.24572e+08	2.34553e+08	1.77584e+06	1.0397e+06	1.00522e+06	1.15164e+06	1.19473e+06	1.04376e+06
neg_1378	7.354	343.178	C20 H25 N O4	NA	NA	NA	NA	NA	NA	NA	NA	NA	NA	90525.1	119983	138121	122234	138127	168709	218114	213729	287232	201152	234509	247913	3.25957e+06	2.90828e+06	2.97791e+06	3.17724e+06	3.06464e+06	3.02748e+06
neg_1379	4.019	344.11	C15 H18 O8	Bilobalide	Terpenoids	NA	NA	NA	NA	NA	NA	NA	NA	1.08241e+07	9.23612e+06	9.18425e+06	2.27866e+07	1.28402e+07	1.08368e+07	8.55912e+06	6.28946e+06	6.25262e+06	7.64203e+06	7997484	8.7839e+06	9.83555e+06	9.45853e+06	7.44262e+06	1.07442e+07	9.79936e+06	7.99454e+06
neg_1380	5.921	344.11	C16 H16 N4 O5	NA	NA	NA	NA	NA	NA	NA	NA	NA	NA	3.44287e+06	2.96245e+06	3.1966e+06	3.13276e+06	2.9725e+06	3.1464e+06	255365	275439	279688	294786	264788	417237	441404	485526	479025	395014	549346	301229
neg_1381	0.98	344.12	C8 H21 N6 O7 P	NA	NA	NA	NA	NA	NA	NA	NA	NA	NA	1.79271e+08	1.64511e+08	1.98562e+08	1.35616e+08	1.74323e+08	1.70453e+08	1.5688e+08	194405898	165342780	143337174	1.95617e+08	2.12353e+08	7.92373e+07	1.20929e+08	1.73805e+08	142136169	1.64718e+08	1.2579e+08
neg_1382	5.069	344.137	C14 H26 N4 P2 S	NA	NA	NA	NA	NA	NA	NA	NA	NA	NA	125443	122470	125098	136831	118527	121815	252834	105943	319801	236111	371813	334704	460625	524628	580022	412780	413353	443334
neg_1383	4.332	344.137	C18 H20 N2 O5	NA	NA	NA	NA	NA	NA	NA	NA	NA	NA	578527	1.35538e+06	312470	304780	649290	651569	5.02276e+06	3.70967e+06	4.12062e+06	2.18238e+06	3.40717e+06	2.69457e+06	2.24165e+07	3.1816e+07	2.34621e+07	1.45726e+07	3.20297e+07	1.87878e+07
neg_1384	4.42	344.137	C18 H20 N2 O5	NA	NA	NA	NA	NA	NA	NA	NA	NA	NA	2.53299e+06	1.63482e+06	1.60002e+06	1.04488e+06	1.08579e+06	1.18186e+06	2.52346e+06	3.06939e+06	987590	2.85315e+06	2.94573e+06	2.68618e+06	2.0386e+07	3.20259e+07	2.07237e+07	3.21817e+07	3.22274e+07	2.44674e+07
neg_1385	6.027	344.137	C18 H20 N2 O5	NA	NA	NA	NA	NA	NA	NA	NA	NA	NA	269639	425641	338106	344998	360991	331816	1.09814e+06	1.28636e+06	1.03778e+06	1.07363e+06	1.02876e+06	1.1887e+06	2.45356e+07	2.57489e+07	2.6487e+07	3.11439e+07	2.52795e+07	2.48722e+07
neg_1386	7.687	344.137	C18 H20 N2 O5	NA	NA	NA	NA	NA	NA	NA	NA	NA	NA	3.75257e+06	2.93647e+06	678722	753335	3.70747e+06	228223	178266	134013	181407	166904	129169	148899	1.00944e+07	9.74147e+06	1.02686e+07	1.08501e+07	1.08981e+07	1.06619e+07
neg_1387	10.461	344.219	C18 H32 O6	NA	NA	NA	NA	NA	NA	NA	NA	NA	NA	1.74504e+06	1.93059e+06	1.60901e+06	2.83313e+06	2.76787e+06	2.20172e+06	734197	756783	916234	763773	837557	826003	4.59742e+06	5.09927e+06	4.60066e+06	4.72838e+06	4.41917e+06	5.13291e+06
neg_1388	12.419	344.256	C19 H36 O5	NA	NA	NA	NA	NA	NA	NA	NA	NA	NA	4.78154e+06	3.20645e+06	3.54566e+06	3.49677e+06	3.33137e+06	4.07258e+06	1.73858e+06	1.91208e+06	1.67297e+06	1.69657e+06	1.73818e+06	2.13297e+06	6.85727e+06	5.00676e+06	5.16406e+06	5.3276e+06	5.25209e+06	5.56805e+06
neg_1389	11.809	344.256	C19 H36 O5	NA	NA	NA	NA	NA	NA	NA	NA	NA	NA	7.70705e+06	6.13152e+06	6.23839e+06	7.02163e+06	6.99775e+06	7.23832e+06	4.67562e+06	4.27615e+06	4.46519e+06	4.39895e+06	3.83862e+06	5.22494e+06	1.14648e+07	1.04839e+07	9.84476e+06	1.10188e+07	1.04951e+07	1.08396e+07
neg_1390	11.993	344.256	C19 H36 O5	NA	NA	NA	NA	NA	NA	NA	NA	NA	NA	3.9261e+07	3.15596e+07	3.19023e+07	3.65571e+07	3.40313e+07	3.82515e+07	2.5504e+07	2.32689e+07	2.5754e+07	2.54876e+07	2.07171e+07	2.974e+07	5.97986e+07	5.61827e+07	5.34652e+07	6.10272e+07	5.50611e+07	5.45686e+07
neg_1391	12.191	344.256	C19 H36 O5	NA	NA	NA	NA	NA	NA	NA	NA	NA	NA	3.35176e+07	2.69038e+07	2.59882e+07	3.14703e+07	3.00295e+07	3.34121e+07	1.90939e+07	1.54846e+07	1.70334e+07	1.69445e+07	1.42091e+07	2.02069e+07	5.84259e+07	5.38705e+07	4.83137e+07	5.48671e+07	5.45188e+07	5.26178e+07
neg_1392	12.328	344.256	C19 H36 O5	NA	NA	NA	NA	NA	NA	NA	NA	NA	NA	1.98637e+07	1.61831e+07	1.6149e+07	1.76094e+07	1.62248e+07	1.93827e+07	1.02592e+07	8.98321e+06	9.78414e+06	9.54384e+06	7.98481e+06	1.23888e+07	3.31956e+07	3.03419e+07	2.75878e+07	2.99179e+07	2.86436e+07	2.84566e+07
neg_1393	13.366	344.256	C19 H36 O5	NA	NA	NA	NA	NA	NA	NA	NA	NA	NA	1.072e+07	7.23732e+06	8.73943e+06	7.77645e+06	7.74255e+06	8.92841e+06	3.50375e+06	3.33614e+06	3.62968e+06	3.32638e+06	2.76045e+06	3.55978e+06	15728823	1.1147e+07	1.1654e+07	1.20888e+07	1.21168e+07	1.16795e+07
neg_1394	14.385	344.256	C19 H36 O5	NA	NA	NA	NA	NA	NA	NA	NA	NA	NA	757779	554673	542168	651285	650199	667005	262312	250717	305247	270371	235638	299545	2.63468e+06	2.53224e+06	2.53751e+06	2.83537e+06	2.36683e+06	2.01597e+06
neg_1395	14.561	344.256	C19 H36 O5	NA	NA	NA	NA	NA	NA	NA	NA	NA	NA	437209	353443	290481	422994	431469	395606	168984	143576	175643	148851	131193	149843	2.58308e+06	2.05393e+06	2.09786e+06	2.24781e+06	2.15562e+06	1.54318e+06
neg_1396	6.711	345.105	C17 H20 N3 O P S	NA	NA	NA	NA	NA	NA	NA	NA	NA	NA	479116	483814	509286	449011	500163	471390	437789	405137	386103	438289	441271	384774	1.97958e+06	2.11154e+06	2.08881e+06	2.39422e+06	2.2292e+06	2.44629e+06
neg_1397	7.485	345.121	C18 H19 N O6	NA	NA	NA	NA	NA	NA	NA	NA	NA	NA	29211.5	29509.8	27701.3	30694.8	29632.1	28727.7	29398.4	64707.9	28766.8	25587.2	26062.2	26742.3	5.18215e+06	5.66493e+06	5.4542e+06	5.85801e+06	6.81844e+06	5.89312e+06
neg_1398	6.165	345.121	C18 H19 N O6	NA	NA	NA	NA	NA	NA	NA	NA	NA	NA	1.81412e+06	1.56956e+06	1.49471e+06	1.70214e+06	1.67652e+06	2.33554e+06	793152	739771	734369	639520	819780	873451	5.23112e+07	5.34126e+07	4.90827e+07	5.49241e+07	5.11451e+07	5.51848e+07
neg_1399	4.732	345.121	NA	NA	NA	NA	NA	NA	NA	NA	NA	NA	NA	2.6823e+06	2.04961e+06	1.4085e+06	370390	1.96379e+06	1.58067e+06	3.42998e+07	2.87134e+07	2.4e+07	2.68482e+07	2.84814e+07	2.49507e+07	1.93109e+07	7.83389e+06	1.48647e+07	1.87307e+07	1.78247e+07	1.79546e+07
neg_1400	1.925	345.142	C15 H23 N O8	NA	NA	NA	NA	NA	NA	NA	NA	NA	NA	2.53634e+07	2.90439e+07	2.34009e+07	2.54222e+07	2.52881e+07	2.48278e+07	3.2212e+07	3.59848e+07	2.64803e+07	3.30579e+07	3.40867e+07	2.04185e+07	1.56073e+07	7.55329e+06	1.42643e+07	1.0917e+07	1.23861e+07	1.53758e+07
neg_1401	6.197	345.157	C19 H23 N O5	NA	NA	NA	NA	NA	NA	NA	NA	NA	NA	3.05561e+06	3.39514e+06	3.67142e+06	3.01638e+06	3.68559e+06	3.49622e+06	1.9027e+07	1.98142e+07	1.95413e+07	1.92568e+07	2.0369e+07	2.07264e+07	3.53239e+06	3.82788e+06	3.48854e+06	3.50777e+06	3.57221e+06	3.5853e+06
neg_1402	2.464	346.072	C6 H14 N6 O11	NA	NA	NA	NA	NA	NA	NA	NA	NA	NA	4.13862e+07	4.81467e+07	4.44101e+07	3.87799e+07	4.44358e+07	5.0905e+07	5.99187e+07	5.06381e+07	6.07149e+07	4.58714e+07	4.87875e+07	4.67858e+07	3.71985e+07	1.71218e+07	3.41152e+07	1.15244e+08	2.14423e+07	1.8028e+07
neg_1403	9.259	346.105	C18 H18 O7	NA	NA	NA	NA	NA	NA	NA	NA	NA	NA	1.58782e+06	1.53863e+06	1.40155e+06	1.4969e+06	1.40323e+06	1.55206e+06	926100	867918	827890	892613	819576	937903	1.6753e+07	1.80741e+07	1.69127e+07	1.65042e+07	1.72975e+07	1.67983e+07
neg_1404	4.773	346.126	C15 H22 O9	NA	NA	NA	NA	NA	NA	NA	NA	NA	NA	1.95632e+06	2.07117e+06	1.81174e+06	2.0495e+06	2.10255e+06	1.7803e+06	877844	902780	911722	1.02095e+06	926263	983886	8.25381e+06	7.54452e+06	8.0847e+06	8.13589e+06	8.29964e+06	7.68415e+06
neg_1405	4.487	346.126	C15 H22 O9	NA	NA	NA	NA	NA	NA	NA	NA	NA	NA	1.99575e+06	2.47216e+06	2.22661e+06	2.40573e+06	5.54772e+06	7.06283e+06	9.05574e+06	1.06789e+07	9.77172e+06	9.69797e+06	9.75488e+06	9.39865e+06	439283	485446	312080	484068	580334	656734
neg_1406	6.852	346.162	C16 H26 O8	NA	NA	NA	NA	NA	NA	NA	NA	NA	NA	3.97581e+06	4.16063e+06	4.73093e+06	5.72124e+06	4.81265e+06	4.77305e+06	168054	175749	168586	180585	190377	183205	120568	111653	103664	117409	109798	131725
neg_1407	6.529	346.162	C16 H26 O8	NA	NA	NA	NA	NA	NA	NA	NA	NA	NA	1.05784e+07	4.66695e+06	9.46979e+06	1.0382e+07	9.24133e+06	1.13434e+07	2.3939e+06	2.29115e+06	2.37948e+06	2.38403e+06	2.39693e+06	2.1382e+06	3.21753e+06	3.23371e+06	3.20281e+06	3.49703e+06	3.15904e+06	3.33876e+06
neg_1408	8.174	346.235	C18 H34 O6	NA	NA	NA	NA	NA	NA	NA	NA	NA	NA	305687	369072	496791	330902	438032	377489	497348	340102	370505	475742	476888	496473	927436	940330	1.19874e+06	957437	1.17992e+06	1.1741e+06
neg_1409	10.951	346.235	C18 H34 O6	NA	NA	NA	NA	NA	NA	NA	NA	NA	NA	1.34605e+07	1.37756e+07	1.08152e+07	1.6705e+07	1.45129e+07	1.5118e+07	6.2868e+06	7.34419e+06	7.55695e+06	7.21738e+06	6.85747e+06	7.94318e+06	1.98475e+07	1.99288e+07	2.11751e+07	2.17778e+07	2.21018e+07	2.20712e+07
neg_1410	11.067	346.235	C18 H34 O6	NA	NA	NA	NA	NA	NA	NA	NA	NA	NA	2.27965e+07	2.16413e+07	1.61511e+07	2.68361e+07	2.11813e+07	2.28513e+07	1.09151e+07	1.28547e+07	1.33955e+07	1.19155e+07	1.07251e+07	1.37759e+07	3.88637e+07	3.94241e+07	3.86547e+07	5.3549e+07	3.89969e+07	4.89037e+07
neg_1411	11.165	346.235	C18 H34 O6	NA	NA	NA	NA	NA	NA	NA	NA	NA	NA	1.81815e+07	1.6422e+07	1.69719e+07	1.80118e+07	2.55776e+07	2.24788e+07	2.23326e+07	2.298e+07	1.58569e+07	2.19076e+07	2.09937e+07	2.29742e+07	4.87138e+07	5.47544e+07	4.10385e+07	4.30021e+07	4.48688e+07	4.6748e+07
neg_1412	1.16	347.062	C10 H14 N5 O7 P	Adenosine 5'-monophosphate	NA	HMDB0000045	C00020	5858	Nucleic acids	Nucleosides, nucleotides, and analogues	Purine nucleotides	Purine ribonucleotides	map00230 Purine metabolism; map00908 Zeatin biosynthesis; map01060 Biosynthesis of plant secondary metabolites; map01065 Biosynthesis of alkaloids derived from histidine and purine; map01070 Biosynthesis of plant hormones; map01100 Metabolic pathways; map01110 Biosynthesis of secondary metabolites; map01130 Biosynthesis of antibiotics; map01523 Antifolate resistance; map04022 cGMP-PKG signaling p…	4.09744e+06	3.42715e+06	4.24232e+06	3.08682e+06	3.32006e+06	2.95245e+06	1.84848e+07	1.06694e+07	1.05533e+07	1.12938e+07	1.09705e+07	9.73627e+06	3.20029e+06	3.64784e+06	4.33554e+06	4.55334e+06	4.66026e+06	4.30148e+06
neg_1413	7.045	347.1	C21 H19 N P2	NA	NA	NA	NA	NA	NA	NA	NA	NA	NA	175434	180647	188931	180040	132170	163616	364044	394995	291462	439888	312034	423557	1.56741e+06	1.73697e+06	1.72934e+06	1.43328e+06	1.5698e+06	1.64458e+06
neg_1414	1.231	347.114	C14 H22 N O7 P	NA	NA	NA	NA	NA	NA	NA	NA	NA	NA	6.0389e+06	6.2259e+06	5.64305e+06	5.72494e+06	6.21451e+06	5.21288e+06	5.77592e+06	5.42964e+06	5.24983e+06	5.33542e+06	5.2738e+06	4.93732e+06	2.86021e+06	3.35889e+06	3.74656e+06	3.55635e+06	3.41e+06	3.21939e+06
neg_1415	7.831	347.173	C19 H25 N O5	NA	NA	NA	NA	NA	NA	NA	NA	NA	NA	26761.1	59578.3	24266.9	26712.4	25404.9	23938.6	2.88822e+06	3.62996e+06	3.21225e+06	2.95279e+06	2.62138e+06	2.6059e+06	27849	28186.4	35343.8	21638.4	22899.3	20349
neg_1416	6.903	347.173	C20 H21 N5 O	NA	NA	NA	NA	NA	NA	NA	NA	NA	NA	406342	298705	518607	277450	461614	368880	1.91005e+06	2.37627e+06	2.72688e+06	1.9544e+06	1.84242e+06	1.82263e+06	162643	208344	68463.8	199688	382237	331762
neg_1417	4.685	348.128	C12 H20 N4 O8	NA	NA	NA	NA	NA	NA	NA	NA	NA	NA	1.46734e+06	2.04531e+06	1.6991e+06	1.28897e+06	1.66532e+06	2.18144e+06	3.57982e+07	3.003e+07	3.68632e+07	2.76154e+07	3.62727e+07	3.63292e+07	2.06414e+06	2.63183e+06	2.44248e+06	2.5381e+06	2.34798e+06	2.39636e+06
neg_1418	4.591	348.128	C12 H20 N4 O8	NA	NA	NA	NA	NA	NA	NA	NA	NA	NA	1.05266e+06	421120	1.09704e+06	743053	1.41329e+06	194703	1.57214e+06	3.25289e+07	1.85949e+06	4.17012e+07	2.37989e+06	1.60421e+06	2.48135e+06	1.80177e+06	1.21205e+06	2.63656e+06	2.13945e+06	2.27326e+06
neg_1419	6.682	348.132	C17 H20 N2 O6	NA	NA	NA	NA	NA	NA	NA	NA	NA	NA	552856	481064	533217	549120	598011	492683	193130	251290	286215	203988	244860	242646	1.52387e+06	1.3803e+06	1.49967e+06	1.52141e+06	1.4483e+06	1.44937e+06
neg_1420	13.336	348.136	C22 H20 O4	NA	NA	NA	NA	NA	NA	NA	NA	NA	NA	6.1814e+07	5.85023e+07	5.85048e+07	5.62918e+07	5.88571e+07	6.48768e+07	4.05091e+07	4.10694e+07	3.91617e+07	4.01207e+07	4.22061e+07	4.5523e+07	149807	39859.6	111105	122719	158763	116612
neg_1421	12.775	348.136	C22 H20 O4	NA	NA	NA	NA	NA	NA	NA	NA	NA	NA	1.17173e+08	1.00838e+08	1.00665e+08	1.07296e+08	1.02241e+08	115108283	7.38873e+07	7.39209e+07	6.80405e+07	7.42333e+07	7.04752e+07	7.84412e+07	283189	96713.4	236283	221089	295969	236215
[truncated: 9,711 more rows]
