# Supplementary material for: Global metabolic profile and multiple phytometabolites in the different varieties of Gastrodia elata Blume
Source: Front Plant Sci. 2023 Oct 17;14:1249456. doi: 10.3389/fpls.2023.1249456 (PMC10616830; doi:10.3389/fpls.2023.1249456)
Supplement: Supplementary Table 2 — Overview of annotated metabolites. [file Table_2.xlsx]

## Sheet: Sheet1
No.	Metabolites	Formula	Exact Mass	Pubchem_CID	CAS	Mode_ID	Fold_chang (GB_vs_GR)	Fold_chang (GB_vs_GG)	Fold_chang (GR_vs_GG)
Aromatic compounds: Monobenzyl compounds
1	Styrene	C8H8	104.063	7501	100-42-5
2	4-(Methoxymethyl) phenyl-1-O-β-D-glucopyranoside	C14H20O7	300.121
3	4-(Ethoxymethyl) phenyl-O-D-glucoside	C15H22O7	314.137
4	4-Methylphenyl-β-D-glucopyranoside	C13H18O6	270.278
5	Vanillyl alcohol	C8H10O3	154.063	62348	498-00-0	neg_99	1.61723	1.05409	0.651787
6	Vanilline	C8H8O3	152.047	1183	121-33-5	neg_95 pos_127	1.334328779 1.181787564	0.380394183 0.394848795	0.285082799 0.334111483
7	vanillic acid	C8H8O4	168.042	8468	121-34-6	pos_216	1.35164	0.761765	0.563586
8	benzyl alcohol	C7H8O	108.058	244	100-51-6	neg_5	22.4767	9.85115	0.438284
9	4-hydroxybenzyl alcohol	C7H8O2	124.052	125	623-05-2	neg_27	2.7689	0.0107585	0.00388548
10	gastrodin	C13H18O7	286.105	115067	62499-27-8	pos_1460	0.577137	0.1429	0.247602
11	gastrodin A	C19H28O12	448.158			neg_2213	9.54958	14.0452	1.47077
12	4-hydroxybenzyl-β-D-glucopyranoside	C13H18O7	286.105			pos_1460	0.577137	0.1429	0.247602
13	6'-O-acetylgastrodin	C15H20O8	328.116			neg_1258	0.397045	1.77124	4.46106
14	4-[α-d-glucopyranosyl-(1→6)-β-d-glucopyranosyloxy] benzyl alcohol	C19H28O12	448.158			neg_2212	1.29992	1.35048	1.03889
15	4-[β-d-glucopyranosyl-(1→6)-β-d-glucopyranosyloxy] benzyl alcohol	C19H28O12	448.158			neg_2212	1.29992	1.35048	1.03889
16	4-[α-d-glucopyranosyl-(1→4)-β-d-glucopyranosyloxy] benzyl alcohol	C19H28O12	448.158			neg_2212	1.29992	1.35048	1.03889
17	4-[β-d-glucopyranosyl-(1→4)-β-d-glucopyranosyloxy] benzyl alcohol	C19H28O12	448.158			neg_2212	1.29992	1.35048	1.03889
18	4-[β-d-glucopyranosyl-(1→3)-β-d-glucopyranosyloxy] benzyl alcohol	C19H28O12	448.158			neg_2212	1.29992	1.35048	1.03889
19	3-methoy-4- (β-d-glucopyranosyloxy) benzyl alcohol	C15H22O7	314.137
20	Vanilloloside	C14H20O8	316.116	44577222	74950-96-2	neg_1169	17.8971	14.6538	0.81878
21	4-Ethoxybenzyl alcohol	C9H12O2	152.084	80345	6214-44-4
22	4-Methoxybenzyl alcohol	C8H10O2	138.068	7738	105-13-5
23	4-methyloxyphenyl-1-O-β-D-glucopyranoside	C13H18O7	286.105	80131	6032-32-2	pos_1460	0.577137	0.1429	0.247602
24	3,4-dihydroxybenz aldehyde	C7H6O3	138.032	8768	139-85-5	neg_60	1.57677	0.0179136	0.0113609
25	4-(methoxymenthyl) benzene-1,2-diol	C8H10O3	154.063			pos_133	0.360228	0.675699	1.87576
26	4-hydroxybenzyl ethyl ether	C9H12O2	152.084	93781	57726-26-8
27	4-hydroxybenzyl methyl ether	C8H10O2	138.068	79310	5355-17-9
28	4-methoxybenyl ethyl ether	C10H14O2	166.099			pos_206	4.14391	3.96409	0.956607
29	4-hydroxy-3-methoxybenzyl ethol ether	C10H14O3	182.094
30	4-hydroxy-3-methoxy benzoic acid	C8H8O4	168.042	8468	121-34-6	neg_157	0.532763	0.668919	1.25557
31	4-hydroxybenz aldehyde	C7H6O2	122.037	126	123-08-0	neg_22	1.85717	0.135515	0.0729687
32	Benzaldehyde	C7H6O	106.042	240	100-52-7
33	Phenylacetaldehyde	C8H8O	120.058	998	122-78-1	neg_21	1.59661	1.99925	1.25219
34	4-benzaldehyde-O-β-D-glucopyranoside	C13H16O7	284.09	12896796	80154-34-3
35	Syringic acid	C9H10O5	198.053	10742	530-57-4	neg_289 pos_442	0.116682973 0.175266016	4.246949855 12.92812152	36.39734001 73.76285392
36	protocatechuic acid	C7H6O4	154.027	72	99-50-3
37	4-Hydroxybenzoic acid	C7H6O3	138.032	135	99-96-7	pos_53	1.54105	26.3744	17.1146
38	3-Hydroxybenzoic acid	C7H6O3	138.032	7420	99-06-9	pos_53	1.54105	26.3744	17.1146
39	dactylose A	C12H16O6	256.095	101042496		neg_620	0.601717	1.00546	1.67099
40	Glucosyringic acid	C15H20O10	360.106	10383888	33228-65-8	neg_1505 pos_2593	0.190438006 0.286489023	8.701807069 20.30555858	45.69364719 70.87726573
Aromatic compounds: polyaromatic substituted glycosides
1	1-O-(4-hydroxymethylphenoxy)-2-O-trans-cinnamoyl-β-D-glucoside	C22H24O8	416.147			pos_3330	0.0273981	1.31624	48.0411
2	1-O-(4-hydroxymethylphenoxy)-3-O-trans-cinnamoyl-β-D-glucoside	C22H24O8	416.147			pos_3330	0.0273981	1.31624	48.0411
3	1-O-(4-hydroxymethylphenoxy)-4-O-trans-cinnamoyl-β-D-glucoside	C22H24O8	416.147			pos_3330	0.0273981	1.31624	48.0411
4	1-O-(4-hydroxymethylphenoxy)-6-O-trans-cinnamoyl-β-D-glucoside	C22H24O8	416.147			pos_3330	0.0273981	1.31624	48.0411
5	2′-O-(4″-hydroxybenzyl) gastrodin	C20H24O8	392.147			neg_1725	0.623003	0.237387	0.381036
6	3′-O-(4″-hydroxybenzyl) gastrodin	C20H24O8	392.147			neg_1725	0.623003	0.237387	0.381036
7	4′-O-(4″-hydroxybenzyl) gastrodin	C20H24O8	392.147			neg_1725	0.623003	0.237387	0.381036
8	6′-O-(4″-hydroxybenzyl) gastrodin	C20H24O8	392.147			neg_1725	0.623003	0.237387	0.381036
9	2′,6′-di-O-(p-hydroxybenzyl)gastrodin	C27H30O9	498.189			pos_4451	4.1825	7.40898	1.77142
Aromatic compounds: Polybenzyl ethers
1	gastrol	C21H20O4	336.136	636636	473231-03-7	neg_1314 neg_1315	24.42037152 1.596985925	0.028259503 0.008104314	0.01049947 0.005074756
2	gastrol A	C21H20O4	336.136			neg_1314 neg_1315	24.42037152 1.596985925	0.028259503 0.008104314	0.01049947 0.005074756
3	4,4'-dihydroxydibenzyl ether	C14H14O3	230.094	5315477	76890-93-2	neg_445 pos_746	11.10234875 11.10463929	5.965632843 12.85500594	0.537330702 1.157624809
4	4-(4'-hydroxybenzyloxy) benzyl methyl ether	C15H16O3	244.11			neg_549 pos_899	79.24545656 76.21044406	284.6342423 203.1868416	3.591805191 2.666128561
5	gastrodeoside	C20H24O8	392.147			neg_1727	1.76344	0.0725371	0.0411338
6	4-[4'-(4''-Hydroxybenzyloxy)benzyloxy]benzyl methyl ether	C22H22O4	350.152	86204324
7	4-hydroxybenzyl vanillyl ether	C15H16O4	260.105	101960675		neg_659	2.42515	0.577209	0.23801
8	4-{{4-[4-(methoxymethyl) phenoxy]benzyl}oxy}benzyl methyl ether	C23H24O4	364.167			pos_2648	1.34845	0.152059	0.112766
9	2′,7-di-O-(p-hydroxybenzyl)gastrodin	C27H30O9	498.189			pos_4452	6.72636	7.62487	1.13358
10	6′,7-di-O-(p-hydroxybenzyl)gastrodin	C27H30O9	498.189			pos_4452	6.72636	7.62487	1.13358
11	ethyl 4-[4′-(4″-hydroxybenzyloxy)benzyloxy]benzyl ether	C23H24O4	364.167	153639172		pos_2648	1.34845	0.152059	0.112766
12	gastropolybenzylol H	C17H20O4	333.134			pos_2136	0.244168	5.84894	23.9546
13	gastropolybenzylol I	C16H16O4	273.112
14	gastrodibenzins D	C19H24O4	316.167
15	4-Ethyloxytolyl-4'-hydroxybenzyl ether	C32H34O5	498.241	129863894
16	4-(β-d-glucopyranosyloxy)benzyl 4-hydroxybenzyl ether	C20H24O8	392.147			neg_1730	0.79554	0.959142	1.20565
17	4'-hydroxybenzyl-4-hydroxy-3-(4″-hydroxybenzyl) benzyl ether	C21H20O4	336.136			neg_1311	1.63351	0.0547696	0.0335289
18	ethyl 4-(4′-hydroxybenzyloxy)benzyl ether	C16H18O3	258.125
19	4-[(4-(methoxymethyl) phenoxy] methyl] phenol	C14H14O2	214.099			neg_356	0.720377	0.898717	1.24757
20	p-hydroxybenyloxy benzlalcohol	C14H12O2	212.084			pos_567	1.63639	22.8498	13.9635
21	4-[[4-[4-(hydroxymethyl) phenoxyl] methyl] phenoxyl] benzyl alcohol	C21H20O4	336.136			neg_1312	1.53906	0.0126336	0.00820868
Aromatic compounds: polybenzyl compounds
1	2,2'-Methylene-bis(6-tert-butyl-4-methyl-phenol)	C23H32O2	340.24	8398	119-47-1	neg_1354	0.994956	0.797239	0.801281
2	4,4'-dihydroxydibenzyl methane	C13H12O2	200.084	12111	620-92-8	neg_292	1.93066	0.00459462	0.00237982
3	2,4-bis(4-hydroxybenzyl) phenol	C20H18O3	306.125	193195	34826-64-7
4	4-hydroxy-3-(4-hydroxybenzyl)benzaldehyde	C14H12O3	228.079			pos_705	0.634389	22.0234	34.716
5	bis(3,4-dihydroxyphenyl) methane	C13H12O4	232.073	10059806	14235-78-0	neg_472 pos_769	1.419687882 1.545654162	34.48494125 31.80680459	24.29050899 20.5782156
6	4-hydroxy-3-(4'-hydroxybenzyl) benzyl alcohol	C14H14O3	230.094			pos_745	3.01484	1.63602	0.542654
7	2-(4-hydroxybenzyl)-4-(methoxymethyl) phenol	C15H16O3	244.11	129864131		neg_550	1.32715	0.740343	0.557842
8	2-(4-hydroxy-3-(4-hydroxy-3-(4- hydroxybenzyl) benzyl) benzyl)-4-(methoxymethyl) phenol	C29H28O5	456.194
9	2-(4-hydroxy-3-(4-hydroxybenzyl) benzyl)-4-(methoxymethyl) phenol	C22H22O4	350.152
10	2-(4-hydroxy-3-(4-hydroxybenzyl) benzyl)-4-(4-hydroxybenzyl) phenol	C27H24O4	412.167			pos_3273	1.06405	0.226112	0.212502
11	4,4'-methylenebis(2-(4-hydroxybenzyl) phenol)	C27H24O4	412.167			pos_3274	1.19786	1.64265	1.37131
12	4-(4-hydroxybenzyl)-2-methoxyphenol	C14H14O3	230.094	15593817		pos_745	3.01484	1.63602	0.542654
13	4,4'-methylenebis(2-methoxyphenol)	C15H16O4	260.105	235387	3888-22-0	neg_658	0.0623227	1.85665	29.7909
14	gastrodin B	C19H22O7	362.137			neg_1521 pos_2617	11.54810944 9.158304349	1.94560103 4.538229957	0.168477883 0.495531682
15	gastrol B	C21H20O4	336.136			neg_1314 neg_1315	24.42037152 1.596985925	0.028259503 0.008104314	0.01049947 0.005074756
16	gastropolybenzylol A	C20H18O3	306.125
17	gastropolybenzylol C	C16H18O3	258.125
18	gastropolybenzylol B	C16H18O3	258.125
19	gastropolybenzylol D	C16H18O4	274.12			pos_1273	0.124185	9.88582	79.6055
20	gastropolybenzylol E	C23H24O4	364.167			pos_2648	1.34845	0.152059	0.112766
21	gastropolybenzylol F	C30H30O5	470.209
22	gastropolybenzylol G	C34H30O5	518.209			pos_4629	0.646762	0.252265	0.390044
23	gastrodibenzins A	C17H20O4	311.125
24	gastrodibenzins B	C14H12O4	245.081
25	gastrodibenzins C	C14H12O4	245.081
26	gastrotribenzins A	C22H22O4	350.152			neg_1434	2.97241	2.1614	0.727153
27	gastrotribenzins B	C22H22O4	350.152			neg_1434	2.97241	2.1614	0.727153
28	gastrotribenzins C	C23H24O4	364.167			pos_2647	3.49092	0.313515	0.0898087
29	gastrotribenzins D	C23H24O4	364.167			pos_2647	3.49092	0.313515	0.0898087
30	gastrotribenzins E	C23H24O4	364.167			pos_2647	3.49092	0.313515	0.0898087
31	gastrotribenzins F	C23H24O4	364.167			pos_2647	3.49092	0.313515	0.0898087
Aromatic compounds: parishins
1	Parishin A	C45H56O25	996.311	10557926	62499-28-9	neg_4189	1.96644	3.55005	1.80532
2	Parishin B	C32H40O19	728.216	44715528	174972-79-3	neg_3773	1.51379	7.54748	4.98582
3	Parishin C	C32H40O19	728.216	10676408	174972-80-6	neg_3773	1.51379	7.54748	4.98582
4	parishin D	C20H20O9	404.111	125181696	952068-64-3	neg_1815	2.56324	0.427561	0.166805
5	Parishin E	C19H24O13	460.122	91973797	952068-57-4	neg_2310	1.2082	2.47545	2.04888
6	Parishin F	C51H66O30	1158.36			neg_4293	2.92714	7.73552	2.64269
7	Parishin G	C19H24O13	460.122	162639168	952283-93-1	neg_2311	2.37121	4.18443	1.76468
8	parishin H	C33H42O20	758.227			neg_3878	1.36376	5.21302	3.82253
9	Parishin I	C38H50O24	890.269	16198073	219552-69-9	pos_6451	1.18373	6.61556	5.58873
10	Parishin J	C20H26O13	474.137	122221900		neg_2437	3.73903	2.27561	0.608612
11	Parishin K	C33H42O19	742.232	122221901		neg_3828	4.14465	3.79691	0.9161
12	Parishin L	C46H58O26	1026.32			neg_4213	0.754721	8.64338	11.4524
13	Parishin M	C33H42O20	758.227			neg_3876	0.973535	5.32383	5.46855
14	Parishin N	C21H28O13	488.153			neg_2562	1.78261	24.6415	13.8233
15	Parishin O	C21H28O13	488.153			neg_2562	1.78261	24.6415	13.8233
16	Parishin P	C31H45O23	784.229			neg_3917	1.43981	8.06792	5.60346
17	Parishin Q	C31H45O23	784.229			neg_3917	1.43981	8.06792	5.60346
18	Parishin R	C52H62O26	1102.35			neg_4262	2.04491	1.486	0.726686
19	Parishin S	C52H62O26	1102.35			neg_4262	2.04491	1.486	0.726686
20	Parishin T	C39H46O20	834.258			neg_4019	3.14048	0.547752	0.174417
21	Parishin U	C39H46O20	834.258			neg_4019	3.14048	0.547752	0.174417
22	Parishin V	C38H50O24	890.269			pos_6451	1.18373	6.61556	5.58873
23	Parishin W	C26H30O14	566.163			neg_3080	2.6151	1.34213	0.513221
24	Isomer of parishin V	C38H50O24	890.269			pos_6451	1.18373	6.61556	5.58873
25	Isomer of parishin H	C33H42O20	758.227			neg_3878	1.36376	5.21302	3.82253
26	Isomer of parishin B	C32H40O19	728.216			neg_3773	1.51379	7.54748	4.98582
27	Isomer of parishin C	C32H40O19	728.216			neg_3773	1.51379	7.54748	4.98582
28	1-[4-(β-D-Glucopyranosyloxy) benzyl] citrate	C19H24O12	444.127			neg_2187	1.54929	0.756554	0.488324
29	2-[4-(β-D-Glucopy-ranosyloxy) benzyl] citrate	C19H24O12	444.127			neg_2187	1.54929	0.756554	0.488324
Furan family
1	1-furan-2-yl-2-(4-hydroxyphenyl) -ethanone	C12H10O3	202.063	80097762	81474-54-6
2	5-(4-hydroxylbenzyloxymethyl)-furan-2-carbaldehyde	C13H12O4	232.073			neg_473 pos_770	0.697076893 0.875447584	3.143407717 52.86902419	4.509413162 60.39085051
3	1-furan-2-yl-2-(4-hydroxy-phenyl)-ethane-1,2-dione	C12H8O4	216.042
4	5-[4'-(4''-hydroxybenzyl)-3'-hydroxybenzyloxymethyl]-furan-2-carbaldehyde	C20H18O5	338.115
5	5-[4'-(4''-hydroxybenzyl)-3'-hydroxybenzyl]-furan-2-carbaldehyde	C19H16O4	308.105
6	cirsiumaldehyde	C12H10O5	234.053	12366272	7389-38-0
7	5-hydroxymethyl fural	C6H6O3	126.032	237332	67-47-0	pos_3	1.23862	1.24155	1.00237
8	2-Amylfuran	C9H14O	138.104	19602	3777-69-3
Steroids and their glycosides
1	β-daucosterol	C35H60O6	576.439	5742590	474-58-8
2	Stigmasterol	C29H48O	412.37	5280794	83-48-7
3	4-hydroxybenzyl-β-sitosterol	C36H52O2	516.397
4	stigmastane-3β,5α,6β-triol	C29H52O3	448.392	3036251	20835-91-0
5	β-sitosterol	C29H50O	414.386	222284	83-46-5
6	diosgenin	C27H42O3	414.313	99474	512-04-9
7	Stigmasta-3,5-diene	C29H48	396.376	13783149	4970-37-0
8	Campesterol	C28H48O	400.37	173183	474-62-4
9	γ-sitosterol	C29H50O	414.386
Carbohydrates and glycosides
1	saccharose	C12H22O11	342.116	5988	57-50-1	pos_2281	0.899959	0.85908	0.954577
2	methyl-O-β-D-glucopyranoside	C7H14O6	194.079	6328565		neg_272	0.896272	1.90321	2.12347
3	Rimethylcitryl-β-D-galactopyranoside	C15H23O12	395.119			pos_3052	1.16614	3.64035	3.12171
4	bis(4-hydroxybenzyl)ether mono-β-L-galactopyranoside	C20H24O8	392.147			neg_1728	1.80585	0.116284	0.0643927
Organic acids and their esters
1	palmitic acid	C16H32O2	256.24	985	57-10-3	pos_1040	1.17751	1.52148	1.29211
2	citric acid	C6H8O7	192.027	311	77-92-9	neg_259 pos_393	1.06079388 2.472596971	1.223475432 1.271174338	1.153358306 0.514104949
3	Succinic Acid	C4H6O4	118.027	1110	110-15-6	neg_17	0.617783	0.556251	0.900399
4	(E)-5,9-dihydroxydodec-6-enoic acid	C12H22O4	230.152	129684427		neg_448	0.164535	0.611115	3.71419
5	6-methyl citrate	C7H10O7	206.043	12566215	26163-65-5	pos_504 neg_333	3.30252147 2.486552165	1.130576294 0.918652037	0.342337303 0.369448126
6	citric acid monomdtyl ester	C7H10O7	206.043			pos_505	5.77088	1.30641	0.22638
7	1,5-dimethyl citrate ester	C8H12O7	220.058			neg_390	0.797191	0.851654	1.06832
8	citric acid monoethyl ester	C8H12O7	220.058			neg_391	0.786732	0.851314	1.08209
9	dioctyl phthalate	C24H38O4	390.277	8346	117-84-0
10	Ethyl linoleate	C20H36O2	308.272	5282184	544-35-4
11	trans-3-phenylacrylic acid	C9H8O2	148.052	444539	140-10-3	neg_90 pos_96	2.750463782 0.020222928	55.8830409 1.465591906	20.31767925 72.47179351
12	Dibutyl phthalate	C16H22O4	278.152	3026	84-74-2	neg_798	0.592647	0.209302	0.353165
13	dimethyl phthalate	C10H10O4	194.058	8554	131-11-3	neg_270 pos_413	1.288843581 1.099927224	4.383424265 3.113786464	3.401052175 2.830902259
14	Isoferulyl D-glucose ester	C16H20O9	344.111	101937123
N-containing compound:
1	7,8-dimethyl benzopteridine-2,4-(1H,3H)-dione	C20H16N4O2	344.127
2	2,4,5,6-Tetramethylpyrazine	C8H12N2	136.1
3	gastrodamine	C14H15NO3	245.105			neg_559 pos_913	0.008179836 0.008714951	1.04909393 0.897236396	128.2536557 102.9536893
4	Grossamide	C36H36N2O8	624.247	101262727	80510-06-1	pos_5462 neg_3443	0.486864965 0.476769656	0.619570348 0.589791775	1.272571234 0.889470924
5	a-Acetylamino-phenylpropyla-benzoylamino-phenylpropionate	C27H28N2O4	444.205
6	4-(hydroxymethyl)-5-nitrobenzene-1,2-diol	C7H7NO5	185.032
N-containing compounds：nucleosides
1	4-hydroxybenzyl guanosine	C17H19N5O6	389.134			pos_2967	0.951283	0.222374	0.233762
2	Guanosine	C10H13N5O5	283.092	135398635	118-00-3	pos_1421	1.20776	0.770506	0.637964
3	adenosine	C10H13N5O4	267.097	60961	58-61-7	pos_1198	0.651772	0.485449	0.744815
4	N6-(4-hydroxyzenzyl) adenosine	C17H19N5O5	373.139			pos_2751	0.911588	0.0964754	0.105832
5	Adenosine glucoside	C16H17N5O10	445.144
6	uridine	C9H12N2O6	244.07	6029	58-96-8	pos_891	1.19445	0.662742	0.55485
7	Adenine	C5H5N5	135.054	190	73-24-5	pos_36	0.625693	0.60583	0.968255
8	uracil	C4H4N2O2	112.027	1174	66-22-8
N-containing compound: amino acids
1	L-pyroglutamic acid	C5H7NO3	129.042	7405	98-79-3	pos_8	0.77562	0.533218	0.687473
2	tyrosine	C9H11NO3	181.074	6057	60-18-4	neg_207	0.18029	1.38445	7.679
3	(+)-(S)-[N-(4'-Hydroxybenzyl)]pyroglutamate	C12H13NO4	236.093
4	Ethyl (+)-(S)-[N-(4'-hydroxybenzyl)]pyroglutamate	C14H17NO4	263.116
5	Ethyl (+)-(S)-{N-[4'-hydroxy-3'-(4''-hydroxybenzyl)benzyl]}pyroglutamate	C21H23NO5	369.158
6	Leucine	C6H13NO2	181.074			pos_27	0.643718	0.416357	0.646801
7	N-(4′-hydroxybenzyl) pyroglutamate ethyl ester	C14H17NO4	263.116
8	(+)-(S)-[N-[4′-hydroxy-3′-(4′′-hydroxybenzyl)benzyl]] pyroglutamate	C21H23NO5	369.158
S-containing compounds：thioester, sulfonamide, sulfone, sulfoxide, sulfonic acid.
1	4-(methylsulfinylmethyl) phenol	C8H10O2S	170.04	92002248
2	4,4'-dihydroxybenzyl sulfoxide	C14H14O3S	262.066	468760475
3	4,4'-dihydroxybenzyl sulfone	C14H18O6S	314.082	129825290
4	(-)-(SS)-γ-L-glutamyl-L-[S-(4-hydroxybenzyl)]cysteinylglycine sulfoxide	C17H23N3O8S	429.12			pos_3513	1.35999	3.55156	2.61147
5	(-)-(RS)-γ-L-glutamyl-L-[S-(4-hydroxybenzyl)]cysteinylglycine sulfoxide	C17H23N3O8S	429.12			pos_3514	1.3548	3.9371	2.90604
6	ethyl(-)-(SS)-γ-L-glutamyl-L-[S-(4-hydroxybenzyl)]cysteinylglycinate sulfoxide	C19H27N3O8S	457.152
7	ethyl(-)-(RS)-γ-L-glutamyl-L-[S-(4-hydroxybenzyl)]cysteinylglycinate sulfoxide	C19H27N3O8S	457.152
8	bis-(4-hydroxybenzyl) sulfide	C14H14O2S	246.071	23651847		neg_565	1.5975	1.62803	1.01911
9	bis-(4-hydroxylbenzyl) disulfide	C14H14O2S2	278.043	19938053
10	Methyl (+)-(S)-2-hydroxy-3-[(4'-hydroxybenzyl)thio]propanoate	C11H14O4S	242.061
11	Ethyl (+)-(S)-2-hydroxy-3-[(4'-hydroxybenzyl)thio]propanoate	C12H16O4S	256.077
12	(+)-(S)-2-Hydroxy-3-[(4'-hydroxybenzyl)thio]propanoic acid	C10H12O4S	228.046
13	(-)-(R)-2-Hydroxy-4-[(4'-hydroxybenzyl)thio]butyrate	C11H14O4S	242.061
14	S-(4-hydroxybenzyl)-glutathione	C17H23N3O7S	413.126	10364396		neg_1885 pos_3282	2.29473857 2.726027371	0.791551202 1.569086122	0.344941778 0.575594412
15	S-(4-hydroxybenzyl)-glutathione glucoside	C23H33N3O12S	575.178			neg_3144 pos_5133	0.977479906 0.913181207	1.141711255 1.041825718	1.168015063 1.140875119
16	methyl (-)-γ-L-glutamyl-L-[S-(4-hydroxybenzyl)]cysteinylglycinate	C18H25N3O7S	427.141			pos_3493	4.83006	1.09901	0.227535
17	Ethyl S-(4-hydroxybenzyl) Glutathione	C19H27N3O7S	441.157
18	(-)-γ-L-[N-(4-hydroxybenzyl)]glutamyl-L-[S-(4-hydroxybenzyl)]cysteinylglycine	C24H29N3O8S	519.168			pos_4635 neg_2786	2.408658843 1.376209646	0.214834817 0.011649662	0.089192713 0.008465034
19	(+)-L-[S-(4-hydroxybenzyl)] cysteinylglycine	C12H16N2O4S	284.083			pos_1437	1.17748	1.16952	0.993236
20	cyclo[glycine-L-S-(4′-hydroxybenzyl)cysteine]	C10H14N2O3S	242.072
others
1	limonene	C10H16	136.125	22311	138-86-3
2	cymbinodin A	C15H10O4	254.058	3086629	130837-95-5	pos_1019	101.889	9.07257	0.0890439
3	Flavanone	C15H12O2	224.084	10251	487-26-3	pos_665	1.89412	0.967553	0.51082
4	Luteolin	C15H10O6	286.047	5280445	491-70-3	neg_867	1.68909	0.0570134	0.033754

## Sheet: Sheet2
	1	Metabolites	Mode_ID
	2
	3	Styrene
	4	4-(Methoxymethyl) phenyl-1-O-β-D-glucopyranoside
	5	4-(Ethoxymethyl) phenyl-O-D-glucoside
	6	4-Methylphenyl-β-D-glucopyranoside
	7	Vanillyl alcohol	neg_99 pos_133
	8	Vanilline	neg_95 pos_127
	9	vanillic acid	neg_157 pos_216
	10	benzyl alcohol	neg_5
	11	4-hydroxybenzyl alcohol	neg_24 neg_25 neg_26 neg_27
	12	gastrodin	pos_1460
	13	gastrodin A	neg_2212 neg_2213
	14	4-hydroxybenzyl-β-D-glucopyranoside	pos_1460
	15	6'-O-acetylgastrodin	neg_1257 neg_1258
	16	4-[α-d-glucopyranosyl-(1→6)-β-d-glucopyranosyloxy] benzyl alcohol	neg_2212 neg_2213
	17	4-[β-d-glucopyranosyl-(1→6)-β-d-glucopyranosyloxy] benzyl alcohol	neg_2212 neg_2213
	18	4-[α-d-glucopyranosyl-(1→4)-β-d-glucopyranosyloxy] benzyl alcohol	neg_2212 neg_2213
	19	4-[β-d-glucopyranosyl-(1→4)-β-d-glucopyranosyloxy] benzyl alcohol	neg_2212 neg_2213
	20	4-[β-d-glucopyranosyl-(1→3)-β-d-glucopyranosyloxy] benzyl alcohol	neg_2212 neg_2213
	21	3-methoy-4- (β-d-glucopyranosyloxy) benzyl alcohol
	22	Vanilloloside	neg_1169 neg_1170 neg_1171 neg_1172
	23	4-Ethoxybenzyl alcohol
	24	4-Methoxybenzyl alcohol
	25	4-methyloxyphenyl-1-O-β-D-glucopyranoside	pos_1460
	26	3,4-dihydroxybenz aldehyde	neg_61 neg_60 pos_53 pos_54
	27	4-(methoxymenthyl) benzene-1, 2-diol	neg_99 pos_133
	28	4-hydroxybenzyl ethyl ether
	29	4-hydroxybenzyl methyl ether
	30	4-methoxybenyl ethyl ether	pos_205 pos_206
	31	4-hydroxy-3-methoxybenzyl ethol ether
	32	4-hydroxy-3-methoxy benzoic Acid	neg_157 pos_216
	33	4-hydroxybenz aldehyde	neg_22
	34	Benzaldehyde
	35	Phenylacetaldehyde	neg_21
	36	4-benzaldehyde-O-β-D-glucopyranoside
	37	Syringic acid	neg_287 neg_288 neg_289 pos_441 pos_442
	38	protocatechuic acid
	39	4-Hydroxybenzoic acid	neg_61 neg_60 pos_53 pos_54
	40	3-Hydroxybenzoic acid	neg_61 neg_60 pos_53 pos_54
	41	dactylose A	neg_620
	42	Glucosyringic acid	neg_1505 neg_1506 neg_1507 pos_2593
	43
	44	1-O-(4-hydroxymethylphenoxy)-2-O-trans-cinnamoyl-β-D-glucoside	pos_3572
	45	1-O-(4-hydroxymethylphenoxy)-3-O-trans-cinnamoyl-β-D-glucoside	neg_1912 pos_3330 pos_3331
	46	1-O-(4-hydroxymethylphenoxy)-4-O-trans-cinnamoyl-β-D-glucoside	neg_1912 pos_3330 pos_3331
	47	1-O-(4-hydroxymethylphenoxy)-6-O-trans-cinnamoyl-β-D-glucoside	neg_1912 pos_3330 pos_3331
	48	2′-O-(4″-hydroxybenzyl) gastrodin	neg_1725 neg_1726 neg_1727 neg_1728 neg_1729 neg_1730
	49	3′-O-(4″-hydroxybenzyl) gastrodin	neg_1725 neg_1726 neg_1727 neg_1728 neg_1729 neg_1730
	50	4′-O-(4″-hydroxybenzyl) gastrodin	neg_1725 neg_1726 neg_1727 neg_1728 neg_1729 neg_1730
	51	6′-O-(4″-hydroxybenzyl) gastrodin	neg_1725 neg_1726 neg_1727 neg_1728 neg_1729 neg_1730
	52	2′,6′-di-O-(p-hydroxybenzyl)gastrodin	pos_4451 pos_4452
	53
	54	gastrol	neg_1311 neg_1312 neg_1314 neg_1313 neg_1315
	55	gastrol A	neg_1311 neg_1312 neg_1314 neg_1313 neg_1315
	56	4,4'-dihydroxydibenzyl ether	neg_444 neg_445 pos_746 pos_745
	57	4-(4'-hydroxybenzyloxy) benzyl methyl ether	neg_549 neg_550 pos_899
	58	gastrodeoside	neg_1725 neg_1726 neg_1727 neg_1728 neg_1729 neg_1730
	59	4-[4'-(4''-Hydroxybenzyloxy)benzyloxy]benzyl methyl ether	neg_1434
	60	4-hydroxybenzyl vanillyl ether	neg_658 neg_659
	61	4-{{4-[4-(methoxymethyl) phenoxy]benzyl}oxy}benzyl methyl ether	pos_2647 pos_2648
	62	2′,7-di-O-(p-hydroxybenzyl)gastrodin	pos_4451 pos_4452
	63	6′,7-di-O-(p-hydroxybenzyl)gastrodin	pos_4451 pos_4452
	64	ethyl 4-[4′-(4″-hydroxybenzyloxy)benzyloxy]benzyl ether	pos_2647 pos_2648
	65	gastropolybenzylol H	pos_2136
	66	gastropolybenzylol I
	67	gastrodibenzins D
	68	4-Ethyloxytolyl-4'-hydroxybenzyl ether
	69	4-(β-d-glucopyranosyloxy)benzyl 4-hydroxybenzyl ether	neg_1725 neg_1726 neg_1727 neg_1728 neg_1729 neg_1730
	70	4'-hydroxybenzyl-4-hydroxy-3-(4″-hydroxybenzyl) benzyl ether	neg_1311 neg_1312 neg_1314 neg_1313 neg_1315
	71	ethyl 4-(4′-hydroxybenzyloxy)benzyl ether
	72	4-[(4-(methoxymethyl) phenoxy] methyl] phenol	neg_356
	73	p-hydroxybenyloxy benzlalcohol	pos_566 pos_567
	74	4-[[4-[4-(hydroxymethyl) phenoxyl] methyl] phenoxyl] benzyl alcohol	neg_1311 neg_1312 neg_1314 neg_1313 neg_1315
	75
	76	2,2'-Methylene-bis(6-tert-butyl-4-methyl-phenol)	neg_1354
	77	4,4'-dihydroxydibenzyl methane	neg_292
	78	2,4-bis(4-hydroxybenzyl) phenol
	79	4-hydroxy-3-(4-hydroxybenzyl)benzaldehyde	pos_704 pos_705
	80	bis(3,4-dihydroxyphenyl) methane	neg_473 neg_472 pos_769 pos_770
	81	4-hydroxy-3-(4'-hydroxybenzyl) benzyl alcohol	neg_444 neg_445 pos_746 pos_745
	82	2-(4-hydroxybenzyl)-4-(methoxymethyl) phenol	neg_549 neg_550 pos_899
	83	2-(4-hydroxy-3-(4-hydroxy-3-(4- hydroxybenzyl) benzyl) benzyl)-4-(methoxymethyl) phenol
	84	2-(4-hydroxy-3-(4-hydroxybenzyl) benzyl)-4-(methoxymethyl) phenol	neg_1434
	85	2-(4-hydroxy-3-(4-hydroxybenzyl) benzyl)-4-(4-hydroxybenzyl) phenol	pos_3273 pos_3274
	86	4,4'-methylenebis(2-(4-hydroxybenzyl) phenol)	pos_3273 pos_3274
	87	4-(4-hydroxybenzyl)-2-methoxyphenol	neg_444 neg_445 pos_746 pos_745
	88	4,4'-methylenebis(2-methoxyphenol)	neg_658 neg_659
	89	gastrodin B	neg_1521 neg_1522 pos_2616 pos_2617
	90	gastrol B	neg_1311 neg_1312 neg_1314 neg_1313 neg_1315
	91	gastropolybenzylol A
	92	gastropolybenzylol C
	93	gastropolybenzylol B
	94	gastropolybenzylol D	pos_1273
	95	gastropolybenzylol E	pos_2647 pos_2648
	96	gastropolybenzylol F
	97	gastropolybenzylol G	pos_4629
	98	gastrodibenzins A
	99	gastrodibenzins B
	100	gastrodibenzins C
	101	gastrotribenzins A	neg_1434
	102	gastrotribenzins B	pos_2746 pos_2747 pos_2748 pos_2749 pos_2750 pos_2751
	103	gastrotribenzins C	pos_2647 pos_2648
	104	gastrotribenzins D	pos_2647 pos_2648
	105	gastrotribenzins E	pos_2647 pos_2648
	106	gastrotribenzins F	pos_2647 pos_2648
	107
	108	Parishin A	neg_4189
	109	Parishin B	neg_3773
	110	Parishin C	neg_3773
	111	parishin D	neg_1814 neg_1815 neg_1816 neg_1817 neg_1818 neg_1820 neg_1819 neg_1821 neg_1822 neg_1823 pos_3177 pos_3178 pos_3179 pos_3180 pos_3181 pos_3182 pos_3183
	112	Parishin E	neg_2309 neg_2310 neg_2311 neg_2312
	113	Parishin F	neg_4292 neg_4293
	114	Parishin G	neg_2309 neg_2310 neg_2311 neg_2312
	115	parishin H	neg_3875 neg_3876 neg_3877 neg_3878
	116	Parishin I	pos_6451
	117	Parishin J	neg_2434 neg_2435 neg_2436 neg_2437 neg_2438 neg_2439 neg_2440
	118	Parishin K	neg_3827 neg_3828
	119	Parishin L	neg_4213
	120	Parishin M	neg_3875 neg_3876 neg_3877 neg_3878
	121	Parishin N	neg_2559 neg_2560 neg_2561 neg_2562 neg_2563
	122	Parishin O	neg_2559 neg_2560 neg_2561 neg_2562 neg_2563
	123	Parishin P	neg_3916 neg_3917 neg_3918
	124	Parishin Q	neg_3916 neg_3917 neg_3918
	125	Parishin R	neg_4262 neg_4263
	126	Parishin S	neg_4262 neg_4263
	127	Parishin T	neg_4019 neg_4020 neg_4021 neg_4022 neg_4023 neg_4025 neg_4024 neg_4026
	128	Parishin U	neg_4019 neg_4020 neg_4021 neg_4022 neg_4023 neg_4025 neg_4024 neg_4026
	129	Parishin V	pos_6451
	130	Parishin W	neg_3079 neg_3080 neg_3081 neg_3082 neg_3084 neg_3083 neg_3085
	131	Isomer of parishin V	pos_6451
	132	Isomer of parishin H	neg_3875 neg_3876 neg_3877 neg_3878
	133	Isomer of parishin B	neg_3773
	134	Isomer of parishin B	neg_3773
	135	1-[4-(β-D-Glucopyranosyloxy) benzyl] citrate	neg_2186 neg_2187
	136	2-[4-(β-D-Glucopy-ranosyloxy) benzyl] citrate	neg_2186 neg_2187
	137
	138	1-furan-2-yl-2-(4-hydroxyphenyl) -ethanone
	139	5-(4-hydroxylbenzyloxymethyl)-furan-2-carbaldehyde	neg_473 neg_472 pos_769 pos_770
	140	1-furan-2-yl-2-(4-hydroxy-phenyl)-ethane-1,2-dione
	141	5-[4'-(4''-hydroxybenzyl)-3'-hydroxybenzyloxymethyl]-furan-2-carbaldehyde
	142	5-[4'-(4''-hydroxybenzyl)-3'-hydroxybenzyl]-furan-2-carbaldehyde
	143	cirsiumaldehyde
	144	5-hydroxymethyl fural	pos_3
	145	2-Amylfuran
	146
	147	β-daucosterol
	148	Stigmasterol
	149	4-hydroxybenzyl-β-sitosterol
	150	stigmastane-3β,5α,6β-triol
	151	β-sitosterol
	152	diosgenin
	153	Stigmasta-3,5-diene
	154	Campesterol
	155	γ-sitosterol
	156
	157	saccharose	neg_1365 neg_1366 pos_2281
	158	methyl-O-β-D-glucopyranoside	neg_272
	159	Rimethylcitryl-β-D-galactopyranoside	pos_3052
	160	bis(4-hydroxybenzyl)ether mono-β-L-galactopyranoside	neg_1725 neg_1726 neg_1727 neg_1728 neg_1729 neg_1730
	161
	162	palmitic acid	pos_1040
	163	citric acid	pos_392 neg_259 pos_393 pos_394 pos_396 pos_395 pos_397 pos_398 pos_399
	164	Succinic Acid	neg_17
	165	(E)-5,9-dihydroxydodec-6-enoic acid	neg_448
	166	6-methyl citrate	pos_504 neg_333 pos_505 pos_506
	167	citric acid monomdtyl ester	pos_504 neg_333 pos_505 pos_506
	168	1,5-dimethyl citrate ester	neg_390 neg_391
	169	citric acid monoethyl ester	neg_390 neg_391
	170	dioctyl phthalate
	171	Ethyl linoleate
	172	trans-3-phenylacrylic acid	neg_90 neg_91
	173	Dibutyl phthalate	neg_798
	174	dimethyl phthalate	neg_269 neg_270 neg_271 pos_409 pos_411 pos_410 pos_412 pos_413 pos_414
	175	Isoferulyl D-glucose ester
	176
	177	7,8-dimethyl benzopteridine-2,4-(1H,3H)-dione
	178	2,4,5,6-Tetramethylpyrazine
	179	gastrodamine	neg_559 pos_913 pos_914
	180	Grossamide	pos_5462 pos_5463 pos_5464 pos_5465 pos_5466 neg_3440 neg_3441 neg_3443 neg_3442 neg_3444
	181	a-Acetylamino-phenylpropyla-benzoylamino-phenylpropionate
	182	4-(hydroxymethyl)-5-nitrobenzene-1,2-diol
	183
	184	4-hydroxybenzyl guanosine	pos_2965 pos_2966 pos_2967 pos_2968
	185	Guanosine	neg_847 pos_1421
	186	adenosine	pos_1198
	187	N6-(4-hydroxyzenzyl) adenosine	pos_2746 pos_2747 pos_2748 pos_2749 pos_2750 pos_2751
	188	Adenosine glucoside
	189	uridine	pos_891
	190	Adenine	pos_35 pos_36
	191	uracil
	192
	193	L-pyroglutamic acid	neg_36 pos_8
	194	tyrosine	neg_208 neg_209 neg_210 neg_211
	195	(+)-(S)-[N-(4'-Hydroxybenzyl)]pyroglutamate
	196	Ethyl (+)-(S)-[N-(4'-hydroxybenzyl)]pyroglutamate
	197	Ethyl (+)-(S)-{N-[4'-hydroxy-3'-(4''-hydroxybenzyl)benzyl]}pyroglutamate
	198	Leucine	neg_208 neg_209 neg_210 neg_211
	199	N-(4′-hydroxybenzyl) pyroglutamate ethyl ester
	200	(+)-(S)-[N-[4′-hydroxy-3′-(4′′-hydroxybenzyl)benzyl]] pyroglutamate
	201
	202	4-(methylsulfinylmethyl) phenol
	203	4,4'-dihydroxybenzyl sulfoxide
	204	4,4'-dihydroxybenzyl sulfone
	205	(-)-(SS)-γ-L-glutamyl-L-[S-(4-hydroxybenzyl)]cysteinylglycine sulfoxide	pos_3511 pos_3512 pos_3513 pos_3514 pos_3515
	206	(-)-(RS)-γ-L-glutamyl-L-[S-(4-hydroxybenzyl)]cysteinylglycine sulfoxide	pos_3511 pos_3512 pos_3513 pos_3514 pos_3515
	207	ethyl(-)-(SS)-γ-L-glutamyl-L-[S-(4-hydroxybenzyl)]cysteinylglycinate sulfoxide
	208	ethyl(-)-(RS)-γ-L-glutamyl-L-[S-(4-hydroxybenzyl)]cysteinylglycinate sulfoxide
	209	bis-(4-hydroxybenzyl) sulfide	neg_565
	210	bis-(4-hydroxylbenzyl) disulfide
	211	Methyl (+)-(S)-2-hydroxy-3-[(4'-hydroxybenzyl)thio]propanoate
	212	Ethyl (+)-(S)-2-hydroxy-3-[(4'-hydroxybenzyl)thio]propanoate
	213	(+)-(S)-2-Hydroxy-3-[(4'-hydroxybenzyl)thio]propanoic acid
	214	(-)-(R)-2-Hydroxy-4-[(4'-hydroxybenzyl)thio]butyrate
	215	S-(4-hydroxybenzyl)-glutathione	neg_1883 neg_1884 neg_1885 neg_1886 pos_3280 pos_3281 pos_3282 pos_3283 pos_3284
	216	S-(4-hydroxybenzyl)-glutathione glucoside	neg_3144 pos_5133 pos_5134 pos_5135
	217	methyl (-)-γ-L-glutamyl-L-[S-(4-hydroxybenzyl)]cysteinylglycinate	pos_3493
	218	Ethyl S-(4-hydroxybenzyl) Glutathione
	219	(-)-γ-L-[N-(4-hydroxybenzyl)]glutamyl-L-[S-(4-hydroxybenzyl)]cysteinylglycine	neg_2784 neg_2783 neg_2785 pos_4632 pos_4631 pos_4633 pos_4634 pos_4635 neg_2786
	220	(+)-L-[S-(4-hydroxybenzyl)] cysteinylglycine	pos_1437 pos_1438
	221	cyclo[glycine-L-S-(4′-hydroxybenzyl)cysteine]
	222
	223	limonene
	224	cymbinodin A	pos_1019
