# Supplementary material for: Global metabolic profile and multiple phytometabolites in the different varieties of Gastrodia elata Blume
Source: Front Plant Sci. 2023 Oct 17;14:1249456. doi: 10.3389/fpls.2023.1249456 (PMC10616830; doi:10.3389/fpls.2023.1249456)
Supplement: Supplementary Table 3 — Phytometabolites in G. elata. [file Table_3.xlsx]

## Sheet: Sheet1
Mode_ID	Molecular Weight	Metabolite	Flod_change(GB_vs_GR)	P_value(GB_vs_GR)	VIP(GB_vs_GR)	Flod_change(GB_vs_GG)	P_value(GB_vs_GG)	VIP(GB_vs_GG)	Flod_change(GR_vs_GG)	P_value(GR_vs_GG)	VIP(GR_vs_GG)
neg_1	102.032	2-Ketobutyric acid	1.28991	0.000182281	0.480834	1.21494	0.000897949	0.371397	0.941887	0.183923	0.130946
neg_4	105.043	L-Serine	0.47346	3.67361e-10	0.877518	1.46865	1.98368e-07	0.566778	3.10196	1.00131e-13	0.879845
neg_5	108.058	4-Methylphenol or benzyl alcohol	22.4767	5.39937e-11	1.79552	9.85115	4.08273e-10	1.3982	0.438284	8.69907e-09	0.745574
neg_8	112.016	2-Furoic acid	1.56324	0.00737688	0.576445	0.672462	0.0107039	0.495095	0.430172	3.73362e-05	0.726912
neg_13	116.011	Fumaric acid	0.939128	0.768876	0.0829166	1.38008	0.191025	0.311991	1.46953	0.102563	0.344073
neg_14	116.047	Levulinic acid	1.26916	0.0116351	0.415025	3.5603	7.65593e-09	1.03331	2.80524	9.92239e-08	0.82925
neg_16	117.079	5-Aminovaleric acid	0.218922	3.76661e-05	1.19866	1.47949	0.00840505	0.488087	6.75806	1.58878e-05	1.10881
neg_17	118.026	Succinic acid	0.617783	1.92295e-05	0.679894	0.556251	3.5481e-06	0.694789	0.900399	0.0696791	0.200549
neg_18	118.063	2-Hydroxyvaleric acid	0.385841	6.98557e-14	0.992431	0.204666	3.28463e-10	1.16278	0.53044	1.61085e-07	0.654687
neg_19	119.058	Threonine	0.281331	4.02786e-12	1.1449	1.76853	2.00245e-05	0.690203	6.28629	2.67758e-09	1.12153
neg_21	120.058	Phenylacetaldehyde	1.59661	4.58122e-07	0.684197	1.99925	3.94038e-08	0.762189	1.25219	0.000444508	0.366775
neg_22	122.037	4-hydroxybenz aldehyde	1.85717	2.93286e-11	0.798743	0.135515	1.77937e-12	1.30611	0.0729687	2.16362e-14	1.33863
neg_26	124.052	4-Methylcatechol	0.0637977	3.77463e-07	1.68167	2.66499	0.00127654	0.841609	41.7725	1.54861e-07	1.60394
neg_27	124.053	4-Hydroxybenzyl alcohol	2.7689	8.88761e-05	0.99822	0.0107585	8.99981e-10	1.96891	0.00388547	5.3618e-08	1.95373
neg_32	126.031	Pyrogallol	0.993795	0.913713	0.0143164	0.73753	3.20226e-05	0.4881	0.742135	9.96535e-05	0.428651
neg_36	129.043	4-Oxoproline	0.205601	0.000116492	1.27486	1.49287	0.0846391	0.403497	7.26101	8.75678e-13	1.16445
neg_37	130.027	Citraconic acid	1.27997	0.0347637	0.429157	0.744886	0.117387	0.331864	0.581955	0.0109793	0.503357
neg_39	131.058	5-Aminolevulinic acid	0.547887	0.00141445	0.753873	1.15948	0.335754	0.185677	2.11628	1.30555e-05	0.704714
neg_44	132.042	Methylsuccinic acid	2.52836	5.22711e-10	0.976531	0.395769	3.10122e-09	0.888454	0.156532	1.72926e-14	1.12685
neg_45	132.053	Glycylglycine	0.360831	0.00284044	0.994479	0.0298912	7.08295e-06	1.73953	0.08284	1.79619e-12	1.30458
neg_46	132.053	Asparagine	0.811043	0.0124906	0.386515	0.0331622	5.15608e-12	1.70625	0.0408883	7.52382e-11	1.47973
neg_47	132.079	2-Butoxyacetic acid	1.18606	0.0214999	0.354838	1.26027	0.20382	0.340587	1.06257	0.548434	0.14016
neg_49	133.037	L-Aspartic acid	0.716397	3.90608e-07	0.578671	1.58591	2.22347e-08	0.621811	2.21373	5.92588e-11	0.736216
neg_52	134.021	D-(+)-Malic acid	1.24899	0.112413	0.366164	0.205586	1.45826e-07	1.14806	0.164602	1.40862e-06	1.10103
neg_54	134.058	2,2-Bis(hydroxymethyl)propionic acid	1.39175	0.000208156	0.56226	1.20528	0.00172804	0.365746	0.866012	0.0269571	0.251612
neg_55	136.037	D-Erythronic acid	1.25252	0.00121797	0.437762	1.68414	2.28321e-06	0.650679	1.3446	0.000104429	0.428295
neg_57	136.052	2-Methylbenzoic acid	12.2784	2.45007e-13	1.61038	0.962814	0.244295	0.112211	0.0784155	2.59161e-14	1.32046
neg_58	137.048	Salicylamide	0.7543	0.0116313	0.454905	0.0252251	6.8388e-11	1.77019	0.0334418	1.23174e-11	1.52371
neg_60	138.032	3,4-dihydroxybenz aldehyde	1.57677	0.00396594	0.600505	0.0179136	3.07981e-11	1.85115	0.0113609	2.71453e-11	1.74746
neg_61	138.032	Salicylic acid	2.27255	7.04656e-06	0.896797	0.265446	4.2019e-06	1.06235	0.116805	4.3887e-09	1.21279
neg_73	145.074	4-Acetamidobutanoic acid	0.827475	0.0220395	0.354846	1.2885	0.000970681	0.424745	1.55715	0.000126945	0.518436
neg_77	146.058	3-Methylglutaric acid	2.51775	3.58136e-07	0.975287	0.48335	1.96151e-12	0.787035	0.191977	6.07934e-09	1.06269
neg_78	146.069	D-(-)-Glutamine	0.621932	9.98121e-11	0.699227	2.71057	1.80922e-09	0.922066	4.35831	2.12751e-10	1.00372
neg_82	147.053	L-Glutamic acid	0.516932	2.59583e-06	0.818533	0.944074	0.427179	0.108967	1.8263	1.82474e-05	0.633087
neg_83	147.053	D-Glutamic acid	0.511498	3.34808e-05	0.804736	0.732881	2.2966e-05	0.496372	1.43281	0.00205385	0.450592
neg_85	147.053	N-Methyl-D-aspartic acid (NMDA)	0.313619	4.32578e-06	1.07547	0.244388	1.23679e-05	1.09302	0.779252	0.0108258	0.364441
neg_87	147.068	3-Methyl-2-oxindole	1.84296	0.0260619	0.617766	0.0192432	1.53962e-06	1.84315	0.0104414	5.31849e-09	1.77007
neg_89	148.037	D-alpha-Hydroxyglutaric acid	0.915111	0.153233	0.201193	1.28508	0.0184087	0.390409	1.40429	0.00423843	0.435462
neg_90	148.052	trans-3-phenylacrylic acid	2.75046	5.08464e-08	1.02067	55.883	5.0675e-13	1.85439	20.3177	6.38714e-09	1.43662
neg_94	150.053	D-(-)-Lyxose	0.91992	0.0293616	0.236716	1.01282	0.767902	0.0358458	1.10099	0.0656856	0.198112
neg_95	152.047	Vanillin	1.33433	0.0195684	0.442699	0.380394	1.85954e-06	0.891465	0.285083	1.45906e-07	0.917211
neg_99	154.063	3,4-Dihydroxyphenylethanol or Vanillyl alcohol	1.61723	0.00389721	0.616431	1.05409	0.753717	0.0572004	0.651787	0.0004389	0.499927
neg_100	155.069	L-Histidine	0.31966	4.41692e-08	1.07681	2.16819	7.01291e-07	0.802936	6.7828	1.75006e-10	1.14079
neg_104	156.006	2,5-Furandicarboxylic acid	0.763365	0.279026	0.424237	0.897046	0.442503	0.272303	1.17512	0.275239	0.1916
neg_124	160.073	3-Methyladipic acid	2.2037	1.00871e-08	0.902847	0.827363	5.18621e-07	0.395032	0.375442	5.49382e-10	0.818069
neg_125	160.073	2,2-Dimethylglutaric acid	2.00724	4.27751e-07	0.843828	0.601261	3.90919e-08	0.65754	0.299546	2.05018e-07	0.907713
neg_126	160.073	3,3-Dimethylglutaric acid	1.81421	2.37949e-05	0.759822	0.951041	0.398608	0.115481	0.524216	2.41823e-08	0.659318
neg_137	163.03	N-Acetyl-L-cysteine	2.4697	1.21454e-11	0.965482	1.81188	0.000186949	0.696782	0.733646	0.00676101	0.40257
neg_142	164.047	3-Coumaric acid	3.1243	4.33196e-10	1.08531	0.887507	9.59129e-05	0.302519	0.284066	2.42762e-11	0.927663
neg_143	164.047	p-Coumaric acid	1.57429	5.61344e-07	0.681122	1.98425	4.24595e-08	0.760801	1.26041	0.000549977	0.383263
neg_144	164.047	p-Hydroxy-cinnamic acid	1.2293	0.229097	0.448938	0.1684	6.40095e-12	1.23178	0.136989	0.00137843	1.18056
neg_147	165.079	L-Phenylalanine	0.410165	0.000142861	0.902199	1.52346	0.0120412	0.495643	3.71427	3.47775e-06	0.920723
neg_151	166.047	7-Methylxanthine	1.49655	4.3579e-08	0.639338	1.10456	0.0106983	0.245834	0.738069	3.08614e-06	0.444935
neg_152	166.063	3-(4-Hydroxyphenyl)propionic acid	7.16791	1.41752e-10	1.42676	0.684165	1.07122e-06	0.560037	0.0954483	5.55123e-10	1.26839
neg_157	168.042	4-hydroxy-3-methoxy benzoic Acid	0.532763	0.000100322	0.762248	0.668919	0.00189328	0.523049	1.25557	0.0609374	0.293122
neg_160	169.037	2-Furoylglycine	0.108304	1.74348e-07	1.51652	0.184867	3.13146e-06	1.19905	1.70692	5.54249e-07	0.596562
neg_161	170.015	4-Chlorophenylacetic acid	1.27801	2.90763e-06	0.491107	1.63432	9.99489e-09	0.643372	1.2788	6.73064e-06	0.397507
neg_163	170.021	Gallic acid	0.942417	0.884943	0.0405145	0.61655	0.00943246	0.577197	0.654222	0.0361766	0.46472
neg_168	172.037	3-Hydroxy-2,6-bis(hydroxymethyl)-4H-pyran-4-one	0.851357	0.0421358	0.327313	0.521816	8.22397e-05	0.734969	0.612923	1.00808e-06	0.574297
neg_171	172.073	(-)-Corey lactone	0.128568	2.20802e-10	1.45248	1.10203	0.328865	0.169738	8.57162	1.4864e-08	1.21045
neg_181	174.016	trans-Aconitic acid	1.43019	1.37439e-06	0.595842	1.23093	0.000206841	0.393604	0.860679	0.00110071	0.290683
neg_182	174.016	cis-Aconitic acid	1.42598	0.03642	0.466859	0.973124	0.857486	0.037598	0.682425	0.0248478	0.406224
neg_183	174.053	Shikimic acid	0.76909	0.382882	0.24777	0.89763	0.316153	0.186646	1.16713	0.706032	0.0827546
neg_184	174.111	DL-Arginine	0.253282	1.24386e-12	1.19105	1.62583	6.817e-08	0.636827	6.41906	2.92573e-13	1.12798
neg_188	176.032	Ascorbic acid	0.735756	0.0239016	0.46865	0.436883	0.000393332	0.772033	0.593788	0.00665616	0.507156
neg_189	176.068	Ethyl-beta-D-glucuronide	0.725113	0.000376534	0.547174	0.743123	0.00059278	0.473315	1.02484	0.498599	0.0606452
neg_200	179.985	Theophylline	1.23644	0.163706	0.316547	0.481362	0.000194225	0.766568	0.389312	0.000186363	0.786594
neg_202	180.042	4-Hydroxyphenylpyruvic acid	1.07453	0.421126	0.154367	0.334153	4.03246e-09	0.961171	0.310976	1.16584e-05	0.885365
neg_203	180.042	Caffeic acid	1.12324	0.328829	0.189317	0.764442	0.410313	0.210602	0.680571	0.206175	0.292023
neg_205	180.063	L-Sorbose	1.50988	0.00166793	0.591566	1.7754	0.000267261	0.661575	1.17586	0.171108	0.219551
neg_207	181.074	L-Tyrosine	0.18029	2.66772e-10	1.32819	1.38445	0.000688346	0.491952	7.679	1.57903e-10	1.17951
neg_210	181.074	Leucine	0.459964	0.00604915	0.863899	2.45028	0.00585467	0.734249	5.32712	4.01162e-05	1.06906
neg_215	182.058	3,5-Dimethoxybenzoic acid	0.695583	0.00023125	0.597652	0.7325	0.0148887	0.425135	1.05307	0.455303	0.108257
neg_216	182.058	Homovanillic acid	0.396632	0.00714288	0.844464	0.711614	6.92003e-05	0.52393	1.79414	0.0458112	0.472639
neg_218	182.079	D-(-)-Mannitol	1.27334	0.000239048	0.466766	1.53778	1.54912e-05	0.586253	1.20767	0.00446534	0.318514
neg_220	183.053	4-Pyridoxic acid	0.0947813	2.0582e-05	1.51076	1.21852	0.131432	0.29049	12.8561	4.81131e-06	1.28544
neg_222	184.012	2,4-Dinitrophenol	246.659	1.28714e-16	2.38815	235.737	4.60531e-19	2.16069	0.95572	0.0930297	0.125721
neg_227	186.089	1-(Carboxymethyl)cyclohexanecarboxylic acid	1.36796	0.0281187	0.479604	0.332595	4.62643e-07	0.966838	0.243132	3.42121e-05	0.979266
neg_232	188.032	3-Butene-1,2,3-tricarboxylic acid	1.18225	0.000176341	0.39005	0.995775	0.847074	0.0164651	0.842274	3.79493e-05	0.329788
neg_239	188.105	Azelaic acid	0.624322	1.66007e-07	0.688323	0.563642	7.0925e-08	0.695982	0.902806	0.00942472	0.228811
neg_241	189.064	N-Acetyl-DL-glutamic acid	0.182287	2.09964e-12	1.32676	1.77517	7.79842e-06	0.686635	9.73831	1.22153e-09	1.24825
neg_256	190.084	1-(4,7-Dimethylpyrazolo[5,1-c][1,2,4]triazin-3-yl)ethan-1-one	5.79808	2.0359e-12	1.34816	1.9742	4.78128e-10	0.759953	0.340491	2.00236e-09	0.857914
neg_259	192.027	Citric acid	1.06079	0.0792911	0.181149	1.22348	9.26998e-05	0.395204	1.15336	0.00210653	0.278681
neg_260	192.063	Quinic acid	2.04697	0.011078	0.795335	1.21132	0.108868	0.27614	0.591761	0.0311474	0.542855
neg_265	193.074	3-Methylhippuric acid	0.897592	0.917393	0.026993	0.00985021	5.20746e-14	1.98553	0.010974	1.66969e-06	1.76306
neg_268	194.042	beta-D-Glucopyranuronic acid	0.835149	0.161422	0.306372	0.752977	0.0492163	0.400913	0.901608	0.200297	0.169098
neg_270	194.058	dimethyl phthalate	1.28884	0.0377292	0.424545	4.38342	0.000257588	1.112	3.40105	0.00031223	0.881649
neg_271	194.058	Ferulic acid	1.20597	8.78282e-06	0.42561	0.757872	2.87357e-07	0.481383	0.628432	1.92705e-09	0.56187
neg_272	194.078	methyl-O-β-D-glucopyranoside	0.896272	0.343137	0.17414	1.90321	0.000672995	0.712351	2.12347	0.000199493	0.675444
neg_273	194.094	Isobutyl 4-hydroxybenzoate	1.09006	0.510713	0.150811	1.66847	0.0106997	0.578343	1.53061	0.0452561	0.419476
neg_280	196.058	Gluconic acid	0.942636	0.0984016	0.173956	1.02632	0.322244	0.0844916	1.08877	0.0330932	0.18968
neg_282	196.073	2-Hydroxy-4-(4-hydroxyphenyl)butanoic acid	0.979255	0.709996	0.0559829	0.323206	3.16816e-08	0.97727	0.330053	9.61424e-10	0.867298
neg_287	198.053	Syringic acid	0.351821	1.0749e-10	1.0382	0.648815	3.5285e-05	0.585611	1.84416	7.17392e-06	0.639725
neg_288	198.053	Ethyl gallate	0.826745	0.034525	0.34489	0.743862	0.000569405	0.461518	0.899748	0.182958	0.17736
neg_289	198.053	Syringic acid	0.116683	1.75442e-07	1.47951	4.24695	0.00282087	1.08411	36.3973	2.30666e-05	1.57237
neg_292	200.084	Bis(4-hydroxyphenyl)methane or 4,4'-dihydroxydibenzyl methane	1.93066	0.00219833	0.739939	0.00459462	6.13851e-08	2.14903	0.00237982	5.58851e-12	2.0348
neg_299	202.12	3-tert-Butyladipic acid	0.85486	0.00126943	0.367504	0.728651	6.46841e-06	0.50502	0.852363	0.000406886	0.305881
neg_319	204.09	D-(+)-Tryptophan	0.276334	5.9982e-11	1.15342	2.37637	2.30979e-09	0.856753	8.59962	1.8682e-10	1.21402
neg_333	206.042	6-methyl citrate	2.48655	3.08137e-12	0.970649	0.918652	0.000809449	0.247542	0.369448	2.35817e-13	0.825153
neg_335	207.089	N-Acetyl-L-phenylalanine	1.12585	0.346189	0.244543	1.13852	0.31488	0.228174	1.01125	0.991437	0.00249708
neg_341	210.073	1,3,7-Trimethyluric acid	0.666269	0.0904458	0.539746	1.18984	0.809271	0.0635729	1.78582	1.74474e-06	0.615521
neg_343	210.125	Jasmonic acid	0.615078	1.06066e-09	0.70575	0.420582	4.85878e-09	0.859784	0.683787	8.57475e-07	0.508208
neg_356	214.099	4-[(4-(methoxymethyl) phenoxy] methyl] phenol	0.720377	4.78437e-06	0.572657	0.898717	0.00911201	0.256825	1.24757	7.74034e-06	0.378534
neg_390	220.058	1,5-dimethyl citrate ester	0.797191	0.241008	0.320442	0.851654	0.315219	0.246605	1.06832	0.733957	0.0640884
neg_391	220.058	citric acid monoethyl ester	0.786732	0.00313295	0.437576	0.851314	0.00481737	0.32779	1.08209	0.198918	0.144702
neg_394	221.035	Chloridazon	1.67383	1.19645e-05	0.704473	3.74736	2.1901e-09	1.05587	2.23879	6.38929e-08	0.734642
neg_399	222.053	Isofraxidin	0.788638	0.0056569	0.427522	0.486553	6.291e-05	0.746866	0.616954	0.000994832	0.522077
neg_402	222.089	Monobutyl phthalate	22.3378	6.67441e-15	1.79364	0.638768	1.43785e-10	0.617646	0.0285959	3.4312e-13	1.5605
neg_408	224.068	Sinapic acid	0.458456	1.31883e-08	0.891138	1.73179	1.6501e-07	0.675358	3.77744	7.87022e-11	0.950955
neg_413	226.047	(1,3-Phenylenedioxy)diacetic acid	0.292987	3.99765e-07	1.12074	0.579706	1.01062e-05	0.671085	1.97861	7.88655e-07	0.669465
neg_415	226.084	Isopropyl 4-Hydroxybenzoate	0.0396338	8.37916e-09	1.82922	0.19539	2.16896e-08	1.17752	4.92988	6.94948e-10	1.04451
neg_423	228.078	Resveratrol	0.398735	5.96881e-12	0.973935	8.98284	1.40416e-13	1.36951	22.5283	1.26737e-15	1.46053
neg_441	230.019	D-Xylulose 5-phosphate	0.637903	6.04283e-07	0.669561	1.32621	4.77883e-06	0.476629	2.07902	1.21867e-08	0.703185
neg_444	230.094	Dihydroresveratrol	1.16502	0.000131484	0.378965	0.113404	3.15984e-16	1.36373	0.0973407	2.6879e-15	1.26297
neg_445	230.094	7-Demethylsuberosin or 4,4'-dihydroxydibenzyl ether	11.1023	4.67539e-15	1.5782	5.96563	5.76029e-10	1.23452	0.537331	2.28723e-06	0.641102
neg_446	230.115	2-(6-Hydroxyhexyl)-3-methylenesuccinic acid	0.859783	0.0205963	0.32069	0.652597	1.65573e-06	0.596457	0.759026	0.000853168	0.412426
neg_448	230.151	(E)-5,9-dihydroxydodec-6-enoic acid	0.164535	3.46547e-08	1.36583	0.611115	5.32889e-05	0.630284	3.71419	2.76371e-11	0.946861
neg_472	232.073	bis(3,4-dihydroxyphenyl) methane	1.41969	1.32583e-08	0.598726	34.4849	5.65722e-11	1.73973	24.2905	5.65478e-12	1.47831
neg_473	232.073	5-(4-hydroxylbenzyloxymethyl)-furan-2-carbaldehyde	0.697077	4.37357e-06	0.594011	3.14341	6.94228e-05	0.980276	4.50941	1.19252e-05	1.01139
neg_492	234.103	DL-5-Methoxytryptophan	0.905703	0.42409	0.166014	2.77365	2.45397e-05	0.894843	3.06242	5.64123e-06	0.852883
neg_503	237.084	Sepiapterin	0.361095	6.57943e-06	0.99332	1.38472	0.0167714	0.433323	3.83477	6.48752e-07	0.94028
neg_507	238.058	Methyl 2-(acetylamino)-5-nitrobenzoate	1.75193	7.52473e-07	0.747871	0.890386	0.0252473	0.262015	0.508232	6.28664e-08	0.677653
neg_513	238.095	Glycyl-L-tyrosine	0.71996	0.00814958	0.502489	0.397558	1.63707e-05	0.867358	0.552194	0.00021751	0.596381
neg_517	240.063	(3R,4S)-4,6,8-Trihydroxy-7-methoxy-3-methyl-3,4-dihydro-1H-isochromen-1-one	0.257269	2.62001e-08	1.18449	0.311962	3.79389e-09	0.99456	1.21259	0.000194582	0.34473
neg_530	242.09	Thymidine	2.12744	9.15532e-06	0.874161	0.759348	0.0083253	0.417507	0.356931	4.32104e-07	0.82439
neg_531	242.094	Equol	0.664541	1.99668e-05	0.640042	0.560763	2.49934e-07	0.694064	0.843835	0.000491996	0.318617
neg_546	244.073	Oxyresveratrol	1.04838	0.184775	0.142549	0.0118895	3.52311e-16	1.94582	0.0113408	1.5193e-16	1.75134
neg_549	244.109	4-(4'-hydroxybenzyloxy) benzyl methyl ether	79.2455	1.96473e-11	2.12842	284.634	1.36326e-08	2.2005	3.59181	6.6983e-06	0.927852
neg_550	244.109	2-(4-hydroxybenzyl)-4-(methoxymethyl) phenol	1.32715	2.97295e-05	0.517517	0.740343	1.68572e-05	0.496767	0.557842	4.95393e-07	0.629046
neg_559	245.105	gastrodamine	0.00817984	1.70359e-11	2.2313	1.04909	0.508598	0.112276	128.254	3.05069e-08	1.82616
neg_564	246.05	2,2',4,4'-Tetrahydroxybenzophenone	0.396726	1.11141e-07	0.966984	1.02335	0.637366	0.0561948	2.5795	5.8675e-08	0.796351
neg_565	246.071	bis-(4-hydroxybenzyl) sulfide	1.5975	7.6601e-05	0.660303	1.62803	5.32915e-05	0.62426	1.01911	0.836582	0.0235006
neg_591	250.084	Citrinin	0.809073	0.00247333	0.430319	0.140816	3.60053e-10	1.29333	0.174046	9.71415e-14	1.09364
neg_596	250.16	1-Dodecanesulfonic acid	1.10794	0.490374	0.193535	1.69208	0.0384866	0.569195	1.52723	0.168771	0.358581
neg_604	252.084	2'-Deoxyinosine	1.8352	2.87252e-07	0.784209	0.915684	0.013747	0.234176	0.498957	1.68964e-06	0.686473
neg_608	252.11	Tyrosylalanine	2.24535	6.3555e-05	0.87884	0.0471059	6.88195e-09	1.61599	0.0209793	7.06227e-15	1.62625
neg_620	256.094	dactylose A	0.601717	0.00200912	0.653944	1.00546	0.924073	0.0163042	1.67099	0.000475613	0.546887
neg_629	258.052	2-Amino-5-chloro-3-phenyl-3H-indol-3-ol	1.32256	0.131865	0.365364	0.0213333	1.65385e-09	1.81357	0.0161303	9.99142e-10	1.68154
neg_633	258.089	Isorhapontigenin	0.249951	1.03012e-05	1.19483	2.34694	0.000414405	0.807378	9.38959	9.80775e-06	1.23974
neg_637	258.183	Tetradecanedioic acid	0.0889972	7.7614e-10	1.58274	0.252182	3.9358e-10	1.08281	2.8336	7.93191e-10	0.843591
neg_649	260.016	Bromacil	0.572031	0.000348457	0.704172	0.382222	4.41378e-05	0.868481	0.668183	0.0126103	0.433778
neg_650	260.029	D-Glucose 6-phosphate	1.03247	0.874641	0.0367384	1.4344	0.0661122	0.415449	1.38929	0.0794578	0.352679
neg_651	260.029	D-Mannose 6-phosphate	1.0995	0.00440937	0.277936	1.63955	4.98834e-11	0.648151	1.49118	3.29604e-07	0.518143
neg_658	260.104	4,4'-methylenebis(2-methoxyphenol)	0.0623227	6.33945e-07	1.69714	1.85665	0.00206885	0.643817	29.7909	1.28747e-09	1.52511
neg_659	260.104	4-hydroxybenzyl vanillyl ether	2.42515	1.19181e-07	0.950756	0.577209	8.28905e-07	0.673134	0.23801	9.75219e-11	0.989674
neg_675	262.077	N1-(2-Pyridylmethyl)-4-methylbenzene-1-sulfonamide	1.40543	5.55015e-05	0.564979	0.315345	9.99361e-10	0.989167	0.224376	9.80558e-12	1.00967
neg_699	264.136	Ambrosic acid	496.477	5.62422e-08	2.54183	0.677261	2.03453e-07	0.572889	0.00136413	2.79693e-08	2.13076
neg_703	266.078	6-Methyl-3-[4-(trifluoromethyl)phenyl]-1H-pyrazolo[5,1-c][1,2,4]triazole	0.683897	0.000293139	0.585757	0.52034	7.67026e-06	0.735375	0.760845	0.000753003	0.403591
neg_706	266.078	Valsartan metabolite	2.74746	5.85257e-10	1.0194	7.11127	3.64962e-09	1.29362	2.5883	2.62213e-07	0.80055
neg_707	266.099	2,6-Bis[(2-hydroxyethyl)amino]-3-nitrobenzonitrile	1.14116	0.0104009	0.313459	0.77591	1.54509e-05	0.449018	0.679931	7.21529e-06	0.502994
neg_710	266.155	Dodecyl sulfate	0.929451	0.353643	0.163202	3.17404	7.43924e-05	0.968412	3.41496	0.000155532	0.907905
neg_711	266.188	Tetranor-12r-hete	1.08241	0.0934872	0.20369	0.181066	1.59112e-10	1.20753	0.16728	1.92614e-14	1.10603
neg_741	271.12	Higenamine	0.343939	1.05628e-05	1.04103	0.45666	9.58686e-05	0.77177	1.32774	0.0201313	0.380079
neg_744	272.089	Arbutin	0.861058	0.580828	0.171986	0.0616091	1.58168e-05	1.54252	0.0715505	4.53846e-06	1.34501
neg_746	272.235	16-Hydroxyhexadecanoic acid	1.48664	0.000481346	0.588934	0.551903	1.02318e-05	0.693051	0.371243	1.17169e-07	0.816386
neg_753	273.136	N-Acetyl-L-alanyl-L-alanyl-L-alanine	1.67508	0.421446	0.311774	0.0194586	6.71821e-05	1.88234	0.0116166	6.43485e-06	1.77227
neg_754	273.157	N-(4-Fluorophenyl)adamantane-1-carboxamide	0.300461	3.98217e-11	1.11353	0.926045	0.0536888	0.193249	3.08208	6.00137e-11	0.875477
neg_786	276.099	Murrangatin	0.998823	0.962817	0.0052884	66.2983	3.79173e-07	1.89906	66.3765	3.9861e-07	1.70065
neg_796	278.129	N2,1-Diphenyl-6-imino-1,6-dihydro-1,3,5-triazine-2,4-diamine	1.73105	1.83368e-07	0.748409	0.732553	3.52777e-07	0.507344	0.423185	1.19087e-09	0.765118
neg_798	278.151	Dibutyl phthalate	0.592647	1.70352e-07	0.729922	0.209302	1.51797e-15	1.15582	0.353165	1.71522e-09	0.843421
neg_799	278.224	Oleic acid alkyne	0.835028	0.00355054	0.378395	0.559485	9.38281e-06	0.684551	0.670019	0.000130222	0.493757
neg_821	280.131	Ipriflavone	0.535381	2.37556e-08	0.800401	1.08474	0.0355935	0.206471	2.0261	7.53379e-11	0.693362
neg_823	280.24	Linoleic acid	0.946223	0.085475	0.171635	1.91061	3.78167e-09	0.740295	2.0192	1.40567e-09	0.690247
neg_827	281.137	Pendimethalin	0.122287	9.46468e-08	1.4711	0.0673702	1.16459e-08	1.51628	0.550916	2.33372e-05	0.612059
neg_838	282.146	Octyl gallate	1.40756	1.11374e-05	0.585946	1.49006	5.3383e-10	0.582158	1.05861	0.0968521	0.141859
neg_853	284.075	Xanthosine	14.2118	3.87556e-15	1.65707	1.33705	1.20741e-05	0.486344	0.0940805	2.02504e-13	1.2723
neg_857	284.162	Dihydroartemisinin	0.396788	3.53371e-11	0.976054	0.940225	0.0199042	0.186931	2.36959	2.40727e-10	0.766643
neg_867	286.047	Luteolin	1.68909	0.00559632	0.630073	0.0570134	0.00564958	1.22482	0.033754	0.00240626	1.25942
neg_880	287.152	6beta-Hydromorphol	0.00402064	7.57112e-09	2.3934	2.21593	0.000430529	0.76911	551.138	1.91104e-15	2.07947
neg_884	288.063	Eriodictyol	1.63978	3.98629e-06	0.69489	0.564705	8.16302e-06	0.692518	0.344378	2.44003e-07	0.853048
neg_904	290.04	D-Sedoheptulose 7-phosphate	1.10962	0.0228533	0.27026	1.54421	5.164e-08	0.602682	1.39165	1.74772e-05	0.459233
neg_907	290.079	(+)-Catechin hydrate	1.29243	0.246423	0.301219	0.0138426	7.55078e-09	1.91395	0.0107105	3.05323e-10	1.76237
neg_908	290.09	Indole-3-acetyl-L-aspartic acid	0.787728	0.0008031	0.467764	1.77501	4.28126e-07	0.697029	2.25333	1.47686e-08	0.7398
neg_926	292.203	12-Oxo phytodienoic acid	1.32532	0.000430337	0.499656	0.531884	1.54756e-07	0.724789	0.401324	1.44701e-08	0.78561
neg_927	292.203	13(S)-HpOTrE	1.25837	5.48065e-05	0.464926	0.944613	0.419303	0.105842	0.750662	0.00223042	0.398821
neg_937	294.186	Myristyl sulfate	1.03634	0.848354	0.0347307	2.39704	0.000177192	0.82226	2.31298	0.000524232	0.739213
neg_938	294.219	13(S)-HOTrE	1.35658	0.0181171	0.477635	0.140971	6.45551e-09	1.29299	0.103916	8.5748e-07	1.24539
neg_943	296.068	4-Hydroxy-3-[2-(2-hydroxyphenyl)-2-oxoethyl]-2H-chromen-2-one	24.7679	3.84617e-16	1.82249	0.741715	5.74866e-06	0.489361	0.0299467	1.79616e-16	1.54994
neg_955	296.235	(+/-)13-hode	1.69371	1.889e-08	0.732409	0.23923	8.8051e-12	1.10493	0.141247	2.23712e-15	1.15761
neg_958	297.084	5'-S-Methyl-5'-thioadenosine	0.343399	5.38794e-06	1.04539	0.910994	0.233044	0.182474	2.65287	2.64081e-09	0.814047
neg_975	298.084	Coumafuryl	213.364	2.94784e-19	2.35665	178.729	6.01525e-20	2.10529	0.837673	3.28722e-05	0.333629
neg_1001	300.099	Farrerol	24.1962	2.06171e-12	1.81646	0.265131	9.41988e-13	1.06425	0.0109575	8.76367e-16	1.75839
neg_1052	307.083	L-Glutathione (reduced)	1.21819	0.0297828	0.355653	1.38105	0.00177982	0.477091	1.13369	0.0638094	0.216891
neg_1100	311.063	N-(1,3-Benzodioxol-5-ylmethyl)-1-benzothiophene-2-carboxamide	0.111877	1.97025e-10	1.50131	1.74716	0.000168676	0.650892	15.6168	9.95743e-11	1.36926
neg_1108	312.063	4-(3,4-Dihydroxyphenyl)-6,7-dihydroxy-2-naphthoic acid	37.4361	7.24035e-10	1.93667	1.29018	0.0021752	0.428074	0.0344635	1.25902e-07	1.5201
neg_1121	312.23	(+/-)9-hpode	1.01968	0.375661	0.0747297	0.485068	1.29662e-10	0.785348	0.475706	1.2528e-10	0.712742
neg_1152	314.245	(+/-)9,10-dihydroxy-12z-octadecenoic acid	0.448079	6.16061e-10	0.908561	0.553134	1.39428e-08	0.706824	1.23446	1.70629e-05	0.365092
neg_1154	314.245	(+/-)12(13)-DiHOME	0.933064	0.00516283	0.23229	0.554791	2.98234e-09	0.706554	0.594591	2.34071e-09	0.593351
neg_1169	316.115	Vanilloloside	17.8971	9.00871e-10	1.72853	14.6538	5.22187e-13	1.51473	0.81878	0.00228692	0.335676
neg_1174	316.261	Methyl hexadecanoate	1.18366	0.009394	0.358202	0.492557	3.4876e-06	0.756493	0.416131	7.61182e-06	0.762485
neg_1207	322.12	Neobavaisoflavone	1323.7	5.72424e-19	2.72851	895.118	2.52591e-20	2.41021	0.676225	3.36728e-07	0.514602
neg_1214	323.1	Metazachlor-ESA	0.195215	1.34002e-05	1.29891	1.46784	0.025132	0.448431	7.51911	1.16797e-07	1.17487
neg_1234	324.266	Labdanolic acid	1.33886	0.000133438	0.521169	0.515595	1.09802e-07	0.743948	0.3851	6.65277e-10	0.805087
neg_1247	326.209	2,3-dinor prostaglandin e1	1.65765	0.0032052	0.638634	0.396886	7.39642e-05	0.869659	0.239427	5.67859e-10	0.98519
neg_1248	326.209	2,3-dinor-11beta-prostaglandin f2alpha	0.586635	0.000626614	0.695809	0.878294	0.0267555	0.265542	1.49717	0.00211624	0.469478
neg_1250	327.095	4-(5-Cyano-1H-1,2,3-triazol-4-yl)phenyl 3,5-dimethylisoxazole-4-carboxylate	0.212245	2.46908e-14	1.26632	1.74713	6.71485e-10	0.687589	8.23164	9.04193e-16	1.20134
neg_1251	327.095	Acetaminophen glucuronide	0.254583	0.000374884	1.12778	1.04299	0.42758	0.101372	4.09687	0.000203845	0.932586
neg_1252	327.095	3-{[(4-Methoxy-1-methyl-1H-indazol-3-yl)amino]carbonyl}-2-pyrazinecarboxylic acid	0.591	6.10008e-07	0.725776	0.818361	0.00272559	0.367816	1.38471	0.000115113	0.446342
neg_1253	327.131	3-(5-Isopropyl-3,8-dimethylazulen-1-yl)-2-(methylsulfonyl)acrylonitrile	0.237889	4.66845e-11	1.21606	1.39413	1.58893e-05	0.512783	5.86044	8.36346e-12	1.09835
neg_1256	328.079	Bengenin	0.769818	0.25541	0.281894	0.512573	0.00254265	0.671638	0.665836	0.0626749	0.402297
neg_1257	328.115	4-Acetyl-3-hydroxy-5-methylphenyl-β-D-glucopyranoside	0.868285	0.297951	0.20915	3.04002	4.67374e-07	0.962676	3.50118	1.82029e-05	0.904421
neg_1258	328.115	6'-O-acetylgastrodin	0.397045	0.000208314	0.934339	1.77124	4.32801e-06	0.685118	4.46106	4.62759e-06	0.990698
neg_1259	328.224	Corchorifatty acid F	1.49146	0.000438209	0.615511	0.522907	8.38049e-09	0.741702	0.3506	4.37133e-06	0.843836
neg_1276	330.24	(15Z)-9,12,13-Trihydroxy-15-octadecenoic acid	1.09595	0.379723	0.157501	0.61846	0.000532201	0.604423	0.564315	5.01237e-06	0.607926
neg_1285	332.11	D(-)-Salicin	1.07155	0.935867	0.0281377	5.30518	0.00472162	1.02852	4.95093	0.000927642	0.969909
neg_1294	334.178	Estriol	1.014	0.754439	0.0347323	1.43726	9.0456e-06	0.540671	1.41741	4.56578e-07	0.482201
neg_1311	336.136	4'-hydroxybenzyl-4-hydroxy-3-(4″-hydroxybenzyl) benzyl ether	1.63351	1.09548e-05	0.694632	0.0547696	9.43554e-14	1.57433	0.0335289	1.64817e-13	1.52432
neg_1312	336.136	4-[[4-[4-(hydroxymethyl) phenoxyl] methyl] phenoxyl] benzyl alcohol	1.53906	5.76196e-05	0.64526	0.0126336	6.77447e-14	1.93285	0.00820868	1.50203e-15	1.81332
neg_1314	336.136	gastrol or gastrol A or gastrol B	24.4204	3.75034e-15	1.81837	182.997	2.23808e-12	2.10955	7.49362	3.88973e-10	1.17345
neg_1315	336.136	gastrol or gastrol A or gastrol B	1.59699	0.0715579	0.514835	0.00810431	3.33659e-07	2.03643	0.00507476	2.82483e-07	1.91102
neg_1337	338.245	11-Deoxy prostaglandin F2beta	0.286672	1.11013e-06	1.13529	0.701576	0.00104981	0.49783	2.44731	9.48933e-06	0.778499
neg_1343	339.996	D-Fructose-1,6-diphosphate	0.826701	0.0144649	0.368089	1.67191	1.01679e-06	0.654984	2.02239	1.69129e-05	0.681603
neg_1351	340.131	8-Prenylnaringenin	1.22627	0.164085	0.286757	0.00464136	2.84938e-08	2.14625	0.00378495	4.56414e-12	1.95498
neg_1354	340.241	2,2'-Methylenebis(4-methyl-6-tert-butylphenol)	0.994956	0.976287	0.00392255	0.797239	0.00676751	0.384185	0.801281	0.00936952	0.327731
neg_1365	342.115	Trehalose	0.861972	0.29432	0.269479	1.06423	0.75912	0.083222	1.23465	0.210498	0.283923
neg_1366	342.115	D-(+)-Trehalose	0.558489	0.00616389	0.719519	0.126616	3.39216e-05	1.26631	0.226711	0.00107056	0.925665
neg_1368	342.131	Rosin	0.0565133	7.93687e-07	1.72843	0.660522	0.0298095	0.534146	11.6879	4.86726e-08	1.29082
neg_1372	342.24	(+/-)9(10)-epome	2.96895	3.98221e-06	1.04963	0.639957	8.49991e-06	0.597341	0.21555	5.67974e-07	1.02165
neg_1379	344.11	Bilobalide	1.66302	0.0188126	0.578716	1.36967	0.119192	0.335437	0.823605	0.0414079	0.282121
neg_1412	347.062	Adenosine 5'-monophosphate	0.294615	3.02362e-06	1.09491	0.855357	0.0952229	0.260195	2.9033	9.24838e-06	0.825276
neg_1422	348.157	Eurycomalactone	0.439659	2.96764e-09	0.917046	0.393402	1.66048e-09	0.889799	0.894788	0.00793767	0.235144
neg_1423	348.178	3,4-Bis(4-propan-2-ylanilino)cyclobut-3-ene-1,2-dione	34.7054	1.47661e-18	1.91645	8.16509	2.09344e-16	1.33946	0.235268	1.19532e-14	0.995023
neg_1425	348.193	5-Fluoro AB-PINACA	1.93515	1.90233e-08	0.822766	1.3338	4.89252e-06	0.484895	0.689249	4.28923e-09	0.501578
neg_1434	350.157	7-(2,3-Dimethylphenyl)-2-methoxy-2,3-dihydro-1H-pyrrolo[2,1-c][1,4]benzodiazepine-5,11(10H,11aH)-dione or gastrotribenzins A or gastrotribenzins B	2.97241	3.02176e-11	1.06072	2.1614	9.3918e-10	0.809474	0.727153	2.07834e-06	0.455671
neg_1455	354.24	8-iso prostaglandin f2beta	0.489733	1.58141e-08	0.851953	2.01514	1.24578e-07	0.768059	4.11478	6.76626e-10	0.982169
neg_1456	354.24	8-iso-13,14-dihydro-15-keto prostaglandin f2alpha	0.423389	7.4123e-07	0.92345	0.853017	0.0596992	0.275585	2.01473	4.50124e-06	0.672018
neg_1457	354.24	13,14-dihydro-19(r)-hydroxy prostaglandin e1	0.474267	0.000575679	0.819674	1.05933	0.777941	0.0583649	2.23362	5.0698e-05	0.706551
neg_1469	356.11	Gentiopicrin	0.0469274	6.93209e-14	1.77846	1.16776	0.144285	0.264462	24.8844	2.93661e-08	1.48422
neg_1472	356.11	N1-(3-Methoxypropyl)-2-(3,4,5-trimethoxy-2-nitrobenzoyl)hydrazine-1-carbothioamide	1.32978	0.00145844	0.502015	4.39764	2.43835e-08	1.11852	3.30703	5.21423e-06	0.901831
neg_1488	358.11	Lactobionic acid	0.383972	0.000118246	0.980522	0.898213	0.447194	0.151153	2.33927	0.000147245	0.748669
neg_1505	360.105	Glucosyringic acid	0.190438	1.26966e-05	1.25905	8.70181	7.99472e-06	1.34874	45.6936	2.62736e-08	1.60706
neg_1517	361.246	(3R,6R)-N-Cyclohexyl-6-{[4-(methoxymethyl)-1H-1,2,3-triazol-1-yl]methyl}quinuclidine-3-carboxamide	0.846031	0.000243669	0.387992	0.905118	0.0639305	0.216168	1.06984	0.159057	0.146003
neg_1521	362.136	gastrodin B	11.5481	1.49474e-08	1.58358	1.9456	0.000119237	0.714318	0.168478	1.7773e-06	1.10091
neg_1522	362.136	Isobutyrylshikonin	9.82246	1.10878e-12	1.53785	0.89148	0.000356498	0.29033	0.0907594	2.98216e-12	1.28196
neg_1523	362.172	(2'R,3R,4'R,4a'R,5S,8a'S)-5-(3-Furyl)-4'-hydroxy-4a',5'-bis(hydroxymethyl)-2'-methyl-3',4,4',4a',5,7',8',8a'-octahydro-2'H-spiro[furan-3,1'-naphthalen]-2-one	2.55035	2.83217e-10	0.981802	2.23838	8.85507e-10	0.826881	0.877674	0.000181585	0.280004
neg_1525	362.194	5-fluoro mdmb-pica metabolite 7	24.2539	4.61336e-13	1.81711	2.41461	1.76234e-11	0.866413	0.0995557	8.52539e-13	1.25684
neg_1530	363.131	2-[(3s)-1-(2-fluorobenzyl)-3-pyrrolidinyl]-5-(trifluoromethyl)-1h-benzimidazole	4.17717	5.97724e-11	1.21328	0.894001	0.073636	0.224225	0.214021	9.26169e-10	1.02411
neg_1532	363.168	2-[(3r,4s)-3-{[5-(methoxymethyl)-1,2-oxazol-3-yl]methyl}-4-piperidinyl]-n-(2-thienylmethyl)acetamide	7.37998	2.72832e-05	1.43779	0.567537	2.97025e-08	0.688612	0.0769023	8.10078e-06	1.3285
neg_1538	364.173	N-({(2R,3S,4R,5S)-3,4-Dihydroxy-5-[2-(isopropylamino)-2-oxoethyl]tetrahydro-2-furanyl}methyl)cyclopentanecarboxamide	34.9591	1.24918e-09	1.91905	18.0005	1.95071e-11	1.57183	0.514902	6.59085e-07	0.667107
neg_1540	364.188	Phorbol	1.35635	6.2357e-07	0.550716	1.81754	1.26831e-07	0.708889	1.34002	4.08859e-05	0.43307
neg_1541	364.222	(5epsilon,9epsilon)-17-Hydroxykaur-15-en-19-oic acid	0.928335	0.0765376	0.201575	0.749119	2.79844e-06	0.484681	0.806949	0.000185581	0.3634
neg_1550	366.204	3-[2-(2,3-Dihydroxy-5,6,8a-trimethyloctahydro-2H-spiro[naphthalene-1,2'-oxiran]-5-yl)ethyl]-5-hydroxy-2(5H)-furanone	1.04949	0.538202	0.0925884	0.487555	9.16605e-06	0.771779	0.464562	2.55909e-09	0.720605
neg_1551	366.204	4-[2-(2,3-Dihydroxy-5,6,8a-trimethyloctahydro-2H-spiro[naphthalene-1,2'-oxiran]-5-yl)ethyl]-5-hydroxy-2(5H)-furanone	1.28834	3.85568e-08	0.508657	1.71809	1.24425e-10	0.678479	1.33358	3.28525e-07	0.441068
neg_1568	368.126	Isoanhydroicaritin	1.22636	2.51894e-06	0.450386	0.126364	9.1796e-09	1.32624	0.103039	2.20706e-08	1.24501
neg_1569	368.126	Estriol 17-sulfate	1.38937	0.00762172	0.500625	0.372567	4.78309e-07	0.904865	0.268154	1.71152e-07	0.941219
neg_1572	370.141	Calocarpin	1.28952	0.000824725	0.473835	0.463118	3.24344e-06	0.807214	0.359141	3.80695e-10	0.836942
neg_1580	372.12	Liquiritin	0.993582	0.869631	0.0299289	0.557987	2.62556e-08	0.698553	0.561592	0.00137388	0.601541
neg_1593	374.121	Geniposidic acid	0.921322	0.891502	0.0457639	3.08968	8.24533e-07	0.965716	3.35353	0.0111984	0.756089
neg_1598	374.209	20-Dihydro 6alpha-methylprednisone	0.51236	8.14782e-09	0.827767	0.25319	1.98934e-10	1.08275	0.494164	1.65044e-10	0.693317
neg_1600	375.139	Diethyl 2-{[(2-{[3-(trifluoromethyl)-2-pyridyl]amino}ethyl)amino]methylidene}malonate	1.7539	1.61642e-09	0.759541	2.0197	1.73792e-10	0.772695	1.15155	0.00049284	0.286512
neg_1609	376.136	Loganic acid	0.221458	1.68327e-11	1.24655	0.578095	2.29285e-07	0.676172	2.6104	1.32337e-09	0.806736
neg_1610	376.138	Mussaenosidic acid	0.715177	0.000330501	0.562533	1.078	0.21153	0.155697	1.50732	5.67137e-08	0.523999
neg_1632	378.219	Neotame	0.510342	2.15997e-08	0.826934	0.761047	5.44757e-05	0.464686	1.49125	1.34393e-06	0.512835
neg_1641	380.168	7-{[(2E)-3,7-Dimethyl-2,6-octadien-1-yl]oxy}-1,3-dihydroxy-9H-xanthen-9-one	2.95688	1.15094e-11	1.05745	0.977595	0.729436	0.0421147	0.330617	7.91729e-08	0.864557
neg_1643	380.217	6,18,19-Trihydroxytrachyloban-2-one	1.40598	0.000201514	0.555138	0.5494	2.76362e-05	0.709433	0.390759	1.95061e-06	0.800485
neg_1655	381.178	ADB-FUBICA	10.871	3.53848e-08	1.57065	2.07318	1.16375e-07	0.780423	0.190708	1.67264e-06	1.06338
neg_1661	382.199	2-[(2s,3r,4s,5r)-3,4-dihydroxy-5-{[(isopropylcarbamoyl)amino]methyl}tetrahydro-2-furanyl]-n-[2-(dimethylamino)ethyl]acetamide	0.416078	4.98513e-10	0.951649	1.60621	6.55097e-07	0.628347	3.86035	7.73762e-09	0.961297
neg_1675	386.1	Moluccanin	4.05706	0.000141535	1.19003	0.0434902	4.08383e-10	1.63694	0.0107196	7.43006e-07	1.77008
neg_1688	388.121	alpha-Lactose	0.836794	0.362515	0.476357	1.38486	0.961052	0.0223307	1.65495	0.129872	0.513228
neg_1689	388.136	Geniposide	0.0604373	2.02619e-06	1.7062	1.21282	0.280383	0.222993	20.0675	1.37889e-09	1.43362
neg_1693	388.173	{(1R,2R)-2-[(2Z)-5-(Hexopyranosyloxy)-2-penten-1-yl]-3-oxocyclopentyl}acetic acid	59.3872	3.93007e-10	2.05725	19.639	8.17129e-16	1.59503	0.330694	6.36652e-07	0.867032
neg_1704	390.131	Polydatin	0.689523	9.28408e-07	0.612015	36.3171	1.03588e-13	1.75232	52.6699	7.50218e-17	1.64755
neg_1721	392.104	Ethyl 7-[2-(3-cyanoanilino)-2-oxoethoxy]-4-oxo-4H-chromene-2-carboxylate	0.821178	0.00887547	0.396782	1.16278	0.0479831	0.27299	1.41599	7.70449e-05	0.470143
neg_1724	392.131	Aucubin	0.0788076	1.1291e-08	1.61029	3.21933	4.04151e-05	0.960477	40.8505	1.20135e-09	1.5904
neg_1725	392.146	2′-O-(4″-hydroxybenzyl) gastrodin	0.623003	1.6125e-05	0.675209	0.237387	7.33288e-11	1.10499	0.381036	2.76211e-08	0.806055
neg_1727	392.147	gastrodeoside	1.76344	0.00373322	0.673762	0.0725371	3.22808e-08	1.49437	0.0411338	5.27145e-11	1.47444
neg_1728	392.147	bis(4-hydroxybenzyl)ether mono-β-L-galactopyranoside	1.80585	3.36287e-08	0.778325	0.116284	2.42876e-15	1.3557	0.0643927	1.12848e-14	1.37039
neg_1730	392.147	4-(β-d-glucopyranosyloxy)benzyl 4-hydroxybenzyl ether	0.79554	0.000736079	0.458037	0.959142	0.350677	0.10486	1.20565	0.000145386	0.339365
neg_1735	392.186	4-{[(3s)-3-{5-[4-(dimethylamino)phenyl]-1,3,4-oxadiazol-2-yl}-1-pyrrolidinyl]methyl}benzoic acid	1.67228	0.0231587	0.58066	1.70989	0.0166755	0.542959	1.02249	0.651117	0.0560343
neg_1736	392.198	Kanzonol C	3.87269	2.53526e-05	1.17465	0.0503127	2.65343e-14	1.59762	0.0129917	3.99272e-08	1.7277
neg_1750	394.147	Ajugol	2.99712	6.31831e-10	1.06484	2.42092	3.82434e-11	0.867802	0.807747	8.32553e-05	0.364101
neg_1755	394.211	2-{4-[3-(5-Fluoro-1H-indol-3-yl)propyl]piperazino}-N-phenylacetamide fumarate	1.26838	0.00763785	0.433377	0.861418	0.0187751	0.289924	0.679147	0.000439579	0.482622
neg_1781	398.227	Prostaglandin F3alpha	0.92232	0.106659	0.205112	0.766448	0.000227118	0.448252	0.831	0.000828578	0.324298
neg_1798	401.154	TNP-470	1.93186	2.80245e-10	0.822881	2.67979	1.48281e-08	0.915278	1.38716	3.75668e-05	0.459084
neg_1815	404.11	parishin D	2.56324	5.70165e-09	0.982749	0.427561	9.80499e-10	0.847684	0.166805	1.11495e-11	1.106
neg_1824	404.131	Gardenoside	0.996054	0.971831	0.00636435	2.08095	4.71733e-05	0.766587	2.08919	4.52757e-05	0.688049
neg_1826	404.146	Desoxyrhaponticin	0.584937	3.62846e-09	0.74095	158.072	9.72184e-19	2.08012	270.237	1.04814e-19	1.95845
neg_1841	406.126	Astringin	5.98436	4.93512e-11	1.35696	110.51	4.89392e-14	2.00494	18.4664	4.57094e-12	1.41201
neg_1845	406.211	Lincomycin	3.53645	1.71076e-10	1.13989	0.980134	0.685196	0.0480552	0.277152	9.07181e-11	0.934655
neg_1864	410.172	Mangostin	2.67405	2.28198e-07	0.996721	1.19553	0.0392786	0.305311	0.447087	2.45903e-06	0.722993
neg_1866	410.196	N1-(3-Piperidinopropyl)-2-[(4-nitrobenzoyl)amino]benzamide	1.88055	0.0101701	0.679403	1.586	0.0375523	0.475584	0.843369	0.0255691	0.271948
neg_1875	411.189	2-[(Allylcarbamoyl)amino]-1,4:3,6-dianhydro-2,5-dideoxy-5-{[4-(2-methoxyphenyl)-2-pyrimidinyl]amino}-L-iditol	0.0274685	3.26448e-15	1.92939	1.20025	0.000360273	0.368246	43.6955	5.04285e-18	1.60836
neg_1885	413.125	S-(4-hydroxybenzyl)-glutathione	2.29474	3.82884e-11	0.925554	0.791551	5.2343e-07	0.43896	0.344942	1.01463e-11	0.852988
neg_1908	415.217	1-ethyl-3-{[(2r,4s,5r)-5-(2-methyl-6-phenyl-4-pyrimidinyl)-1-azabicyclo[2.2.2]oct-2-yl]methyl}urea	2.68812	0.00875662	0.958641	1.02487	0.972821	0.00720247	0.381258	0.0100802	0.78758
neg_1928	418.126	Isoliquiritin	3.74114	5.02547e-05	1.16149	0.231887	3.59133e-11	1.11737	0.0619829	1.61291e-06	1.38144
neg_1931	418.147	Eleutheroside B/Syringin	0.0759565	1.89887e-11	1.63069	0.36041	1.20498e-07	0.922701	4.74495	1.41951e-09	1.02657
neg_1934	418.162	(+)-Syringaresinol	0.00712576	7.67571e-19	2.26264	1.17894	3.87663e-05	0.359139	165.447	1.31644e-17	1.8705
neg_1953	420.141	Rhaponticin	7.27247	3.54628e-11	1.43013	69.3332	1.98497e-08	1.90659	9.53365	2.41156e-06	1.24345
neg_1973	422.084	Isomangiferin	1.19618	0.226147	0.277386	0.124846	4.12365e-07	1.33267	0.104371	1.70662e-06	1.24476
neg_1978	422.172	Mulberrin	2.30353	0.012719	0.764234	0.0140174	2.51616e-06	1.9207	0.00608517	2.03017e-13	1.8691
neg_2014	427.184	1-{4-[(2r,3r)-3-(hydroxymethyl)-5-oxo-4-(tetrahydro-2h-pyran-4-yl)-2-morpholinyl]phenyl}-3-isopropylurea	0.016953	7.71703e-17	2.05464	3.76891	6.27946e-10	1.06213	222.314	8.1697e-15	1.92401
neg_2020	428.168	Rosarin	4.38057	1.51595e-08	1.23661	14.1585	9.41757e-09	1.50539	3.23212	2.68157e-09	0.89331
neg_2048	432.126	Asperulosidic acid	0.314913	7.80254e-09	1.08561	6.35231	3.22165e-10	1.25406	20.1716	1.86842e-12	1.4326
neg_2049	432.141	N-({(2r,3s,4r,5s)-5-[2-(2,3-dihydro-1h-indol-1-yl)-2-oxoethyl]-3,4-dihydroxytetrahydro-2-furanyl}methyl)benzamide	2.54378	5.64942e-07	0.976675	0.163167	5.23384e-08	1.23762	0.0641436	2.33008e-11	1.36805
neg_2054	432.199	3-Hydroxy-3,5,5-trimethyl-4-(3-oxo-1-buten-1-ylidene)cyclohexyl beta-D-glucopyranoside	2.29967	9.32253e-11	0.925317	9.37625	1.28844e-14	1.38254	4.07721	1.26809e-12	0.980013
neg_2061	432.227	(3R,4S,6R)-N-(2-Methoxybenzyl)-6-{[4-(2-pyridinyl)-1H-1,2,3-triazol-1-yl]methyl}quinuclidine-3-carboxamide	1.95076	3.83389e-07	0.819855	1.2482	0.000461357	0.408659	0.639854	4.49641e-05	0.542551
neg_2070	432.272	1-{[(2R,4S,5R)-5-{[(2R)-2-(Methoxymethyl)-1-pyrrolidinyl]methyl}-1-azabicyclo[2.2.2]oct-2-yl]methyl}-3-phenylurea	4.07039	6.2294e-08	1.19682	0.132248	8.63038e-08	1.31457	0.0324904	4.55294e-08	1.53305
neg_2089	434.121	Engeletin	0.471487	5.68304e-08	0.874283	0.156262	1.89876e-10	1.25839	0.331424	3.78003e-10	0.86794
neg_2092	434.142	7-O-Ethylmorroniside	0.065827	6.73032e-13	1.6782	1.42522	3.45631e-05	0.525782	21.651	4.62205e-14	1.45099
neg_2093	434.142	Verbenalin	0.0564123	1.92521e-07	1.72727	1.10217	0.384333	0.14532	19.5377	1.24431e-08	1.42738
neg_2122	436.258	Oleoyl-L-alpha-lysophosphatidic acid	2.89534	9.12737e-07	1.04165	1.15948	0.0126379	0.296503	0.400466	1.82641e-06	0.782772
neg_2146	440.131	Ginkgolide C	7.40915	5.87599e-10	1.43963	12.4985	1.66562e-10	1.46921	1.6869	1.10455e-06	0.585288
neg_2152	440.162	Candesartan	0.507609	2.01557e-08	0.831961	12.1649	4.79408e-07	1.46142	23.9651	2.32589e-07	1.47662
neg_2187	444.126	1-[4-(β-D-Glucopyranosyloxy) benzyl] citrate or 2-[4-(β-D-Glucopy-ranosyloxy) benzyl] citrate	1.54929	0.000951992	0.63838	0.756554	0.000833008	0.447454	0.488324	2.2433e-05	0.681458
neg_2195	445.267	N-{(1s,2s,8s,8as)-7-[(2s)-1-(benzylamino)-1-oxo-2-propanyl]-8-hydroxy-1,4a-dimethyldecahydro-2-naphthalenyl}-2-pyridinecarboxamide	1.44924	6.54516e-06	0.605907	17.4537	5.7208e-09	1.56362	12.0434	7.65196e-10	1.30476
neg_2206	447.225	N-(4-cyanobenzyl)-2-[(1s,4s,5s)-5-isopropyl-4-{[(methoxyacetyl)amino]methyl}-2-methyl-2-cyclohexen-1-yl]acetamide	0.0163512	1.25354e-06	2.07238	1.9641	0.0274567	0.591323	120.12	8.51678e-12	1.80946
neg_2208	448.1	Kaempferol-7-O-beta-D-glucopyranoside	1.18919	0.503481	0.164449	0.00462591	1.00033e-08	2.14994	0.00388995	3.69702e-14	1.94815
neg_2210	448.136	Isosakuranin	4.58867	7.66001e-11	1.25374	19.6936	1.2076e-06	1.59865	4.29178	3.89343e-05	0.991795
neg_2212	448.157	Orcinol gentiobioside or 4-[d-glucopyranosyl-β-d-glucopyranosyloxy] benzyl alcohol	1.29992	0.107955	0.386025	1.35048	0.024876	0.404491	1.03889	0.941059	0.0142858
neg_2213	448.157	gastrodin A	9.54958	8.05469e-06	1.52883	14.0452	1.65091e-07	1.50358	1.47077	0.0450595	0.384465
neg_2219	448.222	N-({(2R,4S,5R)-5-[3-(4-Fluorophenyl)-1-methyl-1H-pyrazol-5-yl]-1-azabicyclo[2.2.2]oct-2-yl}methyl)-4-methoxybenzamide	2.54044	1.12724e-08	0.975718	0.39546	6.63556e-09	0.883638	0.155666	1.51725e-11	1.12649
neg_2246	450.115	(1epsilon)-1,5-Anhydro-1-[(2R,3R)-3,5,7-trihydroxy-2-(4-hydroxyphenyl)-4-oxo-3,4-dihydro-2H-chromen-6-yl]-D-glucitol	1.49066	0.000531586	0.612641	2.07284	1.34071e-07	0.782938	1.39055	0.00165854	0.426533
neg_2254	450.237	1-(4-methoxyphenyl)-3-{[(2r,4s,5s)-5-(4-thiomorpholinylmethyl)-1-azabicyclo[2.2.2]oct-2-yl]methyl}urea	0.743943	0.00724232	0.470602	0.373688	4.3009e-05	0.878806	0.502308	0.00039768	0.633891
neg_2258	450.274	N-[2-(dimethylamino)ethyl]-2-[(1s,4s,5s)-5-isopropyl-2-methyl-4-{[(phenylcarbamoyl)amino]methyl}-2-cyclohexen-1-yl]acetamide	4.79899	5.68867e-09	1.2703	9.60161	2.59904e-12	1.38808	2.00076	5.56837e-06	0.669729
neg_2266	451.269	N-{[(2R,4S,5R)-5-(3-Cyclohexyl-1-methyl-1H-pyrazol-5-yl)-1-azabicyclo[2.2.2]oct-2-yl]methyl}-4-morpholinecarboxamide	5.14626	6.40955e-09	1.29702	1.90768	8.64036e-05	0.715771	0.370691	2.51488e-05	0.804736
neg_2272	453.285	Glycerophospho-N-palmitoyl ethanolamine	1.22255	0.011545	0.381694	1.25804	0.0295639	0.365317	1.02903	0.684646	0.0590319
neg_2286	456.104	Flavin mononucleotide	1.32852	0.00735818	0.468562	2.32759	1.92646e-07	0.837208	1.75202	0.000106798	0.587506
neg_2288	456.145	6-O-[(2E)-3-(4-Hydroxyphenyl)-2-propenoyl]-1-O-[(2E)-3-phenyl-2-propenoyl]-beta-D-glucopyranose	1.1795	0.316182	0.305373	1.64735	0.0300676	0.569319	1.39664	0.37096	0.238786
neg_2299	458.141	N-{4-[(2r,3r)-3-(hydroxymethyl)-5-oxo-4-(3-pyridinylmethyl)-2-morpholinyl]phenyl}-5-methyl-1,2-oxazole-3-carboxamide	2.44139	7.76896e-09	0.957406	6.89561	3.89773e-14	1.28378	2.82447	4.19838e-09	0.839513
neg_2302	458.178	(1r,9s)-11-(cyclohexylcarbonyl)-5-[4-(methylsulfanyl)phenyl]-7,11-diazatricyclo[7.3.1.02,7]trideca-2,4-dien-6-one	19.6672	6.6621e-11	1.75639	8.64482	1.13142e-12	1.35687	0.439555	4.02831e-07	0.741665
neg_2304	458.214	N-{[(2R,3S,4R,5S)-5-{2-[Benzyl(methyl)amino]-2-oxoethyl}-3,4-dihydroxytetrahydro-2-furanyl]methyl}-4-methylbenzamide	4.00351	1.17376e-13	1.19779	1.92616	8.00754e-09	0.744802	0.481117	9.489e-09	0.704374
neg_2310	460.121	Parishin E	1.2082	0.00594156	0.380776	2.47545	1.74146e-08	0.871693	2.04888	5.97724e-08	0.693006
neg_2311	460.123	Parishin G	2.37121	4.12962e-07	0.938508	4.18443	2.92664e-08	1.10378	1.76468	1.22774e-05	0.601696
neg_2326	462.115	Homoplantaginin	2.48289	2.07162e-09	0.964664	0.451783	1.08525e-07	0.820934	0.181959	1.49342e-10	1.0799
neg_2335	462.237	2-{(3r,4s)-3-[(5-{[benzyl(methyl)amino]methyl}-1,2-oxazol-3-yl)methyl]-4-piperidinyl}-1-(4-morpholinyl)ethanone	2.759	4.61821e-05	1.01168	1.14766	0.105017	0.253287	0.415972	3.95397e-05	0.74697
neg_2336	462.246	2-(4-Methyl-3-cyclohexen-1-yl)-2-propanyl 6-O-(6-deoxy-alpha-L-mannopyranosyl)-beta-D-glucopyranoside	31.7034	4.10511e-05	1.91604	2.15296	5.3098e-11	0.807892	0.0679096	0.00012807	1.37183
neg_2358	464.255	4-Methyl-N-({(2R,4S,5R)-5-[1-methyl-3-(2-naphthyl)-1H-pyrazol-5-yl]-1-azabicyclo[2.2.2]oct-2-yl}methyl)benzamide	0.473284	0.0102832	0.736973	0.866548	0.00922743	0.294516	1.83093	0.0257446	0.502549
neg_2387	466.347	2-[(1s,4s,5s)-4-{[(cyclohexylcarbamoyl)amino]methyl}-5-isopropyl-2-methyl-2-cyclohexen-1-yl]-n-[2-(dimethylamino)ethyl]acetamide	6.4587	0.203514	0.67796	5.31965	0.298125	0.505487	0.82364	0.691989	0.142297
neg_2426	472.194	5-methoxy-2-{[(2s)-2-{3-[2-(2-methoxyethoxy)-3-pyridinyl]-1,2,4-oxadiazol-5-yl}-1-pyrrolidinyl]methyl}phenol	248.475	1.30936e-08	2.39341	1.9092	8.70693e-06	0.734468	0.00768369	4.05433e-10	1.82763
neg_2437	474.136	Parishin J	3.73903	2.39076e-07	1.15521	2.27561	8.28414e-06	0.81641	0.608612	1.68244e-06	0.569582
neg_2446	475.132	(12aR)-8-(4-Chlorophenyl)-2-(phenoxyacetyl)-1,3,4,12a-tetrahydropyrazino[2,1-c][1,4]benzodiazepine-6,12(2H,11H)-dione	0.0623188	2.37261e-13	1.69359	11.6446	7.43133e-06	1.45172	186.855	8.47081e-08	1.8988
neg_2457	476.131	Ononin	0.934414	0.0198022	0.216103	36.1354	1.04426e-09	1.75157	38.6717	1.06236e-10	1.58256
neg_2469	477.22	4-cyano-n-{(1r,9s)-11-[(1-methyl-1h-indol-3-yl)methyl]-6-oxo-7,11-diazatricyclo[7.3.1.02,7]trideca-2,4-dien-5-yl}benzamide	1.18564	0.0386463	0.331547	1.24045	0.0141017	0.360108	1.04623	0.0830971	0.132549
neg_2500	479.3	1-[1-({(3r,4s)-3-[(5-butyl-1,2-oxazol-3-yl)methyl]-4-piperidinyl}acetyl)-4-piperidinyl]-1,3-dihydro-2h-benzimidazol-2-one	2.81071	7.3024e-06	1.02202	2.17573	0.000431567	0.791525	0.774086	0.117985	0.281018
neg_2501	480.121	N-({(2r,4s,5r)-5-[6-(2-bromophenyl)-2-methyl-4-pyrimidinyl]-1-azabicyclo[2.2.2]oct-2-yl}methyl)-2-furamide	1.28128	0.00482386	0.450917	0.843474	0.00286006	0.337027	0.658305	0.000224438	0.512347
neg_2539	485.188	N-(4-cyanobenzyl)-2-[(1s,4s,5s)-5-isopropyl-2-methyl-4-{[(2-thienylsulfonyl)amino]methyl}-2-cyclohexen-1-yl]acetamide	6.20582	1.25956e-08	1.36791	17.8856	2.54622e-11	1.56742	2.88207	1.54911e-06	0.830672
neg_2542	485.207	N-(4-methoxybenzyl)-2-[(3r,4s)-3-{[5-(phenoxymethyl)-1,2-oxazol-3-yl]methyl}-4-piperidinyl]acetamide	1.7818	6.84228e-08	0.764183	1.72679	2.05847e-06	0.670422	0.969127	0.581787	0.0596136
neg_2562	488.152	Parishin N or O	1.78261	2.62683e-07	0.761847	24.6415	9.99089e-10	1.65489	13.8233	1.45215e-09	1.34036
neg_2600	490.277	N-({(2R,4S,5R)-5-[3-(3,4-Dimethoxyphenyl)-1-methyl-1H-pyrazol-5-yl]-1-azabicyclo[2.2.2]oct-2-yl}methyl)-2-ethylbutanamide	2.48157	4.05012e-07	0.963665	1.54217	0.00323062	0.569884	0.62145	0.00228041	0.507538
neg_2606	492.126	Aurantio-obtusin beta-D-glucoside	3.82006	6.69574e-11	1.1756	32.7697	3.71028e-08	1.72888	8.57833	1.48976e-06	1.2136
neg_2609	492.162	Picroside I	0.867996	0.140882	0.279209	0.362699	2.04615e-05	0.919709	0.417858	6.87113e-09	0.767168
neg_2613	492.292	1-({(1s,4s,6s)-6-isopropyl-3-methyl-4-[2-(4-methyl-1-piperazinyl)-2-oxoethyl]-2-cyclohexen-1-yl}methyl)-3-(3-methoxyphenyl)urea	0.844646	0.00453462	0.376137	0.660731	0.0420894	0.445273	0.782258	0.212232	0.234276
neg_2620	494.162	8-O-Acetyl shanzhiside methyl ester	1.27457	0.00904324	0.422178	1.49594	0.000403523	0.544102	1.17368	0.0131859	0.275566
neg_2621	494.168	N-{[(2r,3s,4r,5s)-3,4-dihydroxy-5-{2-oxo-2-[4-(2-pyridinyl)-1-piperazinyl]ethyl}tetrahydro-2-furanyl]methyl}-3-fluorobenzamide	0.0706228	4.24661e-10	1.65667	0.390671	1.98055e-06	0.873538	5.5318	2.35495e-07	1.08065
neg_2632	495.22	N-(3,4-dimethoxybenzyl)-2-[(3r,4s)-3-({5-[(phenylsulfanyl)methyl]-1,2-oxazol-3-yl}methyl)-4-piperidinyl]acetamide	1.03995	0.444926	0.0998442	0.855528	0.0187811	0.29585	0.822666	0.00701577	0.312346
neg_2635	496.172	2,5-anhydro-6-{[(3-chlorophenyl)carbamoyl]amino}-4,6-dideoxy-4-(4-phenyl-1-piperazinyl)-d-galactitol	0.892845	0.0174022	0.290359	6.42621	6.74241e-11	1.25901	7.19746	4.73819e-15	1.1624
neg_2655	499.168	(1r,9r)-n-(2-methoxyphenyl)-6-oxo-3-[4-(trifluoromethoxy)phenyl]-7,11-diazatricyclo[7.3.1.02,7]trideca-2,4-diene-11-carboxamide	20.1916	3.25529e-11	1.76208	5.26431	1.74271e-07	1.18547	0.260718	3.20333e-06	0.956671
neg_2667	501.225	N-[(4S,4aR,7R,8R,8aS)-4-[2-(Cyclopentylamino)-2-oxoethyl]-7-hydroxy-8-(hydroxymethyl)-4a,8-dimethyl-4,4a,5,6,7,8,8a,9-octahydronaphtho[2,3-d][1,3]thiazol-2-yl]-2-furamide	1.16066	0.00185352	0.353412	1.80609	4.48392e-07	0.705534	1.55609	5.91196e-09	0.547233
neg_2689	504.167	Raffinose	0.938395	0.389059	0.144402	0.907753	0.550057	0.11653	0.967347	0.947508	0.0110333
neg_2713	508.279	N-[(1s,2s,8s,8as)-8-hydroxy-7-{(2s)-1-[(2r)-2-(methoxymethyl)-1-pyrrolidinyl]-1-oxo-2-propanyl}-1,4a-dimethyldecahydro-2-naphthalenyl]-5-pyrimidinecarboxamide	3.23681	6.03063e-08	1.0917	1.54112	0.000603718	0.561233	0.476125	1.5518e-05	0.6912
neg_2737	512.261	3-O-beta-D-Glucopyranosylandrographolide	1.80611	5.54169e-11	0.780242	3.27133	2.34423e-13	1.00591	1.81126	5.39145e-10	0.636334
neg_2746	514.183	Baohuoside I	12.1149	1.90179e-15	1.60706	0.947455	0.0154708	0.183328	0.0782056	5.62293e-11	1.32125
neg_2767	517.244	N-{4-[2-(Diethylamino)-2-oxoethyl]-7-hydroxy-8-(hydroxymethyl)-4a,8-dimethyl-4,4a,5,6,7,8,8a,9-octahydronaphtho[2,3-d][1,3]thiazol-2-yl}-4-fluorobenzamide	1.57791	0.000349272	0.643222	1.50552	0.000683528	0.547053	0.95412	0.313889	0.101306
neg_2785	519.166	(1r,9r)-n-(4-methylphenyl)-6-oxo-5-[4-(trifluoromethoxy)phenyl]-7,11-diazatricyclo[7.3.1.02,7]trideca-2,4-diene-11-carboxamide	1.42646	1.52229e-05	0.588335	0.119685	5.39769e-10	1.34366	0.0839032	5.60758e-12	1.30065
neg_2786	519.169	(-)-γ-L-[N-(4-hydroxybenzyl)]glutamyl-L-[S-(4-hydroxybenzyl)]cysteinylglycine	1.37621	0.00955597	0.483588	0.0116497	8.90518e-09	1.95243	0.00846503	4.13152e-12	1.80822
neg_2789	519.22	4-Fluoro-N-[7-hydroxy-8-(hydroxymethyl)-4-{2-[(2-methoxyethyl)amino]-2-oxoethyl}-4a,8-dimethyl-4,4a,5,6,7,8,8a,9-octahydronaphtho[2,3-d][1,3]thiazol-2-yl]benzamide	1.4359	3.97117e-05	0.585841	1.14559	0.021987	0.27461	0.797817	0.000186141	0.36816
neg_2792	520.141	N-({(2r,4s,5r)-5-[6-(2-bromophenyl)-2-methyl-4-pyrimidinyl]-1-azabicyclo[2.2.2]oct-2-yl}methyl)-4-methoxybenzamide	0.0896675	9.89547e-13	1.57847	16.2732	4.28213e-06	1.55136	181.483	9.57582e-08	1.89508
neg_2829	526.24	N-({(2R,4S,5R)-5-[3-(3,4-Dimethoxyphenyl)-1-methyl-1H-pyrazol-5-yl]-1-azabicyclo[2.2.2]oct-2-yl}methyl)-4-methoxybenzamide	1.92062	5.11827e-09	0.816626	2.98291	1.00065e-10	0.964259	1.5531	1.34565e-08	0.544223
neg_2839	528.256	N-({(2R,3S,4R,5S)-3,4-Dihydroxy-5-[2-oxo-2-(4-phenyl-1-piperazinyl)ethyl]tetrahydro-2-furanyl}methyl)-4-(dimethylamino)benzamide	1.36208	7.80441e-07	0.559476	2.04658	8.3065e-10	0.780562	1.50253	4.06011e-11	0.526826
neg_2855	531.219	(3R,6R)-6-{[4-(4-Biphenylyl)-1H-1,2,3-triazol-1-yl]methyl}-N-(4-fluorobenzyl)quinuclidine-3-carboxamide	5.11517	6.72591e-11	1.29803	11.6382	1.74283e-11	1.44742	2.27524	1.10878e-07	0.741252
neg_2979	550.172	3-[2-(1,3-Benzodioxol-5-yl)-7-methoxy-1-benzofuran-5-yl]-3-hydroxypropyl hexopyranoside	0.762096	0.0644582	0.383454	1.06062	0.444294	0.117183	1.39171	0.0336908	0.365998
neg_3051	562.263	Protoporphyrin IX	1.95876	4.13863e-06	0.819889	1.48514	0.000268069	0.543612	0.758203	0.00304005	0.391136
neg_3062	564.147	Vicenin III	0.612156	0.0041031	0.622397	0.22134	9.58265e-07	1.11078	0.361575	2.76476e-05	0.798017
neg_3078	566.055	Uridine 5'-diphosphogalactose	0.647996	2.23305e-05	0.650049	1.61673	1.07891e-08	0.63514	2.49497	1.37257e-07	0.785315
neg_3080	566.163	Parishin W	2.6151	1.03464e-06	0.97835	1.34213	0.00652967	0.43852	0.513221	2.68222e-06	0.669551
neg_3144	575.177	S-(4-hydroxybenzyl)-glutathione glucoside	0.97748	0.880084	0.0254523	1.14171	0.0273717	0.267581	1.16802	0.119937	0.220635
neg_3158	578.14	Procyanidin B1	2.30088	2.65088e-08	0.927284	0.736462	9.63143e-05	0.494993	0.320079	1.86351e-10	0.879991
neg_3174	580.179	Narirutin	4.64985	9.24011e-06	1.25857	1.43591	2.00121e-06	0.545132	0.308809	2.48547e-05	0.889304
neg_3179	580.215	Arctiin	0.00914459	1.07445e-06	2.22097	5.51909	0.000178367	1.13588	603.536	4.97335e-13	2.09468
neg_3244	594.158	Kaempferol-3-O-rutinoside	5.26053	3.23259e-05	1.27509	14.6531	2.15587e-06	1.49361	2.78549	1.4478e-10	0.834922
neg_3247	594.195	Plantamajoside	7.94052	2.71165e-09	1.46421	10.5546	8.3042e-10	1.41891	1.32921	0.00148791	0.396262
neg_3255	594.353	Stercobilin	0.614904	7.96318e-09	0.70446	0.499621	2.72328e-07	0.76179	0.812519	0.00149698	0.344244
neg_3267	596.173	Eriocitrin	0.381774	0.0001936	0.95326	1.74356	5.51031e-05	0.671675	4.56701	2.08634e-06	0.997479
neg_3334	607.08	UDP-N-acetylglucosamine	1.97464	1.63947e-08	0.834045	0.727525	2.05402e-06	0.508763	0.368434	3.98317e-10	0.824287
neg_3342	610.152	Rutin	58.257	3.25763e-08	2.03569	78.2087	1.5845e-07	1.91967	1.34248	0.32563	0.265444
neg_3344	610.189	Hesperidin	0.493602	2.91393e-06	0.832548	0.0547502	2.48544e-11	1.57507	0.11092	1.36807e-10	1.22602
neg_3353	610.276	Manidipine	3.37958	5.16248e-11	1.11947	0.500746	3.15841e-06	0.752587	0.148168	3.25296e-09	1.13968
neg_3354	610.321	2-[(2E,6E,10Z)-14,15-Dihydroxy-11-(hydroxymethyl)-3,7,15-trimethyl-2,6,10-hexadecatrien-1-yl]-2,4,6,9-tetrahydroxy-5,7-dimethyl-1H-phenalene-1,3(2H)-dione	4.69336	4.82787e-06	1.24181	6.2516	1.26876e-06	1.23416	1.33201	0.000235675	0.41397
neg_3359	612.152	L-Glutathione oxidized	1.95379	1.04367e-05	0.805723	1.46	0.00110917	0.525635	0.747266	0.00028381	0.424446
neg_3437	624.168	Narcissoside	1.73302	8.75589e-06	0.733013	0.762847	0.00143719	0.450775	0.440184	6.2208e-09	0.747272
neg_3438	624.169	Isorhamnetin-3-O-nehesperidine	30.2651	8.69882e-11	1.87265	1.11223	0.369244	0.15826	0.0367496	1.81447e-11	1.50013
neg_3443	624.248	Grossamide	0.47677	0.00485696	0.749687	0.583378	0.159017	0.393366	1.22361	0.304286	0.262032
neg_3522	640.377	N-(2-furylmethyl)-3-[(2s,5as,8ar)-1-methyl-5-oxodecahydropyrrolo[3,2-e][1,4]diazepin-2-yl]propanamide	1.13194	0.0533263	0.268683	1.05009	0.469127	0.101947	0.92769	0.310745	0.125204
neg_3595	668.195	Tenuifoliside B	2.18867	5.32327e-05	0.879321	4.16331	3.09338e-10	1.09972	1.9022	0.000328142	0.624654
neg_3627	682.245	Pinoresinol diglucoside	1.02191	0.998773	0.000275643	0.113068	0.000182995	1.37187	0.110644	0.000133167	1.23204
neg_3639	686.383	Rosamultin	0.868258	0.42569	0.185006	0.432236	9.84866e-05	0.822248	0.49782	0.000930151	0.660139
neg_3754	724.222	Ligustroflavone	0.00912436	3.73777e-14	2.20501	0.195115	5.68326e-09	1.17938	21.3839	1.54171e-12	1.44652
neg_3760	724.39	(1S,2S,8epsilon,9beta,16alpha,17epsilon)-1-(beta-D-Glucopyranosyloxy)-2,16,20-trihydroxy-9,10,14-trimethyl-11,22-dioxo-4,9-cyclo-9,10-secocholest-5-en-25-yl acetate	1.42	4.46967e-05	0.574405	1.9997	2.26563e-07	0.761273	1.40824	3.92304e-05	0.466239
neg_3773	728.217	Parishin C or Parishin B	1.51379	0.466491	0.252157	7.54748	0.00181729	1.18123	4.98582	1.77624e-09	1.04655
neg_3828	742.234	Parishin K	4.14465	4.72318e-09	1.21114	3.79691	2.12976e-10	1.06576	0.9161	0.155476	0.164105
neg_3876	758.23	Parishin M	0.973535	0.578146	0.0695262	5.32383	1.59792e-09	1.19318	5.46855	8.96257e-10	1.07663
neg_3878	758.23	parishin H	1.36376	0.0137303	0.485554	5.21302	3.60436e-08	1.18085	3.82253	5.7095e-07	0.939576
neg_3897	770.23	Typhaneoside	2.27258	6.36339e-07	0.916886	9.28231	1.69696e-08	1.37978	4.08448	4.97462e-09	0.976801
neg_3917	784.23	Parishin P or Parishin Q	1.43981	0.0217034	0.520651	8.06792	5.22394e-05	1.33353	5.60346	6.12531e-05	1.06559
neg_3930	788.24	Troxerutin	1.35692	7.86687e-06	0.543499	38.7309	1.4599e-10	1.76832	28.5431	1.60961e-10	1.51519
neg_4019	834.26	Parishin T or Parishin U	3.14048	2.13782e-08	1.07852	0.547752	0.000133735	0.676618	0.174417	1.88104e-08	1.0839
neg_4188	996.313	1,2,3-Tris({4-[(2S,3R,4S,5S,6R)-3,4,5-trihydroxy-6-(hydroxymethyl)tetrahydropyran-2-yl]oxyphenyl}methyl) 2-hydroxypropane-1,2,3-tricarboxylate	1.28296	0.00169191	0.475976	4.07607	7.98317e-14	1.0953	3.17709	1.39169e-07	0.88446
neg_4189	996.314	Parishin A	1.96644	8.61236e-06	0.80933	3.55005	2.35097e-08	1.03062	1.80532	1.34401e-05	0.612617
neg_4213	1026.32	Parishin L	0.754721	1.46809e-05	0.523799	8.64338	1.43226e-13	1.35686	11.4524	6.25605e-13	1.29212
neg_4262	1102.36	Parishin R or Parishin S	2.04491	1.56372e-10	0.857368	1.486	3.454e-06	0.571144	0.726686	2.2295e-05	0.452291
neg_4293	1158.36	Parishin F	2.92714	1.02783e-11	1.05252	7.73552	2.03893e-14	1.3215	2.64269	2.26917e-11	0.814155
pos_3	126.032	5-Hydroxymethyl-2-furaldehyde or 5-hydroxymethyl fural	1.23862	0.206436	0.289685	1.24155	0.176086	0.264678	1.00237	0.913489	0.0175761
pos_8	129.043	L-Pyroglutamic acid	0.77562	0.40076	0.229172	0.533218	0.000445497	0.697798	0.687473	0.0577361	0.432975
pos_9	129.058	Quinoline	0.368151	1.51386e-06	0.994613	14.6518	5.86691e-12	1.51238	39.7984	1.03251e-11	1.58492
pos_10	129.079	Pipecolic acid	0.527269	8.02453e-08	0.804689	1.97944	3.31845e-09	0.759144	3.75414	6.00016e-10	0.949095
pos_23	131.074	3-Methylindole	0.34208	0.000119961	0.993945	12.0322	1.41316e-06	1.43665	35.1737	1.05036e-07	1.54947
pos_24	131.094	Isoleucine	0.84776	0.114671	0.280593	2.27272	2.21318e-08	0.829561	2.68085	7.09573e-06	0.801744
pos_25	131.095	L-Norleucine	0.686362	6.62072e-08	0.616733	2.48765	0.030203	0.81341	3.6244	0.0103171	0.89809
pos_26	131.095	L-Isoleucine	0.490103	1.53516e-05	0.827601	2.13884	6.98191e-06	0.779697	4.36407	8.90125e-09	0.996405
pos_27	131.095	Leucine	0.643718	0.00222073	0.599708	0.416357	6.01653e-07	0.849062	0.646801	0.00184397	0.497894
pos_28	131.095	L-Leucine	0.502161	0.00332111	0.734821	1.92329	0.000396746	0.689162	3.83003	4.02599e-05	0.916121
pos_31	132.054	Asparagine	0.373914	8.2067e-07	0.99826	1.10067	0.0159654	0.236053	2.94365	2.56035e-07	0.851724
pos_33	134.073	2,4-Dimethylbenzaldehyde	0.9955	0.946966	0.0202921	1.2927	0.316336	0.24433	1.29854	0.274219	0.233798
pos_36	135.055	Adenine	0.625693	0.000438635	0.650422	0.60583	0.000494593	0.631533	0.968255	0.528685	0.0733172
pos_37	135.069	Acetanilide	0.247949	4.26319e-09	1.20013	1.51991	3.72504e-05	0.58327	6.12994	1.64134e-14	1.11403
pos_39	135.069	N-Benzylformamide	8.18248	3.88745e-08	1.4734	7.74085	6.60071e-09	1.32035	0.946027	0.585141	0.0847157
pos_41	136.053	4-(2-Furyl)-3-buten-2-one	0.767972	0.00490663	0.46245	0.281858	1.64748e-06	1.03756	0.367016	1.17114e-07	0.826517
pos_42	136.053	4-Methoxybenzaldehyde	0.77526	0.000494116	0.482334	1.34569	1.39403e-05	0.491431	1.73579	6.39582e-07	0.60386
pos_43	136.053	3-Methoxybenzaldehyde	0.628731	2.41798e-05	0.66465	1.23605	0.00330765	0.374394	1.96594	7.79048e-07	0.66737
pos_45	137.048	Trigonelline	1.56398	0.419434	0.275239	1.16133	0.581002	0.202221	0.742545	0.994703	0.00108425
pos_46	137.048	2-Pyridylacetic acid	0.742513	0.17632	0.436556	0.0420187	3.71142e-05	1.64994	0.0565899	2.87188e-11	1.40097
pos_48	137.084	Tyramine	1.14878	0.00474739	0.333238	3.15233	2.66315e-07	0.987427	2.74407	9.13056e-08	0.826152
pos_53	138.032	3-Hydroxybenzoic acid or 4-Hydroxybenzoic acid	1.54105	5.59463e-07	0.655881	26.3744	1.2496e-06	1.67717	17.1146	2.66536e-06	1.39794
pos_54	138.032	3,4-Dihydroxybenzaldehyde	1.15754	0.644078	0.161711	0.0508109	6.8415e-06	1.57734	0.0438957	2.52591e-06	1.45672
pos_67	143.131	Valpromide	1.0077	0.952642	0.0129595	1.16813	0.197646	0.225583	1.1592	0.217519	0.193404
pos_72	144.058	2-Naphthol	17.6941	2.60079e-07	1.72681	13.0551	4.09242e-14	1.4812	0.737821	0.020105	0.397673
pos_78	145.158	Spermidine	0.555594	2.94018e-07	0.771549	0.99842	0.953324	0.00701028	1.79703	2.97952e-06	0.621307
pos_86	146.037	Coumarin	0.572769	0.100389	0.653268	2.84235	0.0828845	0.630432	4.96247	6.44296e-09	1.03897
pos_89	146.069	D-(-)-Glutamine	1.07793	0.431063	0.27616	2.05681	7.79037e-07	0.769773	1.90812	0.238922	0.341095
pos_90	146.106	DL-Lysine	0.527156	7.03467e-08	0.804974	1.98169	3.76796e-09	0.759812	3.75921	6.21982e-10	0.949652
pos_91	147.053	L-Glutamic acid	0.527728	3.31463e-05	0.788068	0.235535	1.21465e-06	1.0876	0.44632	0.00022093	0.702367
pos_94	147.089	Diglycidyl ether	0.669001	0.0757591	0.536181	1.11327	0.890603	0.0353867	1.66407	0.000730765	0.557739
pos_95	147.089	4-Hydroxyisoleucine	0.806566	0.0187027	0.395389	1.1107	0.221922	0.179952	1.37708	8.57765e-05	0.442903
pos_96	148.053	trans-3-phenylacrylic acid	0.0202229	9.64434e-09	2.012	1.46559	0.0296413	0.471254	72.4718	1.92095e-07	1.71741
pos_111	149.07	N6-Methyladenine	1.18945	0.00156395	0.380751	1.22439	0.00103022	0.379326	1.02937	0.528433	0.0635733
pos_115	150.068	2-Phenylpropionic acid	0.799917	0.00587453	0.412658	1.26994	0.00144347	0.407401	1.58758	2.59342e-05	0.542217
pos_117	150.068	4'-Methoxyacetophenone	0.316995	1.27179e-08	1.08862	0.805284	0.0011601	0.404518	2.54037	6.30644e-12	0.797929
pos_119	150.105	2-Adamantanone	0.277718	1.99862e-08	1.15008	1.63481	7.28427e-05	0.621685	5.88659	1.52643e-07	1.10116
pos_123	151.05	Guanine	1.08122	0.120841	0.197434	0.746539	1.24278e-05	0.484358	0.690461	2.66964e-05	0.489896
pos_126	152.034	Oxipurinol	11.9987	3.25607e-10	1.60321	1.27875	1.83727e-05	0.442492	0.106574	9.83275e-12	1.23808
pos_127	152.048	Vanillin	1.18179	0.00114772	0.377094	0.394849	4.39196e-10	0.887954	0.334111	1.18565e-11	0.864681
pos_128	153.043	Mesalamine	4.4692	1.43359e-08	1.23294	0.152868	6.59162e-09	1.2566	0.0342046	7.34488e-11	1.51591
pos_133	154.063	2,6-Dimethoxyphenol or 4-(methoxymenthyl) benzene-1,2-diol	0.360228	4.18342e-08	1.02371	0.675699	0.000132987	0.563178	1.87576	2.2537e-08	0.652079
pos_137	155.07	L-Histidine	0.663408	0.534851	0.213675	1.79437	1.0731e-05	0.694288	2.70478	0.0520949	0.582916
pos_138	155.094	Arecoline hydrobromide	0.0718346	1.04306e-08	1.6519	1.49414	0.000602635	0.544052	20.7997	5.80386e-14	1.44171
pos_158	158.085	1,5-Naphthalenediamine	0.274217	4.40887e-05	1.10095	12.2945	7.29348e-08	1.44551	44.8347	9.76897e-09	1.60017
pos_160	159.089	N-Isovalerylglycine	1.10623	0.2228	0.200524	1.22133	0.0561451	0.318349	1.10405	0.30224	0.154087
pos_163	159.126	Acetyl-beta-methylcholine	0.0520741	1.44929e-13	1.74908	1.20203	0.00339826	0.358464	23.0831	7.00518e-12	1.46579
pos_171	161.069	2-Aminoadipic acid	1.33633	0.00959862	0.485291	0.717333	1.03892e-05	0.516748	0.536792	0.000243673	0.635316
pos_172	161.105	L(-)-Carnitine	2.08513	1.10214e-11	0.870543	1.05644	0.464076	0.13894	0.506653	0.00246233	0.617175
pos_173	161.105	DL-Carnitine	2.27124	1.00229e-10	0.920173	1.65826	0.0475975	0.577749	0.730113	0.425674	0.193056
pos_174	162.032	4-Hydroxycoumarin	1.09444	0.0193174	0.248045	2.70705	8.57769e-11	0.919964	2.47344	1.46951e-11	0.785882
pos_179	162.105	Valerophenone	1.1513	0.201603	0.25655	1.32416	0.00518863	0.423647	1.15014	0.305734	0.167191
pos_183	164.048	p-Coumaric acid	0.00779697	1.14405e-08	2.24483	1.53623	0.00761541	0.519998	197.029	1.46943e-08	1.90508
pos_184	164.048	3-Hydroxycinnamic acid	1.07003	0.0728026	0.197405	2.14338	2.43699e-11	0.805661	2.00311	1.12688e-07	0.685686
pos_185	164.048	3,4-Dihydroxyphenylpropionic acid	0.354984	1.01237e-09	1.03172	1.01611	0.736592	0.0362465	2.8624	1.24613e-10	0.84629
pos_186	164.048	2-Hydroxycinnamic acid	0.230692	5.79484e-08	1.23075	1.44375	0.000284559	0.533967	6.25836	1.69131e-15	1.12043
pos_194	165.116	Pholedrine	3.14993	1.34818e-10	1.08582	0.829214	0.00139023	0.360138	0.263248	1.53524e-11	0.954011
pos_201	166.063	Ethylparaben	1.16339	0.132397	0.288783	1.45007	0.00256354	0.516119	1.24641	0.102466	0.270273
pos_202	166.063	Paeonol	0.0912719	1.97135e-08	1.55769	0.828642	0.996392	0.00144297	9.07883	0.000197464	1.22767
pos_206	166.1	4-methoxybenyl ethyl ether	4.14391	1.51343e-08	1.21273	3.96409	4.59121e-11	1.08466	0.956607	0.25342	0.106672
pos_214	167.095	3-Methoxytyramine	0.590991	9.86219e-07	0.723476	2.32307	1.81019e-08	0.840887	3.93081	1.25768e-10	0.96525
pos_216	168.042	vanillic acid	1.35164	0.0102648	0.471209	0.761765	0.0806973	0.342486	0.563586	0.00266965	0.560558
pos_221	169.111	Ethyl-2-amino-1-cyclohexene-1-carboxylate	1.14335	0.105522	0.269139	0.391764	1.08667e-07	0.89145	0.342646	5.23439e-06	0.851996
pos_238	171.089	N6-Acetyl-L-lysine	1.11725	0.0414603	0.268727	2.46223	2.34178e-08	0.873849	2.20383	6.28965e-08	0.726639
pos_241	171.163	Decanamide	0.928846	0.55354	0.122033	1.15724	0.237073	0.203412	1.2459	0.0639445	0.284459
pos_252	173.105	Arecoline	0.10349	3.70978e-09	1.53233	1.17931	0.027101	0.298459	11.3954	8.3046e-13	1.29074
pos_253	173.105	N-Acetyl-L-leucine	0.205708	7.31363e-07	1.26121	1.26782	0.00596573	0.390952	6.16321	7.134e-08	1.10352
pos_255	174.017	trans-Aconitic acid	1.57414	0.0649893	0.589836	1.52386	7.22908e-05	0.590375	0.968055	0.595621	0.127795
pos_261	174.1	N-Acetylornithine	1.21659	0.00026688	0.419683	1.66649	1.10381e-06	0.650569	1.36981	5.10833e-05	0.444783
pos_262	174.112	DL-Arginine	0.128874	9.60408e-07	1.43857	1.41738	0.0998825	0.369577	10.9982	1.33404e-08	1.26906
pos_268	175.096	L-(+)-Citrulline	0.441042	2.13184e-06	0.910556	2.15713	0.00190242	0.767625	4.89099	7.92048e-05	1.0371
pos_275	176.048	7-Methoxycoumarin	0.2649	4.67923e-12	1.17132	1.67257	0.00152432	0.631064	6.31398	2.38567e-06	1.12279
pos_285	178.027	5,7-Dihydroxychromone	1.80764	0.00687944	0.665425	0.134852	5.1247e-07	1.2964	0.0746013	1.07468e-08	1.32799
pos_286	178.042	Cysteinylglycine	1.27222	0.000200244	0.466103	1.27727	0.000198896	0.42746	1.00397	0.922952	0.00892971
pos_287	178.1	Butyl benzoate	1.08905	0.574936	0.118752	1.40534	0.0384101	0.415689	1.29043	0.0692202	0.311781
pos_294	179.079	D-(+)-Glucosamine	1.40415	0.000716829	0.540485	0.917008	0.200517	0.173838	0.653072	5.69874e-05	0.515733
pos_295	179.08	D-Glucosamine	3.12112	6.69853e-10	1.08036	16.4711	1.17477e-11	1.54662	5.2773	1.98146e-09	1.065
pos_306	181.111	Etilefrine	3.80134	2.83886e-06	1.17159	1.12098	0.0841911	0.23655	0.294892	2.3505e-07	0.904659
pos_315	183.053	Coixol	0.631111	0.0048787	0.596016	1.97879	0.000121839	0.718347	3.13541	3.91796e-06	0.858985
pos_332	184.085	Pyridoxal	2.07274	0.000163066	0.818425	1.26396	0.043712	0.342069	0.609804	0.00206488	0.550676
pos_355	187.064	trans-3-Indoleacrylic acid	0.396886	4.16523e-08	0.972592	3.78109	1.41128e-08	1.06138	9.52688	1.63825e-13	1.24153
pos_356	187.064	Indole-3-acrylic acid	0.373446	0.000979272	0.975817	10.9312	4.02657e-06	1.3935	29.2713	5.04302e-11	1.51935
pos_363	188.079	N-alpha-Acetyl-L-glutamine	0.947854	0.53957	0.0990718	1.09467	0.11368	0.192229	1.1549	0.0937839	0.220962
pos_364	188.105	Azelaic acid	0.577079	2.99424e-07	0.748921	0.527691	2.66339e-08	0.73426	0.914417	0.00600505	0.213255
pos_365	188.116	N-alpha-Acetyl-L-lysine	1.18931	0.000191844	0.401846	2.18795	7.33599e-07	0.814295	1.83969	6.00786e-07	0.63908
pos_368	188.12	Cyclohexyl phenyl ketone	1.73108	1.22229e-05	0.742894	0.206173	2.28115e-14	1.16117	0.119101	3.6179e-09	1.20711
pos_371	188.152	N6,N6,N6-Trimethyl-L-lysine	0.874834	0.387711	0.273815	1.42988	0.370321	0.291587	1.63446	0.0661645	0.496155
pos_372	189.043	Kynurenic acid	0.380205	0.000395511	0.964369	2.41975	0.00117133	0.776058	6.36434	2.52763e-08	1.11698
pos_385	190.136	Heptanophenone	1.2813	4.40962e-05	0.483182	0.856417	0.969954	0.0102815	0.668398	0.376887	0.227436
pos_393	192.027	citric acid	2.4726	2.60912e-06	1.17345	1.27117	0.000191206	0.424026	0.514105	3.61783e-05	0.66281
pos_400	192.079	Piperonyl acetone	0.0901224	1.04374e-06	1.5786	2.73733	0.000284475	0.880089	30.3734	5.22167e-14	1.52811
pos_402	192.079	BMK methyl glycidate	0.157747	1.89822e-09	1.38164	0.637965	6.08521e-05	0.600484	4.04424	4.17534e-12	0.976559
pos_405	193.074	Phenylac-Gly-OH	0.673903	0.555363	0.216389	0.0211461	2.93429e-07	1.81794	0.0313786	7.77494e-05	1.55468
pos_407	193.095	N3-Phenyl-1H-1,2,4-triazole-3,5-diamine	1.76555	0.000341476	0.714984	1.27392	0.0713802	0.33588	0.721542	0.0165426	0.385551
pos_410	194.058	trans-ferulic acid	2.99574	1.31435e-05	1.05798	12.8721	3.40804e-10	1.47712	4.29681	2.43302e-07	0.985123
pos_411	194.058	Meconin	0.353535	0.00508352	0.904692	1.63953	3.08278e-06	0.632054	4.63754	0.000746691	0.952199
pos_412	194.058	Ferulic acid	1.0783	0.0162469	0.228713	1.97727	1.18711e-10	0.761008	1.8337	3.76228e-10	0.641826
pos_413	194.058	Dimethyl phthalate	1.09993	0.00195964	0.28282	3.11379	2.1025e-07	0.983683	2.8309	6.7102e-08	0.841962
pos_416	194.095	4-Ethoxy ethylbenzoate	1.16942	0.13711	0.286375	1.43703	0.00185002	0.502703	1.22884	0.112482	0.257013
pos_417	194.131	Sedanolide	0.776976	0.00587925	0.447915	0.523251	1.36e-05	0.726643	0.673446	0.000463	0.480826
pos_427	195.126	4-Hydroxy-3-methoxymethamphetamine (HMMA)	1.01734	0.750178	0.0422243	1.80662	5.66093e-07	0.697954	1.77583	9.75103e-07	0.613595
pos_435	197.09	D-(+)-Glucose	1.60843	0.000161558	0.656689	1.07251	0.422159	0.124025	0.666805	0.000504182	0.484551
pos_439	197.178	Laurolactam	0.883043	0.340323	0.220183	1.22704	0.281043	0.223421	1.38956	0.00470174	0.411376
pos_442	198.053	Syringic acid	0.175266	2.65852e-08	1.33075	12.9281	9.89818e-11	1.47554	73.7629	9.43257e-10	1.71203
pos_445	198.126	(3s,4r)-3-(1-hydroxyhexyl)-4-(hydroxymethyl)oxolan-2-one	0.384958	2.22961e-10	0.991381	0.890129	0.0124914	0.262567	2.31227	6.20872e-10	0.754824
pos_450	199.121	Ecgonine methyl ester	0.687817	1.61542e-07	0.615366	2.33914	5.53223e-11	0.851403	3.40082	1.21555e-09	0.914565
pos_470	202.143	N3,N4-Dimethyl-L-arginine	1.25713	0.00198013	0.445208	1.95625	2.92981e-06	0.746812	1.55612	2.66101e-09	0.54703
pos_472	202.216	Spermine	1.13354	0.643845	0.109552	0.262253	3.89766e-05	1.04095	0.231358	1.30998e-06	0.981441
pos_478	203.116	Acetyl-L-carnitine	0.807352	0.174147	0.323354	9.26785	6.22247e-05	1.35613	11.4793	6.4757e-05	1.28669
pos_484	204.079	Resorcinol diglycidyl ether	0.10448	5.57566e-15	1.52893	1.80156	0.100453	0.683992	17.2431	0.00131107	1.42025
pos_490	204.126	Caulophylline	0.742071	3.61757e-06	0.540819	2.37561	1.4175e-09	0.857523	3.20133	4.94257e-11	0.891296
pos_504	206.042	6-methyl citrate	3.30252	2.85844e-08	1.10623	1.13058	0.0403727	0.25054	0.342337	1.71876e-11	0.854985
pos_505	206.043	monomdtyl ester	5.77088	4.22665e-11	1.34453	1.30641	0.000349411	0.441916	0.22638	2.31933e-10	1.0058
pos_509	206.131	Methyl p-tert-butylphenylacetate	0.342935	0.00139109	0.99515	1.63928	0.0971971	0.438044	4.78015	1.29188e-05	1.01738
pos_510	206.131	Ibuprofen	2.14738	1.7145e-07	0.886576	0.338469	1.46366e-14	0.961671	0.157619	5.71751e-10	1.12483
pos_512	207.09	N-Acetyl-L-phenylalanine	1.26423	0.00135591	0.443085	0.596968	3.84002e-06	0.654401	0.472198	1.74876e-07	0.712945
pos_518	208.074	6-Hydroxy-8-methoxy-3-methyl-3,4-dihydro-1H-isochromen-1-one	0.228834	3.07974e-10	1.23442	0.727784	4.5966e-05	0.497592	3.1804	1.26463e-10	0.888575
pos_519	208.085	L-Kynurenine	0.202513	1.6874e-11	1.28343	1.14382	0.010863	0.287125	5.64812	1.72378e-10	1.08692
pos_520	208.11	alpha-Asarone	1.08679	0.368412	0.155135	1.4722	0.00102709	0.527812	1.35463	0.00213697	0.40893
pos_546	210.068	Desnitro-imidacloprid	1.71194	6.83172e-07	0.740221	1.04424	0.0312281	0.152571	0.609976	4.02987e-06	0.577667
pos_550	210.126	Jasmonic acid	0.587361	6.3597e-09	0.73692	0.435805	3.34615e-11	0.840336	0.741972	1.27879e-06	0.442706
pos_565	212.069	Gallic acid trimethyl ether	0.784831	0.0317759	0.391635	0.301365	4.8348e-06	0.983119	0.383987	2.34378e-05	0.774513
pos_566	212.084	Pinosylvin	1.84782	2.12263e-06	0.781862	1.22258	0.0043227	0.361839	0.661633	7.12667e-05	0.504916
pos_567	212.084	p-hydroxybenyloxy benzlalcohol	1.63639	9.73839e-06	0.701312	22.8498	1.60071e-13	1.6342	13.9635	5.49122e-13	1.34386
pos_590	214.132	Valylproline	0.586141	0.00359641	0.697017	0.500536	0.00100791	0.73873	0.853951	0.00596766	0.282238
pos_592	214.132	Desthiobiotin	0.788594	7.70322e-07	0.486212	2.2992	4.35727e-11	0.842444	2.91557	4.21056e-12	0.855407
pos_603	216.079	Nepodin	23.5495	3.05369e-16	1.80838	11.2211	5.53157e-15	1.43716	0.47649	2.64956e-09	0.709857
pos_622	218.058	4-Methylumbelliferyl acetate	0.591855	0.0515246	0.545966	0.290705	0.000289876	1.01994	0.491176	0.00512639	0.672608
pos_635	219.111	trans-Zeatin	1.54524	0.155328	0.413573	1.09103	0.90546	0.031193	0.706054	0.0740116	0.353541
pos_640	220.147	2,6-Di-tert-butyl-1,4-benzoquinone	0.916486	0.0217084	0.246399	1.01204	0.74203	0.0320651	1.10426	0.00380314	0.228459
pos_647	222.053	Isofraxidin	0.423227	1.2089e-07	0.934374	0.46219	2.33084e-08	0.810248	1.09206	0.111265	0.172047
pos_649	222.089	Monobutyl phthalate	23.1555	2.36174e-05	1.82243	0.687702	3.40671e-06	0.555658	0.0296993	1.1918e-05	1.56743
pos_662	224.069	Sinapinic acid	0.263093	1.76538e-09	1.16832	2.06409	1.01817e-06	0.776754	7.84547	3.80627e-09	1.1847
pos_663	224.069	Sinapic acid	0.359664	7.88329e-08	1.01491	6.17479	9.2473e-10	1.24327	17.1683	9.54239e-12	1.39312
pos_665	224.084	Flavanone	1.89412	2.65773e-07	0.805736	0.967553	0.504427	0.0754659	0.51082	1.61077e-07	0.66804
pos_682	226.048	(1,3-Phenylenedioxy)diacetic acid	0.617643	2.2798e-08	0.703973	0.859352	0.00040331	0.342536	1.39134	2.97871e-07	0.469064
pos_686	226.096	Carbidopa	0.0560414	1.91592e-12	1.72577	2.5444	6.79849e-06	0.875719	45.4021	2.33605e-10	1.61661
pos_704	228.079	Demethoxyyangonin	0.430156	2.69049e-11	0.933635	12.4851	4.6942e-09	1.46899	29.0245	3.79056e-09	1.51951
pos_705	228.079	Resveratrol or 4-hydroxy-3-(4-hydroxybenzyl)benzaldehyde	0.634389	1.52618e-09	0.683459	22.0234	2.2813e-13	1.6257	34.716	1.09848e-12	1.55886
pos_715	228.147	Prolylleucine	1.45265	0.0591535	0.467029	1.59536	0.0186186	0.509127	1.09824	0.629083	0.0930134
pos_716	228.148	Leucylproline	0.688379	0.00148959	0.581298	1.1204	0.226165	0.188299	1.62758	1.5553e-05	0.56281
pos_725	229.089	L-Ergothioneine	1.15028	0.47821	0.157752	1.77715	0.0333583	0.574449	1.54497	0.0532535	0.467782
pos_740	230.086	Ethyldiphenylphosphine oxide	0.993584	0.899685	0.017031	1.4659	0.000306697	0.540323	1.47537	0.000272523	0.487865
pos_745	230.094	4-hydroxy-3-(4'-hydroxybenzyl) benzyl alcohol or 4-(4-hydroxybenzyl)-2-methoxyphenol	3.01484	1.4406e-05	1.03271	1.63602	0.00319972	0.568525	0.542654	1.5868e-05	0.622703
pos_746	230.094	4,4'-dihydroxydibenzyl ether	11.1046	1.31909e-10	1.57847	12.855	1.25178e-09	1.47725	1.15762	0.0586985	0.238825
pos_769	232.074	bis(3,4-dihydroxyphenyl) methane	1.54565	3.76603e-07	0.659303	31.8068	2.3229e-11	1.71958	20.5782	7.96417e-11	1.43917
pos_770	232.074	5-(4-hydroxylbenzyloxymethyl)-furan-2-carbaldehyde	0.875448	0.00259102	0.334656	52.869	1.24368e-07	1.84403	60.3909	2.15502e-07	1.67893
pos_780	232.146	Atractylenolide II	1.34801	1.07868e-05	0.537132	0.246601	1.20793e-09	1.09315	0.182937	1.56481e-11	1.07845
pos_785	233.105	1-Ethyl-6,7-dimethoxyisoquinolin-3-ol	0.722703	3.38528e-07	0.570679	2.2584	6.87619e-09	0.833304	3.12494	7.05021e-09	0.882337
pos_788	234.089	(2R)-5-Methoxy-2-methyl-2,3,8,9-tetrahydro-4H-furo[2,3-H]chromen-4-one	7.67888	2.26352e-10	1.4517	1.33391	8.81833e-06	0.480068	0.173712	1.24836e-09	1.09364
pos_789	234.089	7-Acetyl-3,6-dihydroxy-8-methyl-tetralone	0.287122	9.01795e-09	1.12758	0.0735754	6.80317e-10	1.49317	0.256252	2.70688e-08	0.963502
pos_791	234.104	Diproqualone	0.648061	0.00583805	0.577138	3.15455	2.25524e-05	0.96871	4.86767	4.46538e-06	1.0262
pos_793	234.162	Curcumenol	4.70227	0.00052079	1.25004	0.550778	2.74594e-07	0.702807	0.11713	0.00010195	1.20926
pos_794	234.162	Ageratriol	0.9045	0.0461044	0.250923	0.569386	9.75426e-07	0.685317	0.629503	4.73821e-08	0.556687
pos_795	234.162	Artemisinic acid	1.08153	0.0303142	0.226418	0.442796	2.09616e-11	0.832373	0.409417	3.09475e-10	0.780178
pos_802	235.141	4-Fluoro-alpha-pyrrolidinobutiophenone	1.4332	0.000789218	0.557647	1.79341	6.87034e-06	0.685148	1.25133	0.00989348	0.329115
pos_804	236.069	(7R,8S)-7,8-Dihydroxy-3,7-dimethyl-6-oxo-7,8-dihydro-6H-isochromene-5-carbaldehyde	0.223234	5.73038e-08	1.23609	0.592442	0.000337055	0.629033	2.6539	3.03426e-07	0.80322
pos_826	238.059	Accelerator BBTS	1.18354	0.0198128	0.337699	0.771224	0.00111145	0.443073	0.651623	4.02209e-05	0.530313
pos_827	238.084	3,4,5-Trimethoxycinnamic acid	0.57382	0.00131691	0.685193	0.923556	0.187637	0.173289	1.60949	0.00420338	0.505983
pos_829	238.23	Muscone	1.14349	0.129253	0.250948	1.48993	0.000986096	0.531191	1.30297	0.0081768	0.363867
pos_843	240.064	(3R,4S)-4,6,8-Trihydroxy-7-methoxy-3-methyl-3,4-dihydro-1H-isochromen-1-one	5.04228	3.80557e-07	1.28698	1.32998	0.00322847	0.440462	0.263766	8.69085e-11	0.954004
pos_865	242.08	Lumichrome	0.71148	9.7719e-05	0.564097	0.945698	0.261403	0.133679	1.3292	5.47821e-05	0.420715
pos_866	242.094	beta-Lapachone	0.928451	0.0117882	0.233288	429.096	1.26977e-11	2.27686	462.164	5.71353e-11	2.05091
pos_867	242.094	alpha-Lapachone	0.690764	1.16135e-06	0.605551	10.2452	7.00987e-11	1.40971	14.8317	2.23664e-11	1.35886
pos_880	243.09	Cytidine	0.176241	1.12796e-06	1.32211	0.00984755	3.57347e-09	1.9892	0.0558756	2.11202e-09	1.4043
pos_882	243.126	2-(4-Methoxybenzylidene)quinuclidin-3-one	1.4434	8.45604e-05	0.582173	0.223837	5.46506e-08	1.13005	0.155076	2.67418e-09	1.12973
pos_891	244.07	uridine	1.19445	0.0266367	0.344197	0.662742	5.9016e-05	0.576668	0.55485	2.52022e-05	0.624698
pos_893	244.074	Oxyresveratrol	7.76267	5.30892e-10	1.45649	12.3007	2.67398e-09	1.46457	1.5846	3.86687e-05	0.538482
pos_896	244.088	Biotin	1.31321	0.000133104	0.507488	1.36894	2.80279e-05	0.496622	1.04244	0.185263	0.11016
pos_899	244.11	3-[2-(3-Hydroxyphenyl)ethyl]-5-methoxyphenol or 4-(4'-hydroxybenzyloxy) benzyl methyl ether	76.2104	4.04122e-11	2.11893	203.187	1.0448e-09	2.13324	2.66613	3.45554e-06	0.804512
pos_911	245.09	Debromohymenialdisine	0.0414506	1.69841e-09	1.816	2.03273	0.000784995	0.743103	49.0398	3.27442e-07	1.6359
pos_913	245.105	gastrodamine	0.00871495	4.03104e-10	2.21744	0.897236	0.117118	0.220228	102.954	2.46408e-16	1.78171
pos_926	246.126	Ambrosic acid	22.7738	8.03042e-08	1.80046	1.85092	4.29139e-09	0.722238	0.0812742	5.41445e-07	1.31211
pos_927	246.126	Arglabin	0.920053	0.0105158	0.246975	3.33911	1.17239e-09	1.01371	3.62927	4.94742e-10	0.938276
pos_935	247.157	Meperidine	0.00866194	9.01307e-14	2.21781	1.02417	0.728853	0.0433082	118.237	1.5546e-16	1.80764
pos_948	248.153	Pindolol	1.25923	0.00116466	0.447734	1.75012	0.000159055	0.664774	1.38983	0.00460032	0.438028
pos_969	250.193	Clareolide	1.24942	0.000411465	0.448266	0.50825	5.61774e-07	0.756926	0.406788	1.92681e-11	0.78399
pos_978	251.127	(+/-)-threo-4-Fluoromethylphenidate	0.719138	0.00179824	0.535815	0.726909	0.0113971	0.445806	1.01081	0.85614	0.0277405
pos_991	252.111	Alanyltyrosine	0.163272	5.31127e-08	1.36987	1.10629	0.086748	0.209743	6.77572	5.71169e-09	1.14477
pos_996	252.173	(4R,4aS,8aS)-4-Hydroxy-4-(hydroxymethyl)-3,4a,8,8-tetramethyl-4a,5,6,7,8,8a-hexahydro-1(4H)-naphthalenone	18.8284	3.15272e-06	1.74534	0.568461	6.50331e-09	0.692196	0.0301917	1.61155e-06	1.55159
pos_1017	253.241	1-Dodecyl-2-pyrrolidinone	0.921492	0.557776	0.131963	1.21138	0.244533	0.235761	1.31459	0.0644592	0.319304
pos_1019	254.058	7,8-Dihydroxyflavone or cymbinodin A	101.889	4.8265e-10	2.18665	9.07257	9.05958e-05	1.37082	0.0890439	4.93564e-05	1.21436
pos_1020	254.094	Ketoprofen	1.8864	0.000406441	0.764384	92.9986	6.53822e-09	1.96295	49.2995	1.10606e-16	1.63362
pos_1034	255.256	Hexadecanamide	1.03108	0.707685	0.062266	1.33899	0.00331014	0.451752	1.29863	0.00470255	0.377736
pos_1035	256.037	Purpurin	6.61691	9.90516e-10	1.39265	18.3136	2.97873e-07	1.57731	2.7677	0.00033441	0.819006
pos_1037	256.074	4',7-Dihydroxyflavanone	4.57451	0.00830255	1.16063	2.63047	0.0151489	0.714086	0.575027	0.0991207	0.564157
pos_1038	256.11	Pterostilbene	0.381323	1.22247e-09	0.997281	73.8404	1.3678e-11	1.91697	193.643	1.41592e-15	1.89916
pos_1040	256.24	palmitic acid	1.17751	0.145875	0.275516	1.52148	0.00605561	0.524829	1.29211	0.0589647	0.318967
pos_1042	257.067	Orbencarb	1.78974	0.0128567	0.653842	2.81122	0.000485748	0.88023	1.57074	0.0402509	0.416226
pos_1057	258.089	Luvangetin	3.28933	7.50611e-12	1.10881	18.4031	8.76469e-16	1.57746	5.59478	1.63373e-13	1.08505
pos_1106	261.096	Ethyl 1-methyl-4,5-dioxo-2-phenylpyrrolidine-3-carboxylate	1.46304	7.09766e-05	0.604661	0.689658	6.37485e-05	0.538186	0.471388	2.52131e-07	0.706367
pos_1116	261.137	MDPBP	1.02746	0.470509	0.0794873	1.49695	0.000474904	0.560191	1.45694	0.000764048	0.481563
pos_1123	262.084	Violacerol II	6.57485	1.99449e-11	1.39509	56.1903	1.58491e-07	1.85914	8.54626	2.4241e-06	1.21107
pos_1155	264.1	Peucedanol	0.011474	1.45784e-06	2.16922	3.65645	0.00187217	0.942374	318.673	1.44964e-11	1.98627
pos_1159	264.136	(3aR,4aS,5R,7aS,8S,9aR)-5-Hydroxy-4a,8-dimethyl-3-methyleneoctahydroazuleno[6,5-b]furan-2,6(3H,4H)-dione	2.38521	7.97927e-09	0.945534	2.43908	4.9374e-08	0.870052	1.02258	0.634205	0.0493342
pos_1160	264.136	(卤)-Abscisic acid	97.8753	2.21967e-07	2.18378	2.05894	1.8344e-10	0.782986	0.0210363	6.23911e-07	1.63019
pos_1164	264.209	Farnesyl Acetate	3.64312	5.07528e-06	1.15125	0.656753	1.68189e-06	0.585026	0.180272	5.96033e-07	1.08137
pos_1175	265.143	Desmethyldoxepin	2.52833	4.30863e-09	0.973825	0.591607	9.65243e-05	0.638098	0.233991	3.48603e-08	0.989227
pos_1177	265.168	Oxprenolol	1.18113	0.0574198	0.312171	0.398858	1.7445e-07	0.873974	0.337692	6.92386e-08	0.852901
pos_1186	266.152	Verrucarol	0.387775	1.90932e-10	0.987605	0.900191	0.0047138	0.260026	2.32142	3.0039e-10	0.756339
pos_1198	267.097	Adenosine	0.651772	0.013669	0.600253	0.485449	0.00168043	0.756386	0.744815	3.83392e-08	0.444947
pos_1200	267.126	6,7-Dimethoxy-1-phenyl-3,4-dihydroisoquinoline	430.033	1.20208e-10	2.50709	176.577	1.39788e-08	2.10585	0.410614	4.09162e-05	0.744766
pos_1207	268.095	Moclobemide	1.35708	0.000206178	0.536393	7.3178	2.90009e-13	1.30369	5.39231	1.26554e-10	1.07121
pos_1212	268.168	2,3-Dicyanospiro[cyclohexane-1,5'-cyclohexano[1,2-e]diazepine]	1.30748	7.0061e-06	0.511474	0.190572	2.57553e-13	1.1894	0.145756	9.16229e-15	1.14806
pos_1222	269.142	N1-(3-Isopropoxyphenyl)-2-methylbenzamide	136.37	5.33863e-19	2.25612	93.9408	1.31395e-18	1.97033	0.688867	8.94508e-08	0.501796
pos_1229	270.089	Retrochalcone	0.212689	1.90281e-08	1.26278	6.25849	7.65752e-08	1.24574	29.4256	7.79963e-14	1.52139
pos_1230	270.089	4-O-Methylpinosylvic acid	4.50127	1.05243e-10	1.2436	459.885	5.54247e-09	2.29388	102.168	4.96904e-08	1.7845
pos_1245	271.121	Higenamine	0.627933	1.40056e-05	0.680236	0.40103	1.66853e-06	0.880744	0.63865	4.46374e-07	0.551029
pos_1246	271.157	Desomorphine	6.38444	3.31139e-07	1.37717	0.0467415	5.14487e-09	1.61836	0.00732116	3.51612e-08	1.83851
pos_1258	273.097	2,5,7-Trimethyl-6-(2-thienylmethyl)-2,6-dihydro-1H-pyrrolo[3,4-d]pyridazin-1-one	2.51879	4.24892e-06	0.95076	1.87344	3.9493e-05	0.699198	0.743784	0.00905791	0.390474
pos_1269	274.084	(5E)-4-Methoxy-5-{methoxy[(2R,3S)-3-phenyl-2-oxiranyl]methylene}-2(5H)-furanone	0.00689364	9.26577e-06	2.32042	1.25236	0.816103	0.0694784	181.669	3.32731e-15	1.88771
pos_1273	274.121	3,4'-Dihydroxy-5,5'-dimethoxybibenzyl or gastropolybenzylol D	0.124185	4.36336e-10	1.46972	9.88582	2.14307e-07	1.39907	79.6055	4.61007e-08	1.7339
pos_1275	274.153	2-(8-Hydroxy-4a,8-dimethyldecahydro-2-naphthalenyl)acrylic acid	0.285576	1.10011e-08	1.13852	6.69336	2.68456e-13	1.27345	23.4382	5.15489e-12	1.47006
pos_1283	275.079	Dimethenamid	0.63974	0.00721958	0.587672	0.0115851	7.96697e-11	1.94918	0.0181091	2.48779e-10	1.65772
pos_1308	276.1	Dihydromethysticin	0.984956	0.724285	0.0436658	83.7215	2.08018e-13	1.94528	85.0002	7.10968e-13	1.74462
pos_1314	276.173	Shogaol	0.832725	0.326088	0.247584	0.44807	0.000589487	0.794969	0.538076	0.0026111	0.604236
pos_1348	278.224	alpha-Linolenic acid	0.949787	0.07257	0.17323	0.573153	1.6629e-08	0.683187	0.603454	4.20521e-07	0.5832
pos_1349	278.224	alpha-Eleostearic acid	0.993695	0.80073	0.0246117	0.570953	2.51253e-07	0.689801	0.574575	3.87408e-09	0.615019
pos_1378	280.153	Mianserin N-oxide	0.114977	9.2353e-15	1.49605	0.25778	3.19831e-10	1.07337	2.24202	2.10647e-08	0.73977
pos_1399	281.112	N6-me-adenosine	0.962863	0.434385	0.0988958	0.363292	1.84313e-08	0.928271	0.377304	1.83272e-08	0.815386
pos_1403	281.126	Saxitoxin	0.377938	8.93674e-08	1.00212	0.320138	1.09761e-07	0.985333	0.847066	1.33831e-06	0.331006
pos_1415	282.147	(4E)-8-Hydroxy-4-(1-hydroxy-2-propanylidene)-10-oxatricyclo[7.2.1.01,5]dodecane-8-carboxylic acid	61.9395	2.97019e-06	2.0761	71.5926	2.50125e-11	1.91108	1.15585	0.743284	0.0703366
pos_1421	283.092	Guanosine	1.20776	0.00566893	0.380416	0.770506	0.000393573	0.437464	0.637964	5.70733e-06	0.538837
pos_1424	283.121	Methyl N-benzoylphenylalaninate	1.85564	2.46648e-09	0.796044	1.07597	0.0101846	0.210481	0.579837	1.22801e-08	0.60784
pos_1425	283.121	(2E)-3-(4-Hydroxyphenyl)-N-[2-(4-hydroxyphenyl)ethyl]acrylamide	15.1324	4.81946e-06	1.68063	41.3116	3.35838e-06	1.79422	2.73001	0.000943553	0.771333
pos_1437	284.083	(+)-L-[S-(4-hydroxybenzyl)] cysteinylglycine	1.17748	0.0286789	0.330047	1.16952	0.020764	0.297541	0.993236	0.896621	0.0166502
pos_1448	285.115	1'-Naphthoyl-2-methylindole	1.12011	0.000257045	0.326155	0.018398	8.83295e-10	1.84645	0.0164251	3.86059e-11	1.6764
pos_1460	286.105	Orcinol glucoside or gastrodin or 4-hydroxybenzyl-β-D-glucopyranoside or 4-methyloxyphenyl-1-O-β-D-glucopyranoside	0.577137	3.96199e-05	0.733023	0.1429	7.18389e-10	1.28662	0.247602	2.67784e-10	0.97392
pos_1461	286.193	Methyldienolone	1.86606	3.28592e-09	0.798347	3.32662	1.98242e-12	1.01195	1.78269	6.69467e-09	0.624398
pos_1475	287.116	Lycorine chloride	0.888616	0.489187	0.152391	0.0699465	2.80192e-08	1.50809	0.078714	2.0747e-06	1.32067
pos_1476	287.116	Lycorine	0.275843	8.68214e-08	1.14019	0.427438	1.63979e-06	0.845836	1.54957	0.00104261	0.507395
pos_1481	287.152	3a-(3,4-Dimethoxyphenyl)-1-methyl-1,2,3,3a,4,5-hexahydro-6H-indol-6-one	0.00415237	7.1583e-07	2.40016	7.4357	7.91112e-05	1.24607	1790.71	7.33349e-11	2.26594
pos_1482	287.152	Galanthamine hydrobromide	0.0157588	1.02563e-11	2.07135	1.15359	0.00114755	0.316337	73.2025	3.75974e-11	1.71321
pos_1484	287.282	Methyl palmitate	1.8954	0.238242	0.387648	2.40466	0.079846	0.546432	1.26868	0.000338128	0.374948
pos_1493	288.173	Estriol	0.360226	4.56133e-11	1.02753	0.57997	1.49912e-09	0.678993	1.61002	1.21028e-09	0.569106
pos_1520	290.09	Indole-3-acetyl-L-aspartic acid	0.429674	1.40545e-05	0.903641	2.08856	5.49473e-06	0.778893	4.86079	2.12609e-06	1.02887
pos_1529	290.225	5alpha-Dihydrotestosterone	2.02731	3.795e-07	0.842723	0.64361	3.59115e-06	0.597369	0.317471	7.03913e-09	0.882744
pos_1543	291.141	(3r,5s)-5-[3-(4-fluorophenyl)-1,2,4-oxadiazol-5-yl]-1-isopropyl-3-pyrrolidinol	1.32404	1.74022e-07	0.532961	1.90002	1.25841e-10	0.738457	1.43502	1.08875e-07	0.493906
pos_1549	292.095	5-Hydroxy-7-(hydroxymethyl)-2-methyl-2-(5-oxotetrahydro-2-furanyl)-2,3-dihydro-4H-chromen-4-one	0.00419859	2.20034e-05	2.48011	24.8216	0.000370528	1.44051	5911.91	1.49009e-07	2.45401
pos_1550	292.109	Coumatetralyl	2.57912	0.000117483	0.975027	1.58526	6.21296e-05	0.606946	0.61465	0.00270406	0.529509
pos_1552	292.204	8-{3-Oxo-2-[(2E)-2-penten-1-yl]-1-cyclopenten-1-yl}octanoic acid	2.51645	3.71776e-10	0.974135	0.211033	2.22944e-12	1.15247	0.0838614	1.40571e-12	1.30275
pos_1553	292.204	12-Oxo phytodienoic acid	1.21259	3.55973e-06	0.434162	0.541107	7.60579e-08	0.718654	0.446242	1.81639e-08	0.740045
pos_1554	292.204	9S,13R-12-Oxophytodienoic acid	1.03176	0.379959	0.0946046	0.448121	1.18182e-09	0.825958	0.434326	1.94788e-10	0.753991
pos_1555	292.24	9(Z),11(E),13(E)-Octadecatrienoic Acid methyl ester	1.30746	0.000163883	0.49626	0.35134	2.37522e-10	0.943467	0.26872	1.22996e-09	0.947392
pos_1568	293.105	Oxaprozin	0.395034	9.00474e-10	0.977588	1.86716	8.93034e-11	0.72829	4.72657	2.77316e-11	1.03019
pos_1585	294.122	Aspartame	0.0962882	1.46117e-14	1.55611	0.780467	2.53182e-05	0.44076	8.10553	4.18591e-14	1.19641
pos_1589	294.22	9-Oxo-10(E),12(E)-octadecadienoic acid	0.894449	0.00147448	0.307346	0.355085	3.85478e-12	0.939198	0.396987	5.79663e-12	0.794074
pos_1590	294.22	9-Oxo-ODE	1.01324	0.344553	0.0641751	0.436161	7.46662e-10	0.84087	0.43046	1.37471e-11	0.758653
pos_1591	294.256	Methyl linoleate	3.08902	1.09911e-05	1.0723	4.58915	6.68787e-11	1.13916	1.48563	0.00439855	0.455485
pos_1598	295.058	N4-Acetylsulfamethoxazole	0.596629	2.39142e-09	0.727693	1.49885	4.1927e-08	0.583772	2.5122	9.85413e-12	0.792882
pos_1605	295.178	Esmolol	0.614488	8.69726e-06	0.696381	0.211747	4.15412e-08	1.15096	0.344592	3.72615e-10	0.85335
pos_1614	296.137	Cryptotanshinone	0.204493	2.13767e-12	1.28019	1.57724	7.83634e-08	0.616249	7.71294	3.14691e-13	1.18181
pos_1616	296.235	(+/-)12(13)-DiHOME	1.30125	0.00172468	0.482034	1.19683	0.0157488	0.321869	0.919758	0.117556	0.165603
pos_1624	297.09	5'-S-Methyl-5'-thioadenosine	0.925086	0.11721	0.196285	1.99598	0.0280754	0.696824	2.15761	0.0200944	0.663679
pos_1626	297.107	2'-O-Methylguanosine	9.42592	1.13109e-12	1.52309	1.94795	9.65006e-08	0.749425	0.206659	4.8187e-09	1.0387
pos_1647	299.041	2-(1,3-Benzodioxol-5-yl)-4-(4-fluorophenyl)-1,3-thiazole	0.547496	0.000894176	0.722342	1.49862	0.00255239	0.535418	2.73722	1.72382e-05	0.796948
pos_1674	300.173	2-Methoxyestrone	3.66944	1.41226e-07	1.14326	0.0694606	2.01787e-08	1.50944	0.0189295	4.74258e-11	1.64876
pos_1696	301.168	Isoxsuprine	1.28685	0.0558066	0.379449	0.190196	3.77246e-06	1.18983	0.1478	1.15826e-06	1.14392
pos_1700	301.262	16-Heptadecyne-1,2,4-triol	1.13767	0.0033503	0.324879	1.29688	0.000462722	0.44811	1.13994	0.0203567	0.245611
pos_1701	301.298	Stearic acid	0.798868	0.072885	0.346823	2.62228	0.000437078	0.887243	3.2825	4.68879e-05	0.874768
pos_1704	302.079	7-Methoxy-5,3',4'-trihydroxyflavanone	1.26518	0.0329071	0.385907	2.52383	2.05255e-06	0.867513	1.99483	8.08348e-06	0.664605
pos_1705	302.079	Hesperetin	4.31704	0.00128166	1.20958	1.0266	0.7941	0.0369406	0.237801	0.00157947	0.975364
pos_1711	302.225	Eicosapentaenoic acid	102.65	2.46755e-14	2.1884	84.8018	6.20324e-13	1.94657	0.826126	0.00389015	0.318561
pos_1721	303.132	D-(-)-Salicin	2.6102	0.119067	0.726745	3.20923	0.0425352	0.828007	1.2295	0.690382	0.155631
pos_1722	303.143	1,5-Dimethyl-2-phenyl-4-(1,4-thiazinan-4-ylmethyl)-2,3-dihydro-1H-pyrazol-3-one	0.915795	0.267	0.184706	1.25927	0.09615	0.330869	1.37506	0.0297275	0.392397
pos_1724	303.147	Scopolamine	0.00396471	1.63084e-09	2.38922	1.12159	0.00121605	0.283355	282.894	1.38394e-09	1.96336
pos_1730	303.158	1-{4-[(2r,3r)-3-(hydroxymethyl)-4-methyl-5-oxo-2-morpholinyl]phenyl}-3-isopropylurea	0.543089	6.13638e-05	0.771636	0.00917757	1.47169e-11	2.00272	0.0168988	3.57252e-15	1.67116
pos_1736	304.085	N-phenyl-5-(4-(trifluoromethyl)phenyl)oxazol-2-amine	1.59856	1.98969e-06	0.683709	2.27275	1.79614e-08	0.832197	1.42175	2.32031e-07	0.483173
pos_1738	304.167	alpha-Zearalanol	0.763358	0.000816641	0.482103	0.23233	1.71655e-10	1.11497	0.304353	1.11324e-08	0.900221
pos_1759	306.076	(-)-Gallocatechin	1.92942	1.63957e-06	0.806222	1.14077	0.0517387	0.253331	0.591249	1.02067e-05	0.581406
pos_1765	306.137	N-Butyl-N'-(2-phenoxyphenyl)urea	1.58333	0.00433123	0.610197	0.0246112	6.48131e-12	1.77681	0.015544	1.39555e-10	1.68831
pos_1767	306.144	[(3S)-3-(5-Methyl-1H-benzimidazol-2-yl)-1-pyrrolidinyl](4-pyridinyl)methanone	0.373156	7.89202e-09	1.00281	0.934167	0.093402	0.178324	2.50342	9.41612e-07	0.786701
pos_1768	306.181	Diisopentyl phthalate	0.902434	0.139073	0.217568	0.311563	3.71476e-08	0.996598	0.345247	1.07213e-06	0.851171
pos_1770	306.256	gamma-Linolenic acid ethyl ester	0.527586	0.0611624	0.584293	0.663444	2.19475e-06	0.576956	1.25751	0.578432	0.130964
pos_1771	306.256	11(Z),14(Z),17(Z)-Eicosatrienoic acid	1.31261	6.19226e-05	0.504495	0.541741	5.58682e-08	0.719622	0.412722	1.12973e-08	0.776427
pos_1774	307.083	L-Glutathione (reduced)	1.17026	0.0384817	0.313332	166.835	7.20088e-11	2.09197	142.563	1.10386e-10	1.84405
pos_1780	307.215	10-Nitrolinoleate	1.26875	0.00101875	0.451413	0.272154	5.70284e-08	1.04346	0.214506	1.21986e-07	1.01893
pos_1781	307.287	Oleoyl ethanolamide	1.09271	0.487797	0.140123	1.50663	0.00456968	0.512859	1.37881	0.00952182	0.393168
pos_1795	308.199	Eicosatetraynoic acid	0.741733	0.00223108	0.518202	0.462263	1.95819e-06	0.798885	0.62322	6.24098e-06	0.556
pos_1796	308.199	2,3-Dinor-8-epi-prostaglandin F2alpha	1.84142	1.63451e-09	0.790358	0.364002	4.82357e-11	0.926567	0.197674	4.60942e-13	1.05265
pos_1798	308.235	Avocadyne 1-acetate	0.166536	5.0302e-05	1.35942	4.24663	0.000102025	1.04693	25.4997	2.33464e-06	1.49254
pos_1808	309.106	N-Acetylneuraminic acid	0.5853	2.19898e-05	0.72409	0.926835	0.109424	0.176014	1.58352	3.1286e-05	0.537815
pos_1813	309.158	Sinapine	0.114168	2.89933e-11	1.49657	2.69042	5.3273e-06	0.912612	23.5654	9.86602e-11	1.47064
pos_1814	309.303	N,N-Dimethylsphingosine	1.04695	0.753491	0.0701968	1.4212	0.0198061	0.442553	1.35747	0.0303951	0.357943
pos_1881	313.131	(S)-Dibenzyl 2-aminosuccinate	0.409785	0.012687	0.786036	0.727831	0.782854	0.0879792	1.77613	0.0787548	0.52575
pos_1882	313.131	Laetanine	0.485771	0.00103772	0.797208	0.146065	4.54189e-07	1.2654	0.300687	4.39111e-06	0.880699
pos_1883	313.131	Norisoboldine	1.20202	0.00743035	0.374407	0.558983	2.4745e-06	0.699758	0.465038	3.5719e-06	0.720517
pos_1889	314.163	N-{4-[(2r,3r)-3-(hydroxymethyl)-4-methyl-5-oxo-2-morpholinyl]phenyl}cyclopentanecarboxamide	7.39406	1.3429e-10	1.43385	0.0656429	2.19689e-10	1.52527	0.00887779	1.71981e-13	1.79911
pos_1890	314.186	Kahweol	1.33452	7.56891e-05	0.521626	1.17119	0.000757207	0.33542	0.877608	0.0109448	0.255268
pos_1902	315.132	Neosaxitoxin	0.852552	0.00275787	0.360395	1.15201	0.0237496	0.282882	1.35125	0.0002839	0.428754
pos_1904	315.147	Cephalotaxine	0.938994	0.253269	0.150886	0.0556144	1.13245e-14	1.57048	0.0592276	9.6043e-13	1.39075
pos_1909	315.169	4-(4-{5-[(2s)-1-methyl-2-pyrrolidinyl]-1,2,4-oxadiazol-3-yl}-2-pyridinyl)morpholine	0.611364	0.24243	0.363712	1.62575	0.0539611	0.726343	2.65922	0.0208529	0.782172
pos_1910	315.183	25D-NBOMe	0.429158	5.42232e-09	0.930327	0.108823	8.81527e-13	1.37594	0.253573	5.51949e-12	0.96765
pos_1921	316.128	Spiro(indan-N-thiomorpholinomethylpyrrolidine-2',5'-dione)	1.12965	0.544159	0.254197	3.8692	0.074624	0.739665	3.42515	0.00881085	0.893856
pos_1933	317.163	6beta-Hydrocodol N-oxide	0.00438741	3.09848e-07	2.38327	6.42396	9.47783e-06	1.21082	1464.18	3.06747e-09	2.23717
pos_1936	317.235	Drofenine	1.02811	0.34909	0.0932407	1.42463	8.54355e-08	0.543288	1.38568	7.44961e-07	0.463468
pos_1937	317.274	(2e,4e,9z)-1-(piperidin-1-yl)hexadeca-2,4,9-trien-1-one	1.4462	0.103659	0.416607	2.03977	0.0049006	0.667549	1.41043	0.0439238	0.367731
pos_1938	317.293	2-Amino-1,3,4-octadecanetriol	0.656542	0.000518796	0.615681	1.24164	0.023529	0.364421	1.89119	5.77013e-05	0.629829
pos_1945	318.126	(4E)-1,7-Bis(4-hydroxyphenyl)-4-hepten-3-one	2.36383	3.32231e-06	0.938249	0.645525	2.72609e-05	0.596089	0.273084	3.55344e-09	0.938373
pos_1949	318.183	Coenzyme Q2	0.131418	1.112e-15	1.44947	0.417986	2.43578e-09	0.859708	3.18057	6.70287e-10	0.889149
pos_1971	320.121	Mycophenolic acid	0.36035	8.87515e-07	1.01599	1.70662	0.000250246	0.654237	4.73601	1.27919e-08	1.02532
pos_1978	320.174	N-{4-[(2r,3r)-3-(hydroxymethyl)-4-methyl-5-oxo-2-morpholinyl]phenyl}-2,2-dimethylpropanamide	2.83679	2.44718e-07	1.02365	0.886465	0.0642174	0.253067	0.312488	4.89028e-06	0.889786
pos_1982	320.235	(3S)-3-Methyl-5-[(1S,8aR)-2,5,5,8a-tetramethyl-4-oxo-1,4,4a,5,6,7,8,8a-octahydro-1-naphthalenyl]pentanoic acid	0.371388	4.07138e-12	1.01141	1.20748	0.00481477	0.364455	3.25126	4.9455e-08	0.89668
pos_1988	321.099	Berberrubine	1.08304	0.255799	0.167638	2.85764	6.64503e-08	0.936424	2.63853	1.49552e-07	0.80749
pos_1989	321.114	25C-NBOH	2.01607	4.4893e-06	0.826133	2.24447	2.77861e-06	0.810062	1.11329	0.202812	0.173149
pos_1994	321.267	alpha-Linolenoyl ethanolamide	0.644604	0.000193531	0.630956	0.200618	1.08284e-10	1.16761	0.311227	5.2839e-08	0.887468
pos_1995	322.066	N'2-{2-[(4-Chlorophenyl)thio]ethanimidoyl}-1-methyl-1H-pyrrole-2-carbohydrazide	0.695349	2.45761e-06	0.599497	1.97888	4.62162e-10	0.760974	2.84589	3.26295e-09	0.843883
pos_1997	322.121	Neobavaisoflavone	2.45198	5.44141e-07	0.944631	3.68958	4.2624e-08	1.04541	1.50474	0.000644757	0.488215
pos_2003	322.251	15-oxoede	1.46741	0.100197	0.541044	0.501242	0.00092577	0.743505	0.341582	0.00491012	0.847935
pos_2014	323.21	n-Pentyl isopentyl phthalate	0.632862	0.000266532	0.649992	0.311813	2.37681e-06	0.993284	0.492703	1.34029e-06	0.690194
pos_2015	323.282	Linoleoyl ethanolamide	0.999533	0.973238	0.00558749	1.52695	3.12904e-06	0.585062	1.52766	4.12634e-05	0.516101
pos_2017	324.1	Prazepam	2.38028	3.01591e-06	0.92796	34.32	2.10971e-06	1.74553	14.4185	5.60892e-06	1.35325
pos_2025	324.132	{(3s)-3-[5-(1-methyl-1h-imidazol-5-yl)-1,3,4-oxadiazol-2-yl]-1-pyrrolidinyl}(4-pyridinyl)methanone	0.141053	8.70549e-11	1.42353	1.44436	0.0239475	0.485675	10.2399	5.34879e-06	1.26204
pos_2031	324.194	15-(tert-Butyl)-2,3,5,6,8,9,11,12-octahydro-1,4,7,10,13-benzopentaoxacyclopentadecine	6.41623	7.74131e-08	1.37527	0.421986	7.45234e-05	0.847276	0.0657685	1.96756e-10	1.3653
pos_2041	325.147	N-(4-{[(4ar,7as)-4-methyl-3-oxohexahydropyrrolo[3,4-b][1,4]oxazin-6(2h)-yl]methyl}phenyl)acetamide	5.98156	4.00679e-11	1.35819	26.5688	3.43716e-13	1.67351	4.44179	5.00962e-10	1.00646
pos_2042	325.153	Monocrotaline	3.5528	3.32744e-08	1.13596	0.917247	0.373858	0.140396	0.258176	2.78231e-07	0.952431
pos_2043	325.153	Ofloxacin impurity E	1.55413	0.000711861	0.651368	0.805946	0.000201612	0.407812	0.518584	3.58777e-05	0.656713
pos_2046	325.174	Cycloxydim	3.59824	2.41043e-15	1.15103	8.06374	1.61626e-09	1.33545	2.24103	4.46541e-07	0.741022
pos_2065	327.132	Picrotin	0.936891	0.38257	0.132793	0.675986	0.0001356	0.544696	0.72152	0.00132711	0.427202
pos_2067	327.147	Boldine	2.29072	7.34286e-06	0.910661	0.154498	2.26501e-09	1.2628	0.0674453	8.14957e-08	1.35988
pos_2068	327.147	L-Stepholidine	1.1721	0.00763131	0.350124	0.0346805	2.64689e-12	1.69513	0.0295883	2.69455e-10	1.55321
pos_2072	327.241	9-Nitrooleate	1.87241	7.27556e-07	0.789811	0.392852	2.42719e-07	0.889565	0.209811	1.64358e-10	1.03345
pos_2086	329.159	6beta-naloxol	0.201981	7.04976e-09	1.28593	2.8352	2.82038e-08	0.934929	14.0369	1.28196e-09	1.3452
pos_2087	329.163	Sinomenine	0.323983	0.000372668	1.0621	0.0260331	1.87137e-06	1.77328	0.0803532	6.80196e-10	1.31398
pos_2105	330.183	(1r,4as)-7-(2-hydroxypropan-2-yl)-1,4a-dimethyl-9-oxo-3,4,10,10a-tetrahydro-2h-phenanthrene-1-carboxylic acid	1.33618	1.97826e-08	0.542784	1.69639	1.37343e-10	0.669812	1.26958	2.48228e-07	0.398738
pos_2124	332.09	Isosulochrin	1.32519	2.91656e-05	0.519724	0.460009	1.06957e-09	0.810624	0.347128	1.69753e-10	0.848483
pos_2127	332.196	Prostaglandin k2	1.43303	9.0336e-05	0.579585	0.500816	4.92537e-07	0.764396	0.34948	4.01643e-07	0.846601
pos_2136	333.132	gastropolybenzylol H	0.244168	3.37566e-08	1.19639	5.84894	1.06309e-10	1.22451	23.9546	7.34209e-11	1.47128
pos_2150	334.066	(2S,3S)-3,5,7-Trihydroxy-6-methyl-2-(3,4,5-trihydroxyphenyl)-2,3-dihydro-4H-chromen-4-one	3.88667	7.05585e-10	1.18425	2.70072	3.25764e-11	0.91915	0.694867	4.53108e-07	0.494687
pos_2155	334.153	(4ar,7ar)-6-(1,3-benzodioxol-5-ylmethyl)-4-(2-methoxyethyl)hexahydropyrrolo[3,4-b][1,4]oxazin-3(2h)-one	1.19875	0.00142574	0.394664	0.687188	1.8411e-07	0.55767	0.573252	4.03251e-07	0.611293
pos_2162	334.212	15-keto Prostaglandin E1	0.872794	0.00783656	0.327932	0.509694	1.77767e-10	0.757143	0.58398	8.58887e-07	0.601487
pos_2163	334.212	8-iso-15-keto prostaglandin f2alpha	1.11389	0.0516146	0.253688	0.476902	1.78361e-08	0.790835	0.42814	5.17685e-08	0.758848
pos_2164	334.212	(3E)-3-(Hydroxymethyl)-2-oxo-5-[(1S,8aS)-5,5,8a-trimethyl-2-methylenedecahydro-1-naphthalenyl]-3-pentenoic acid	0.616584	1.43768e-05	0.689685	0.735962	0.00175692	0.456281	1.19361	0.0192912	0.291581
pos_2171	334.251	(+/-)-CP 47,497-C7-Hydroxy metabolite	2.47878	6.48355e-08	0.95755	0.374472	1.41976e-06	0.897255	0.151071	5.21974e-09	1.13043
pos_2174	335.116	Berberine	0.79492	0.000357726	0.452827	1.32454	6.18558e-05	0.468153	1.66626	1.8307e-07	0.583789
pos_2211	336.16	6-Benzyl-2-(tert-butyl)-6,7-dihydro-4H-pyrazolo[1,5-a]pyrrolo[3,4-d]pyrimidine-5,8-dione	1.0032	0.986731	0.0022412	1.92981	2.90473e-07	0.737715	1.92364	1.5349e-08	0.663574
pos_2212	336.205	Acebutolol	2.63831	1.36771e-08	0.997185	0.0950304	2.61877e-14	1.41736	0.0360195	3.24327e-13	1.50856
pos_2213	336.23	Prostaglandin E1	0.423474	0.0267806	0.927697	0.848069	0.32289	0.348638	2.00265	0.00328717	0.645499
pos_2214	336.23	Prostaglandin B1	0.412894	0.000512206	0.908453	0.702517	0.0551155	0.430819	1.70144	0.00157156	0.546066
pos_2215	336.23	15-keto prostaglandin f1alpha	0.396189	1.56467e-07	0.976197	1.00646	0.928561	0.0110922	2.54034	1.15027e-09	0.797204
pos_2216	336.23	Prostaglandin h1	0.59584	2.0758e-08	0.725321	1.53936	5.51111e-08	0.600529	2.58351	7.42077e-11	0.804164
pos_2226	337.261	(5epsilon,9epsilon,16epsilon)-17-Hydroxykauran-19-oic acid	0.966122	0.420602	0.0996817	0.659125	2.72619e-05	0.585464	0.682238	1.42011e-07	0.50662
pos_2231	338.1	4-Methylumbelliferyl-alpha-D-glucopyranoside	0.00866975	1.95202e-08	2.2234	2.21662	0.00166742	0.749684	255.674	4.25179e-14	1.94769
pos_2237	338.199	Methyl ibogamine-18-carboxylate	0.595103	7.09917e-07	0.724183	0.641255	2.08827e-06	0.603997	1.07755	0.0458804	0.173193
pos_2239	338.282	Arachidonic acid ethyl ester	4.63342	6.76207e-10	1.25686	10.3203	4.17767e-11	1.41109	2.22736	3.51882e-07	0.728001
pos_2250	339.147	Papaverine HCl	1.60305	0.000671884	0.637833	1.01644	0.934446	0.0134257	0.634066	0.000199725	0.531974
pos_2278	341.184	Fenethylline	1.06061	0.96646	0.0120015	0.347989	0.000439482	0.935126	0.328103	2.30743e-10	0.87024
pos_2281	342.116	Lactose or saccharose	0.899959	0.201923	0.214144	0.85908	0.156298	0.235916	0.954577	0.670056	0.0611886
pos_2298	343.142	N1-(2-{[(Benzylamino)carbothioyl]amino}ethyl)-2-(4-hydroxyphenyl)acetamide	0.609445	0.176136	0.424064	0.204651	7.72062e-09	1.15842	0.335799	0.00414929	0.827082
pos_2300	343.142	N1-Phenethyl-2-[3-(4-hydroxyphenyl)propanoyl]hydrazine-1-carbothioamide	0.479778	0.00284031	0.819843	0.145715	3.62438e-05	1.28085	0.303713	1.73441e-07	0.899049
pos_2340	345.158	Tretoquinol	1.0135	0.76601	0.0807039	0.0600463	2.13423e-05	1.5568	0.0592462	3.64287e-08	1.39177
pos_2355	347.062	Adenosine 5 monophosphate	0.374899	1.65223e-06	0.990087	0.859677	0.077983	0.281183	2.29309	7.12315e-06	0.74263
pos_2356	347.062	Adenosine 5'-monophosphate	0.432282	5.82876e-05	0.909875	0.411767	3.91572e-05	0.851468	0.952541	0.490923	0.0853592
pos_2364	347.158	4-(2-Hydroxyethyl)-2-methoxyphenyl beta-D-glucopyranoside	0.251383	2.49196e-10	1.19488	0.761061	8.23512e-05	0.469484	3.0275	6.59158e-11	0.869448
pos_2375	348.111	2-[(2s,3r,4s,5r)-5-(aminomethyl)-3,4-dihydroxytetrahydro-2-furanyl]-n-(4-methoxybenzyl)acetamide	1.24232	5.09401e-05	0.45035	0.00742081	9.08464e-14	2.04607	0.00597335	4.59455e-13	1.87194
pos_2387	348.191	2,3-dinor-11beta-prostaglandin f2alpha	0.841492	0.0726727	0.32761	0.437913	2.85781e-05	0.823565	0.520401	1.70961e-07	0.658647
pos_2390	349.11	Ampicillin	1.23949	0.38566	0.212805	0.211329	2.37841e-05	1.13548	0.170497	9.73056e-07	1.08818
pos_2399	349.168	1-{(1s,2s,3s,4r,5r)-3-hydroxy-4-[(2-methoxyethyl)amino]-6,8-dioxabicyclo[3.2.1]oct-2-yl}-3-(3-methoxyphenyl)urea	5.15762	4.98421e-12	1.30174	0.354303	4.96432e-11	0.938886	0.068695	6.44137e-14	1.35405
pos_2402	349.298	5(Z),8(Z),11(Z)-Eicosatrienoic acid ethanolamide	0.592108	0.00193495	0.692123	0.0789695	2.41504e-07	1.47379	0.13337	1.03659e-11	1.17279
pos_2404	350.04	Aflatoxin G1	4.86881	1.8779e-08	1.27938	0.737742	1.40679e-05	0.494915	0.151524	1.56457e-10	1.13563
pos_2406	350.115	5-[3-(tert-Butyl)-1-(3-methylbenzyl)-1H-pyrazol-5-yl]-1,3,4-oxadiazole-2-thiol	9.75389	1.12123e-11	1.53237	39.2518	1.06911e-13	1.76976	4.02422	1.34146e-09	0.972792
pos_2415	350.207	delta 17-6-keto prostaglandin f1alpha	0.740882	0.19155	0.475263	0.337304	0.0193874	0.818914	0.455273	0.0439053	0.541921
pos_2416	350.207	Andrographolide	1.5452	0.00114954	0.60879	0.496385	2.98174e-05	0.748798	0.321244	1.25806e-08	0.874095
pos_2432	351.125	Adinazolam	0.515663	0.00140006	0.768774	0.220028	3.97314e-06	1.12039	0.42669	1.38933e-05	0.73508
pos_2434	351.147	Palmatine	0.392559	0.0010412	0.94983	0.0138625	5.6615e-08	1.91676	0.0353132	1.91521e-11	1.50956
pos_2449	352.092	Sesamolin	2.87789	3.81931e-09	1.041	0.658074	9.75813e-05	0.567779	0.228666	1.32208e-09	0.999463
pos_2456	352.223	6-Ketoprostaglandin F1alpha	0.959164	0.684873	0.0666719	0.627659	4.87841e-07	0.619348	0.654381	0.000771041	0.511833
pos_2480	353.199	Pipenzolate	0.0575466	6.42529e-13	1.71794	4.22979	1.68987e-11	1.10854	73.502	4.29864e-12	1.71474
pos_2484	353.256	15-epi prostaglandin a1	2.82877	4.04906e-08	1.02765	0.935367	0.250258	0.146008	0.330662	4.28887e-08	0.865721
pos_2487	353.257	5-(4-Carboxy-3-methylbutyl)-1,4a-dimethyl-6-methylenedecahydro-1-naphthalenecarboxylic acid	2.05269	1.429e-05	0.837795	0.53502	3.02244e-05	0.712884	0.260643	6.11904e-11	0.956885
pos_2493	354.095	Flumioxazin	1.0635	0.320401	0.140582	3.3779	2.64689e-06	1.01054	3.17622	4.19168e-06	0.880395
pos_2495	354.132	2-{[(3-{[5-(4-fluorophenyl)-1,2-oxazol-3-yl]methyl}-3-oxetanyl)amino]methyl}phenol	0.560599	0.000387489	0.717013	1.59986	5.32195e-05	0.603637	2.85384	1.04975e-05	0.825657
pos_2500	354.277	1-Linoleoyl glycerol	1.85068	9.17764e-09	0.792328	1.11794	0.00704176	0.26453	0.604068	6.25912e-09	0.583614
pos_2520	355.272	(+/-)5(6)-dihet	1.56724	0.000117291	0.663008	0.616085	6.39837e-09	0.639519	0.393102	2.55493e-06	0.796292
pos_2523	355.272	(+/-)11(12)-dihet	2.4677	0.000224935	0.900569	0.330017	2.1766e-05	0.941493	0.133735	1.13742e-07	1.1628
pos_2537	356.293	Monoolein	0.970246	0.982909	0.00398049	1.33808	0.000765742	0.456739	1.37912	0.0566127	0.346027
pos_2545	357.142	Carabersat	4.52881	2.882e-11	1.24789	0.80576	0.258217	0.238768	0.177919	4.48979e-05	1.05775
pos_2574	358.308	1-Stearoylglycerol	1.35303	0.287551	0.350207	1.50635	0.161984	0.365823	1.11332	0.999133	0.000180572
pos_2593	360.106	Glucosyringic acid	0.286489	2.11778e-07	1.12101	20.3056	4.40333e-10	1.59863	70.8773	8.10866e-12	1.70528
pos_2600	360.228	Cannabigerolic acid	0.131411	9.14104e-06	1.41457	0.148618	1.95822e-10	1.2715	1.13094	0.605598	0.0978159
pos_2608	361.153	Diosbulbin B	0.898876	0.0116178	0.277905	0.0437887	2.88157e-13	1.63512	0.0487149	1.16779e-11	1.43879
pos_2617	362.137	gastrodin B	9.1583	6.44539e-07	1.51401	4.53823	3.0771e-06	1.13208	0.495532	0.000403373	0.644745
pos_2641	364.076	2-(tert-Butyl)-6-[(4-chlorophenyl)sulfonyl]pyrazolo[1,5-a]pyrimidin-7-amine	1.17707	0.193426	0.296815	1.78413	3.75851e-05	0.688547	1.51574	0.0320435	0.413814
pos_2642	364.097	D-(+)-Maltose	0.5056	3.36635e-05	0.824838	0.962531	0.643211	0.0721578	1.90374	1.18147e-05	0.651986
pos_2647	364.163	gastrotribenzins C/D/E/F	3.49092	4.51279e-05	1.12256	0.313515	1.00224e-06	0.976462	0.0898087	1.12226e-07	1.27933
pos_2648	364.163	gastropolybenzylol E or ethyl 4-[4′-(4″-hydroxybenzyloxy)benzyloxy]benzyl ether or 4-{{4-[4-(methoxymethyl) phenoxy]benzyl}oxy}benzyl methyl ether	1.34845	0.00955808	0.470655	0.152059	6.80192e-10	1.26343	0.112766	8.42464e-10	1.21914
pos_2649	364.189	Rubescensin A	2.89459	6.47356e-12	1.0473	1.30752	3.78866e-06	0.465556	0.451711	1.2079e-10	0.7355
pos_2650	365.101	N-[4-(4,5-Dihydro-1,3-oxazol-2-yl)phenyl]-N'-[4-(trifluoromethoxy)phenyl]urea	0.459542	8.1068e-08	0.889465	1.28481	0.0346	0.383133	2.79584	4.18306e-05	0.829658
pos_2652	365.105	Amoxicillin	2.99943	4.31865e-05	1.03462	0.465982	0.000151465	0.790166	0.155357	1.18616e-05	1.12996
pos_2657	365.163	Dehydrocorydaline	3.03404	0.00224584	1.0379	0.0409259	1.46057e-09	1.65297	0.0134889	5.24883e-06	1.72723
pos_2663	366.108	UK-416244	3.38975	2.70417e-08	1.11823	0.449144	4.32019e-06	0.807063	0.132501	5.23532e-10	1.17057
pos_2679	367.153	N-(4-{(r)-hydroxy[(3r)-5-oxo-4-(3-pyridinylmethyl)-3-morpholinyl]methyl}phenyl)-2-methoxyacetamide	0.0863955	4.20153e-09	1.58834	0.0297984	8.53936e-11	1.73051	0.344907	6.15107e-08	0.844688
pos_2682	367.153	N-{4-[(2r,3r)-3-(hydroxymethyl)-5-oxo-4-(3-pyridinylmethyl)-2-morpholinyl]phenyl}-2-methoxyacetamide	0.469845	1.04357e-05	0.873797	0.118877	2.81396e-08	1.34836	0.253013	3.85329e-12	0.969134
pos_2694	368.174	N-{4-[(2r,3r)-3-(hydroxymethyl)-4-methyl-5-oxo-2-morpholinyl]phenyl}-3-phenylpropanamide	1.02573	0.652263	0.0603145	1.03677	0.5649	0.0787629	1.01075	0.836882	0.0244226
pos_2695	368.174	Uncarine E	0.584074	8.24377e-09	0.741009	0.0068648	6.27426e-19	2.06316	0.0117533	9.32022e-18	1.74462
pos_2699	368.197	1-methyl-2-{(3s)-1-[4-(2-pyridinyl)benzyl]-3-pyrrolidinyl}-1h-benzimidazole	1.08127	0.276694	0.167706	0.82439	0.0116899	0.339648	0.762427	0.00262803	0.384042
pos_2701	368.218	N-({(2R,4S,5R)-5-[3-(2-Methoxyphenyl)-1-methyl-1H-pyrazol-5-yl]-1-azabicyclo[2.2.2]oct-2-yl}methyl)acetamide	1.80733	0.000695069	0.717161	0.536772	0.000734032	0.70349	0.296997	1.9824e-07	0.909319
pos_2714	370.16	N-{4-[(2r,3r)-3-(hydroxymethyl)-4-isopropyl-5-oxo-2-morpholinyl]phenyl}-2-pyrazinecarboxamide	43.5735	5.16136e-11	1.97661	12.217	1.01639e-09	1.46137	0.280377	1.68007e-07	0.920012
pos_2728	372.121	Sinensetin	2.62706	4.84648e-06	0.980364	4.51372	6.82703e-08	1.12455	1.71816	7.87562e-07	0.598603
pos_2729	372.121	Tangeritin	0.12906	1.31483e-11	1.45367	0.244224	6.28199e-12	1.0963	1.89233	9.74706e-07	0.651847
pos_2730	372.121	Tangeretin	4.85938	1.08243e-09	1.2754	1.00399	0.978653	0.00316099	0.206608	8.07103e-08	1.03838
pos_2738	372.169	N-({(2r,3s,4r,5s)-3,4-dihydroxy-5-[2-(isopropylamino)-2-oxoethyl]tetrahydro-2-furanyl}methyl)-4-methylbenzamide	0.0965178	2.20699e-11	1.55289	0.127306	3.6546e-08	1.32694	1.31899	0.00253131	0.396248
pos_2751	373.139	Prochlorperazine or N6-(4-hydroxyzenzyl) adenosine	0.911588	0.00119963	0.281509	0.0964754	7.46384e-12	1.41248	0.105832	1.97611e-10	1.23913
pos_2760	373.189	MAM-2201	2.01958	1.47759e-08	0.849691	0.0580245	3.90666e-17	1.55973	0.028731	6.25194e-13	1.5594
pos_2771	374.123	N-{4-[(2r,3r)-3-(hydroxymethyl)-4-isopropyl-5-oxo-2-morpholinyl]phenyl}-2-methoxyacetamide	0.850299	0.00576081	0.353236	2.34981	8.21218e-10	0.850668	2.76352	2.23657e-09	0.829747
pos_2772	374.137	Diffractic acid	2.09009	1.93623e-07	0.860344	29.8915	2.19636e-11	1.7037	14.3015	1.99498e-10	1.34909
pos_2782	374.171	2-[(2S,3R,4S,5R)-5-{[(4-Fluorobenzyl)amino]methyl}-3,4-dihydroxytetrahydro-2-furanyl]-N-phenylacetamide	0.595132	3.72526e-06	0.718994	0.136661	4.18093e-14	1.30386	0.229631	1.44872e-08	1.00308
pos_2783	374.209	Methylprednisolone	0.347195	7.46756e-12	1.0449	0.775619	4.95631e-06	0.455232	2.23396	1.92941e-10	0.739839
pos_2784	374.256	[(3r,4s)-1-(3,3-dimethylbutanoyl)-3-{2-[methyl(phenyl)amino]ethyl}-4-piperidinyl]acetic acid	0.144014	6.9716e-12	1.41538	0.909486	0.060369	0.215409	6.31526	5.77845e-13	1.12214
pos_2799	375.205	7-(3,4-Dihydroxyphenyl)-1-(4-hydroxyphenyl)-3-heptanyl acetate	1.02482	0.787797	0.0418088	1.58334	0.000199199	0.593548	1.545	5.52068e-06	0.529746
pos_2806	376.078	N'1-[(2,2-dimethyl-3,4-dihydro-2h-chromen-6-yl)methylidene]-2,3-dichlorobenzene-1-carbohydrazide	0.268478	2.04645e-06	1.14323	1.49117	0.0242121	0.471038	5.55417	4.88752e-07	1.06954
pos_2808	376.138	5-Chloro THJ 018	1.27494	3.0896e-05	0.482355	1.86383	3.15931e-08	0.724977	1.4619	1.9525e-06	0.497858
pos_2809	376.159	3-(4-Methoxyphenyl)-N-(1-naphthyl)-3-(propylamino)-2-propenethioamide	1.66525	1.00112e-09	0.722722	2.33064	2.12072e-11	0.848822	1.39957	1.46308e-07	0.473427
pos_2810	376.204	Estradiol benzoate	0.368184	7.98352e-06	1.00543	0.721401	0.00604702	0.474433	1.95935	9.91233e-08	0.669438
pos_2811	376.223	5-trans prostaglandin F2beta	0.358292	4.59889e-07	1.01686	1.22454	0.0343147	0.325305	3.41771	2.42486e-08	0.910179
pos_2830	378.093	2-[(2-Oxo-2-{4-[4-(trifluoromethyl)-2-pyrimidinyl]-1,4-diazepan-1-yl}ethyl)sulfanyl]acetic acid	20.4469	1.78747e-16	1.7677	16.091	1.13904e-15	1.54077	0.786965	1.02924e-05	0.390811
pos_2853	380.124	(3S,4R,8R,9E)-10-Methyl-5-methylene-6,14-dioxo-7,13-dioxatricyclo[10.2.1.04,8]pentadeca-1(15),9-dien-3-yl (2Z)-2-methyl-2-butenoate	5.03318	1.85137e-07	1.27768	0.379332	6.2013e-06	0.895466	0.0753663	5.14862e-12	1.32803
pos_2863	381.164	Zeatin-7-N-glucoside	2.61812	2.0087e-05	0.966404	4.37961	4.81785e-07	1.10901	1.67281	0.00385918	0.519408
pos_2867	381.169	N-{4-[(2r,3r)-4-(2-aminoethyl)-3-(hydroxymethyl)-5-oxo-2-morpholinyl]phenyl}-4-methoxybenzamide	0.313254	9.68347e-05	1.06674	0.0128435	5.68247e-07	1.93388	0.0410004	7.9035e-08	1.48066
pos_2869	381.179	(3aR,4S,6R,11aR)-6,9-Dihydroxy-6,10-dimethyl-3-methylene-2,7-dioxo-2,3,3a,4,5,6,7,8,9,11a-decahydrocyclodeca[b]furan-4-yl methacrylate	1.33054	0.664478	0.136719	0.915191	0.383723	0.25072	0.687834	0.00115983	0.476757
pos_2882	382.189	N-{4-[(2r,3r)-3-(hydroxymethyl)-4-isobutyl-5-oxo-2-morpholinyl]phenyl}cyclobutanecarboxamide	3.02035	1.44032e-05	1.04623	0.725624	0.0036333	0.466133	0.240245	5.03546e-06	0.979464
pos_2886	383.115	4-[(Dimethylamino)methylidene]-2-[2-(4-methoxyphenoxy)-5-nitrophenyl]-4,5-dihydro-1,3-oxazol-5-one	2.80587	0.000100925	1.00117	0.132579	9.64227e-07	1.31385	0.0472507	2.56908e-12	1.44528
pos_2887	383.158	AH 8507	0.386721	1.42194e-06	0.980743	2.54183	2.96173e-10	0.890822	6.57278	2.3568e-09	1.1319
pos_2896	384.132	3-(5-{(3s)-1-[4-(methylsulfonyl)benzyl]-3-pyrrolidinyl}-1,3,4-oxadiazol-2-yl)pyridine	1.57004	0.000585716	0.632676	0.981694	0.689745	0.0576119	0.625266	4.98338e-06	0.559775
pos_2925	386.173	Bis(methylbenzylidene)sorbitol	1.02631	0.556743	0.0752606	1.38436	0.000563416	0.498772	1.34887	0.00101666	0.413547
pos_2928	386.194	3-Hydroxy-3,5,5-trimethyl-4-(3-oxo-1-buten-1-ylidene)cyclohexyl beta-D-glucopyranoside	0.177186	2.04652e-06	1.33665	8.40007	3.47071e-08	1.33703	47.4083	8.51332e-08	1.62787
pos_2960	388.225	2,4-Dihydroxy-6-(hydroxymethyl)-3-[(6-hydroxy-1,2,5,5-tetramethyl-1,2,3,4,4a,5,6,7-octahydro-1-naphthalenyl)methyl]benzaldehyde	0.641566	3.83169e-07	0.666769	0.961971	0.321492	0.101114	1.49941	1.47722e-06	0.514563
pos_2967	389.133	4-hydroxybenzyl guanosine	0.951283	0.546809	0.116521	0.222374	2.79515e-06	1.12871	0.233762	8.41833e-10	0.993945
pos_2972	389.163	Benzamidenafil	1.67642	1.30227e-06	0.718295	0.466975	2.43216e-08	0.799183	0.278555	2.93416e-10	0.932166
pos_2975	389.169	Eleutheroside B/Syringin	0.48749	0.0100673	0.763229	1.24952	0.556671	0.14834	2.56316	0.000277193	0.747935
pos_2984	390.132	Polydatin	1.25007	0.00019279	0.456502	5.95271	2.93454e-08	1.23408	4.76191	3.22686e-09	1.03159
pos_2990	390.238	15-Deoxy-delta 12,14-prostaglandin J2-2-glycerol ester	1.59457	0.174198	0.409174	0.178827	0.000358347	1.19869	0.112147	2.32733e-08	1.22044
pos_3008	392.035	N-(2,4-Dichlorophenyl)-N-ethyl-6-methoxy-4-(trifluoromethyl)nicotinamide	2.30867	1.75408e-07	0.917299	1.37043	0.000323024	0.487297	0.5936	1.93289e-05	0.585326
pos_3015	392.199	Kanzonol C	3.13378	1.59491e-06	1.08193	0.0470878	6.5392e-16	1.61575	0.0150259	1.26159e-09	1.69668
pos_3040	394.067	Diflufenican	16.7299	5.10053e-15	1.70732	15.7944	5.60186e-12	1.53504	0.94408	0.0518096	0.153184
pos_3048	394.272	2-(14,15-Epoxyeicosatrienoyl) glycerol	0.679384	7.81698e-08	0.625025	1.54895	1.47099e-05	0.599653	2.27994	1.5251e-07	0.747348
pos_3052	395.115	Rimethylcitryl-β-D-galactopyranoside	1.16614	0.271105	0.224118	3.64035	2.99573e-06	1.0236	3.12171	1.61605e-07	0.871196
pos_3058	395.244	(2S)-2-[(2R)-7-(2-Methoxyethoxy)-5,8-dimethyl-1,2,3,4-tetrahydro-2-naphthalenyl]-1-(1-piperidinyl)-1-propanone	1.43717	0.000136018	0.59389	1.22463	0.00295414	0.382117	0.852112	0.0225774	0.267267
pos_3061	396.103	Methyl N-(1-phenylethyl)-[4-(4-chlorophenoxy)anilino]methanimidothioate	0.0292208	2.96511e-15	1.91208	1.38265	1.53775e-05	0.508443	47.3174	1.03013e-15	1.62497
pos_3071	397.183	(1r,9s)-11-(1-benzofuran-2-ylmethyl)-5-(3-pyridinyl)-7,11-diazatricyclo[7.3.1.02,7]trideca-2,4-dien-6-one	1.71546	3.86501e-06	0.728889	0.0921986	6.64028e-12	1.42691	0.0537457	5.84378e-11	1.41507
pos_3073	397.183	(1r,9s)-11-[(dimethylamino)acetyl]-5-[4-(methylsulfanyl)phenyl]-7,11-diazatricyclo[7.3.1.02,7]trideca-2,4-dien-6-one	0.196559	0.00277892	1.15067	0.289632	2.17857e-08	1.02209	1.47351	0.414161	0.217656
pos_3101	400.152	5,6,7-Trimethoxy-2-(2,3,4-trimethoxybenzylidene)indan-1-one	0.00702923	3.04591e-08	2.27018	1.23366	0.167478	0.262521	175.504	4.83533e-18	1.88123
pos_3105	400.164	4-{[(3s)-3-(5-benzyl-1,3,4-oxadiazol-2-yl)-1-pyrrolidinyl]methyl}-n,n-dimethylaniline	2.20152	7.12411e-05	0.857607	2.97717	2.41248e-05	0.934149	1.35233	0.0542283	0.35051
pos_3113	400.236	{(3r,4s)-1-(2,2-dimethylpropanoyl)-3-[(6-methoxy-3,4-dihydro-1-isoquinolinyl)methyl]-4-piperidinyl}acetic acid	1.48184	0.0263764	0.533299	0.0231552	6.83518e-11	1.79355	0.015626	3.06706e-08	1.6916
pos_3141	402.132	Nobiletin	0.153706	8.67868e-12	1.39098	0.168758	1.57664e-10	1.23224	1.09793	0.0318783	0.198589
pos_3154	402.241	Gamabufotalin	1.11078	0.0427271	0.253031	6.42483	8.46952e-12	1.25888	5.78407	1.73798e-12	1.09493
pos_3164	403.148	Perphenazine	0.242097	6.74477e-08	1.19693	4.08832	7.26996e-08	1.08646	16.8871	1.5687e-09	1.38609
pos_3165	403.149	2-(4-methylphenyl)-5-{(3s)-1-[4-(trifluoromethoxy)benzyl]-3-pyrrolidinyl}-1,3,4-oxadiazole	0.148949	2.03559e-06	1.37375	0.282508	0.000154618	1.02754	1.89667	0.00452024	0.579811
pos_3186	404.22	Strophanthidin	0.0905772	1.39599e-13	1.57671	0.563148	2.06536e-07	0.694817	6.21732	1.71464e-13	1.11785
pos_3199	406.127	Astringin	5.31901	5.68688e-11	1.31204	27.4093	7.61122e-13	1.68076	5.15308	7.27796e-10	1.05654
pos_3200	406.189	Carvedilol	0.214728	1.07456e-08	1.25744	0.00795901	9.76062e-16	2.03194	0.0370655	8.2661e-13	1.50204
pos_3205	406.233	N-({(1s,4s,6s)-6-isopropyl-3-methyl-4-[2-oxo-2-(1-pyrrolidinyl)ethyl]-2-cyclohexen-1-yl}methyl)-2-pyrazinecarboxamide	2.13376	0.000115722	0.869737	0.202602	2.08769e-08	1.16256	0.0949506	3.6384e-09	1.26792
pos_3229	408.155	(1R,9R)-5-(2-Methylphenyl)-11-(propylsulfonyl)-7,11-diazatricyclo[7.3.1.02,7]trideca-2,4-dien-6-one	1.01732	0.631929	0.0536366	1.81577	1.15621e-07	0.707199	1.78486	1.18318e-07	0.621874
pos_3237	408.249	Prostaglandin E2-1-glyceryl ester	2.80271	1.36326e-05	1.00535	0.131488	3.59112e-09	1.31183	0.0469146	6.89978e-09	1.44708
pos_3240	408.249	3-Methoxy prostaglandin F1alpha	1.36461	0.00180269	0.510423	0.194841	2.39166e-08	1.18006	0.142781	1.19269e-12	1.15354
pos_3273	412.164	2-(4-hydroxy-3-(4-hydroxybenzyl) benzyl)-4-(4-hydroxybenzyl) phenol	1.06405	0.504367	0.107271	0.226112	6.66942e-07	1.12436	0.212502	4.96105e-12	1.02899
pos_3274	412.169	4,4'-methylenebis(2-(4-hydroxybenzyl) phenol)	1.19786	0.00907427	0.370264	1.64265	7.22187e-07	0.637807	1.37131	0.000298729	0.43341
pos_3282	413.126	S-(4-hydroxybenzyl)-glutathione	2.72603	2.49639e-06	1.01265	1.56909	5.49063e-06	0.608164	0.575594	4.23338e-05	0.594692
pos_3288	413.205	Lobetyolin	0.0146576	2.45228e-15	2.09124	2.01615	7.07159e-10	0.770325	137.549	4.81648e-17	1.83661
pos_3297	413.33	Solasodine	1.39775	0.503702	0.216271	1.62038	0.271873	0.319251	1.15928	0.539298	0.13674
pos_3298	414.089	Ethyl 7-[2-(3-cyanoanilino)-2-oxoethoxy]-4-oxo-4H-chromene-2-carboxylate	286.812	4.18591e-10	2.42259	301.826	6.1689e-19	2.20898	1.05235	0.627154	0.0647259
pos_3306	414.205	Bis(4-ethylbenzylidene)sorbitol	1.01447	0.967685	0.00964732	1.29505	0.251729	0.270371	1.27657	0.269152	0.231418
pos_3312	414.227	Tentoxin	1.10214	0.30258	0.180901	0.0552234	2.31986e-10	1.57277	0.0501055	4.06099e-10	1.43185
pos_3330	416.147	1-O-(4-hydroxymethylphenoxy)-2-O-trans-cinnamoyl-β-D-glucoside	0.0273981	1.52463e-08	1.92141	1.31624	0.000779695	0.445248	48.0411	2.00268e-09	1.62184
pos_3350	416.257	N-Desethyl acetildenafil	2.4731	4.1094e-09	0.965131	0.144444	1.34789e-13	1.28498	0.058406	2.4335e-14	1.39456
pos_3365	417.215	Protostemonine	3.31724	3.04735e-08	1.10325	0.18375	8.88502e-09	1.20149	0.0553925	9.83606e-13	1.4072
pos_3372	418.174	2-{[(2s)-2-{3-[6-(1h-imidazol-1-yl)-3-pyridinyl]-1,2,4-oxadiazol-5-yl}-1-pyrrolidinyl]methyl}-5-methoxyphenol	1.37104	0.00628846	0.503308	0.359761	9.58197e-06	0.928272	0.2624	3.85308e-13	0.956379
pos_3394	420.142	Rhaponticin	2.98603	5.80632e-09	1.06286	1066.71	1.35905e-08	2.44458	357.234	8.78901e-09	2.00919
pos_3429	422.173	Mulberrin	2.58784	3.81655e-07	0.981391	1.51574	0.000102564	0.567937	0.585718	3.93804e-08	0.598654
pos_3432	422.244	7-Hydroxycoumarinyl-gamma-linolenate	1.6404	1.20456e-10	0.713477	0.201345	1.01668e-13	1.17025	0.122741	1.3228e-16	1.19866
pos_3442	423.205	N,n-dimethyl-4-(5-{(3s)-1-[(1-methyl-1h-indol-3-yl)methyl]-3-pyrrolidinyl}-1,3,4-oxadiazol-2-yl)aniline	0.0106661	1.40563e-15	2.16772	1.28565	8.54867e-05	0.439615	120.535	2.88658e-16	1.81137
pos_3446	424.099	1-(4-Chlorophenyl)-2-{[4-(2,2-dimethyl-3,4-dihydro-2H-chromen-6-yl)pyrimidin-2-yl]thio}ethan-1-one	0.8613	0.315098	0.207186	1.63163	6.66793e-05	0.615099	1.89438	0.001249	0.604181
pos_3452	424.149	Eprosartan	0.993141	0.823425	0.0252133	2.30003	8.01505e-10	0.839611	2.31592	4.55405e-10	0.755965
pos_3453	424.168	N-(2-{4-[5-(Acetylamino)-1H-benzimidazol-2-yl]phenyl}-1H-benzimidazol-5-yl)acetamide	1.76632	1.34885e-07	0.758897	0.939718	0.0986977	0.163314	0.532019	5.91706e-08	0.651593
pos_3455	424.186	Tetramethylcurcumin	21.0902	8.73206e-06	1.78214	89.7941	6.27855e-07	1.96925	4.25762	0.000266163	0.926813
pos_3459	424.259	1-[4-(4-{5-[(2s)-1-cyclohexyl-2-pyrrolidinyl]-1,2,4-oxadiazol-3-yl}-2-pyridinyl)-1-piperazinyl]ethanone	2.27594	3.67048e-08	0.917704	0.343836	1.35737e-11	0.953624	0.151074	2.59708e-10	1.13732
pos_3477	426.195	(+/-) Win 55,212	9.34441	3.01554e-07	1.5183	0.198815	8.59857e-07	1.17306	0.0212763	4.18279e-07	1.62889
pos_3482	426.216	(4as,9ar)-7-[2-(2,3-dimethoxyphenyl)ethyl]-2-(methoxyacetyl)decahydro-6h-pyrido[3,4-d]azepin-6-one	1.49845	5.44174e-05	0.633741	0.0487012	6.71055e-18	1.60707	0.032501	4.53152e-10	1.53226
pos_3487	426.296	N-({(1s,4s,6s)-4-[2-(cyclopentylamino)-2-oxoethyl]-6-isopropyl-3-methyl-2-cyclohexen-1-yl}methyl)-2-methoxybenzamide	1.26355	0.134905	0.341293	2.62537	0.000171181	0.874288	2.07777	0.00154238	0.650427
pos_3493	427.142	methyl (-)-γ-L-glutamyl-L-[S-(4-hydroxybenzyl)]cysteinylglycinate	4.83006	1.08513e-10	1.27232	1.09901	0.102849	0.197903	0.227535	2.19192e-10	1.00531
pos_3502	427.193	N-[(3s,5s)-5-(3-benzyl-1,2,4-oxadiazol-5-yl)-1-methyl-3-pyrrolidinyl]-4-(dimethylamino)benzamide	1.12921	0.100371	0.24717	0.230903	3.11285e-09	1.11354	0.204482	7.71745e-10	1.03907
pos_3505	428.132	Shanzhiside methyl ester	1.31131	6.85231e-06	0.512599	7.62616	8.5219e-09	1.31721	5.8157	2.33058e-08	1.09706
pos_3506	428.231	Irbesartan	0.906619	0.451411	0.159433	0.0379326	1.65763e-07	1.67353	0.0418396	1.08622e-07	1.47599
pos_3507	428.293	Neoruscogenin	0.630027	9.34743e-09	0.686153	7.47491	1.4393e-09	1.31073	11.8644	4.50833e-10	1.30148
pos_3513	429.121	(-)-(SS)-γ-L-glutamyl-L-[S-(4-hydroxybenzyl)]cysteinylglycine sulfoxide	1.35999	0.237169	0.313739	3.55156	0.000322513	0.961493	2.61147	7.89956e-05	0.791445
pos_3514	429.121	(-)-(RS)-γ-L-glutamyl-L-[S-(4-hydroxybenzyl)]cysteinylglycine sulfoxide	1.3548	0.399095	0.247437	3.9371	0.00103454	0.97086	2.90604	2.68485e-05	0.817767
pos_3572	432.142	N2-[2-(tert-Butylthio)ethyl]-4,6-bis(4-fluorophenoxy)-1,3,5-triazin-2-amine	0.477143	9.12096e-07	0.860262	0.022275	1.22174e-15	1.8025	0.0466841	5.0828e-12	1.44845
pos_3576	432.226	N-{[(1s,4s,6s)-6-isopropyl-3-methyl-4-{[5-(4-pyridinyl)-1,3,4-oxadiazol-2-yl]methyl}-2-cyclohexen-1-yl]methyl}-2-pyrazinecarboxamide	1.0144	0.826111	0.0327573	0.973837	0.859424	0.0274777	0.960012	0.73769	0.0499276
pos_3588	433.211	Schisandrol B	5.80897	3.39257e-05	1.34652	0.0551019	1.95711e-11	1.57371	0.00948565	4.21382e-07	1.79395
pos_3604	434.265	MDMB-CHMCZCA	0.521299	2.76432e-08	0.815616	1.45906	0.000223863	0.540973	2.7989	5.21492e-07	0.835677
pos_3607	435.128	2-(4-methoxyphenyl)-5-{(3s)-1-[4-(methylsulfonyl)benzyl]-3-pyrrolidinyl}-1,3,4-oxadiazole	0.214357	1.88351e-07	1.25008	0.199011	1.19392e-07	1.1627	0.928409	0.47513	0.108152
pos_3631	436.186	(1r,9s)-5-[(e)-2-(4-chlorophenyl)vinyl]-11-(cyclohexylcarbonyl)-7,11-diazatricyclo[7.3.1.02,7]trideca-2,4-dien-6-one	0.918691	0.530964	0.155428	1.47482	0.0695502	0.409248	1.60534	0.00751872	0.483871
pos_3652	438.218	AL 8810 Methyl ester	1.90649	2.11987e-06	0.796155	0.169499	3.31073e-09	1.23021	0.0889064	3.0461e-10	1.28735
pos_3715	442.067	N1-(4-Chlorophenyl)-2-({4-methyl-5-[(3-pyrazin-2-yl-1,2,4-oxadiazol-5-yl)methyl]-4H-1,2,4-triazol-3-yl}thio)acetamide	0.943038	0.43191	0.135179	1.12098	0.299077	0.177432	1.18869	0.048726	0.271736
pos_3734	443.166	3-[(1r,9s)-11-(1-benzofuran-2-ylmethyl)-6-oxo-7,11-diazatricyclo[7.3.1.02,7]trideca-2,4-dien-5-yl]benzonitrile	3.20288	8.05761e-05	1.08938	2.45073	1.46855e-09	0.873411	0.765164	0.0385146	0.362339
pos_3765	445.179	Glipizide	0.310493	0.0232183	1.08828	1.38725	0.706839	0.163446	4.4679	0.0108021	1.00081
pos_3767	445.195	Rosavin	5.24891	3.99187e-10	1.30886	18.2336	1.51683e-11	1.57515	3.47378	1.35161e-09	0.918708
pos_3779	446.241	DAUDA	1.25394	0.0198649	0.406304	4.71191	3.27197e-10	1.14781	3.75769	1.73733e-06	0.940528
pos_3801	448.101	Cynaroside	1.47832	5.93577e-06	0.616341	0.0455863	0.0487547	0.940764	0.0308365	0.0237347	0.993585
pos_3809	448.221	2-[(3r,4s)-3-{[5-(cyclohexylmethyl)-1,2-oxazol-3-yl]methyl}-4-piperidinyl]-n-(3-pyridinylmethyl)acetamide	0.0151759	1.20305e-08	2.08485	3.66871	2.78118e-05	1.03251	241.746	1.09058e-07	1.94419
pos_3825	449.205	4-methoxy-n-(5-{5-[(2s)-1-(tetrahydro-2h-pyran-4-yl)-2-pyrrolidinyl]-1,2,4-oxadiazol-3-yl}-2-pyridinyl)benzamide	0.00905981	2.67484e-05	2.25207	4.11587	0.0254994	0.816169	454.3	1.76987e-16	2.04688
pos_3834	450.093	Cyfluthrin	1.06845	0.00616795	0.227817	0.703788	2.27506e-06	0.540429	0.658703	1.12924e-07	0.528725
pos_3836	450.143	4-{[(2s)-2-{3-[6-(5-pyrimidinyl)-3-pyridinyl]-1,2,4-oxadiazol-5-yl}-1-pyrrolidinyl]methyl}benzoic acid	1.98247	1.30056e-07	0.833619	0.0512668	8.51118e-12	1.59343	0.0258601	2.38231e-10	1.58274
pos_3843	450.275	Celastrol	4.71523	3.47939e-09	1.2638	9.7285	4.58228e-11	1.39302	2.06321	1.64507e-06	0.687202
pos_3845	451.148	1,4:3,6-dianhydro-2-[5-(1,3-benzodioxol-5-yl)-1h-tetrazol-1-yl]-2,5-dideoxy-5-[(phenoxyacetyl)amino]-l-iditol	0.798007	0.000705123	0.445394	1.38151	3.89229e-05	0.507355	1.7312	7.58616e-07	0.601017
pos_3851	451.206	7-O-Ethylmorroniside	143.995	2.61741e-15	2.26863	21.9171	7.49982e-15	1.62411	0.152207	1.47918e-12	1.13451
pos_3860	452.13	1,5-Anhydro-2-O-(6-O-benzoyl-alpha-L-galactopyranosyl)-D-glucitol	0.320626	7.27925e-07	1.0745	0.954877	0.571189	0.0898297	2.97817	2.50682e-08	0.856452
pos_3868	453.18	Methyl (2S,4S,6S,12bR)-4-(4-fluorophenyl)-2-(2-propyn-1-ylamino)-1,2,3,4,6,7,12,12b-octahydroindolo[2,3-a]quinolizine-6-carboxylate	3.11851	0.000299808	1.06579	0.0551212	2.67841e-09	1.5738	0.0176755	1.10058e-06	1.67089
pos_3877	453.286	Glycerophospho-N-palmitoyl ethanolamine	1.21763	0.0197676	0.368365	1.25325	0.0328301	0.359266	1.02925	0.703779	0.0562421
pos_3888	454.17	Methotrexate	0.0552751	4.34122e-12	1.72875	1.09057	0.243634	0.162491	19.7298	4.08463e-12	1.4266
pos_3903	456.104	2,5-anhydro-6-{[(4-chlorophenyl)sulfonyl]amino}-4,6-dideoxy-4-[(2r)-2-(methoxymethyl)-1-pyrrolidinyl]-d-galactitol	0.269136	4.44997e-06	1.14333	0.0893455	3.45343e-08	1.43062	0.331971	1.46726e-06	0.850837
pos_3904	456.105	Flavin mononucleotide	1.27127	0.00115895	0.453661	2.29904	1.05239e-07	0.833032	1.80847	4.07279e-06	0.627257
pos_3905	456.162	N2-{[(3r,4r,5r)-4,5-dihydroxy-3-{[(4-methylphenyl)carbamoyl]amino}-1-cyclohexen-1-yl]carbonyl}-l-alpha-glutamine	1.44319	0.00147333	0.556148	1.4831	0.00132528	0.533079	1.02765	0.625794	0.0517069
pos_3911	456.225	Vindoline	1.41545	0.000117489	0.56911	1.09478	0.0643612	0.20589	0.773454	0.000933863	0.387571
pos_3942	458.265	Prednisolone tebutate	1.40357	0.00687789	0.50544	0.158021	9.05212e-08	1.25312	0.112585	7.91575e-12	1.2215
pos_3999	463.148	Trifolirhizin	1.98007	6.22366e-05	0.820777	1.98036	2.27257e-05	0.749132	1.00015	0.980438	0.00438409
pos_4034	465.164	1,4:3,6-Dianhydro-2-[(benzylsulfonyl)amino]-2-deoxy-5-O-[(4-methoxyphenyl)carbamoyl]-D-glucitol	1.35156	0.000176982	0.52389	1.52113	2.60698e-05	0.575412	1.12546	0.0670727	0.211391
pos_4051	465.185	3,4-Dimethoxyphenyl 6-O-pentopyranosylhexopyranoside	0.670722	0.078417	0.470154	0.290191	0.000279296	0.951883	0.432655	0.00379183	0.655983
pos_4079	468.104	Febantel	0.342041	1.49049e-06	1.03683	0.856598	0.125097	0.255867	2.50437	4.64064e-07	0.777726
pos_4105	470.177	4-cyano-n-[(1r,9s)-11-(2-naphthoyl)-6-oxo-7,11-diazatricyclo[7.3.1.02,7]trideca-2,4-dien-5-yl]benzamide	21.9758	3.08067e-10	1.78813	2.28372	3.05691e-08	0.832493	0.10392	2.62093e-08	1.24488
pos_4107	470.229	N-({(1s,4s,6s)-6-isopropyl-3-methyl-4-[2-oxo-2-(1-pyrrolidinyl)ethyl]-2-cyclohexen-1-yl}methyl)-4-methoxybenzenesulfonamide	0.330906	1.07336e-06	1.0686	0.638869	7.25419e-05	0.60865	1.93067	1.26637e-11	0.671061
pos_4109	470.275	6-Hydroxy-1-(hydroxymethyl)-5-{2-[2-(hydroxymethyl)-1-pyrrolidinyl]-2-oxoethyl}-1,4a-dimethyldecahydro-2-naphthalenyl phenylcarbamate	0.593314	1.75448e-09	0.731822	9.75414	4.12219e-10	1.3949	16.4401	5.28097e-10	1.38492
pos_4129	471.245	{(3r,4s)-1-(phenylacetyl)-3-[2-(4-phenyl-1-piperazinyl)ethyl]-4-piperidinyl}acetic acid	0.701904	0.0229818	0.522201	1.18249	0.325417	0.191147	1.68468	1.35057e-05	0.583596
pos_4151	473.154	2-Oxo-2H-chromen-7-yl 6-O-beta-D-xylopyranosyl-beta-D-glucopyranoside	3.57893	9.87724e-08	1.13284	15.74	2.79904e-08	1.53144	4.39796	4.45787e-06	0.995308
pos_4183	475.17	N-(4-{[(2s)-2-{3-[4-(2-methoxyethoxy)-2-pyridinyl]-1,2,4-oxadiazol-5-yl}-1-pyrrolidinyl]methyl}phenyl)acetamide	2.75433	2.84408e-11	1.02178	9.1045	2.3646e-12	1.3733	3.30552	7.09897e-10	0.903071
pos_4191	475.206	3-fluoro-n-{[(1s,4s,6s)-6-isopropyl-3-methyl-4-{2-oxo-2-[(3-pyridinylmethyl)amino]ethyl}-2-cyclohexen-1-yl]methyl}benzamide	0.336061	5.14148e-08	1.05527	1.09867	0.214434	0.174866	3.26926	1.47806e-09	0.895821
pos_4197	475.257	N-{4-[({(1s,4s,6s)-6-isopropyl-3-methyl-4-[2-oxo-2-(1-pyrrolidinyl)ethyl]-2-cyclohexen-1-yl}methyl)sulfamoyl]phenyl}acetamide	0.983233	0.880795	0.029893	1.37421	0.00943017	0.439027	1.39764	0.00833764	0.404366
pos_4203	476.211	4-{[(2s)-2-{3-[2-(4-carbamoyl-1-piperidinyl)-4-pyridinyl]-1,2,4-oxadiazol-5-yl}-1-pyrrolidinyl]methyl}benzoic acid	1.32686	0.000216435	0.509497	0.348371	1.18064e-06	0.93643	0.262553	4.70807e-08	0.947924
pos_4212	477.222	4-(4-Hydroxyphenyl)-2-butanyl 6-O-[(4epsilon)-alpha-L-threo-pentofuranosyl]-beta-D-glucopyranoside	1.2768	1.85021e-05	0.486204	4.44951	1.09946e-08	1.12737	3.48489	2.6561e-07	0.922906
pos_4245	479.181	Sildenafil 2nd step impurity	31.2258	5.04822e-08	1.88925	0.112295	1.95619e-11	1.3658	0.00359621	2.34739e-10	1.96467
pos_4277	482.152	1-(2-Chloro-6-fluorobenzyl)-4-{3-[({[(4-methylphenyl)sulfonyl]amino}carbonyl)amino]propyl}piperazine	1.14409	0.00827529	0.316253	0.656074	5.93724e-06	0.593133	0.573445	6.07606e-07	0.613856
pos_4282	482.265	Hydroxyacetildenafil	0.513269	0.0043573	0.728667	1.67776	2.44172e-05	0.640634	3.26878	0.000138944	0.855023
pos_4287	483.115	1,4:3,6-dianhydro-2-deoxy-2-(5-phenyl-1h-tetrazol-1-yl)-5-o-{[3-(trifluoromethyl)phenyl]carbamoyl}-d-glucitol	0.537445	0.0197476	0.641805	0.064343	1.8455e-08	1.52604	0.11972	7.8864e-06	1.20614
pos_4355	490.161	{(2R,4S,5R)-5-[1-Methyl-3-(2-thienyl)-1H-pyrazol-5-yl]-1-azabicyclo[2.2.2]oct-2-yl}methyl [3-(trifluoromethyl)phenyl]carbamate	11.9597	1.10845e-12	1.60096	0.873663	0.0166416	0.291029	0.0730508	9.26323e-10	1.33897
pos_4420	496.12	2-(2-methoxyethoxy)-4-(5-{(2s)-1-[4-(methylsulfonyl)benzyl]-2-pyrrolidinyl}-1,2,4-oxadiazol-3-yl)pyridine	1.99701	6.18396e-06	0.826245	3.26758	3.65216e-07	0.996841	1.63624	0.000381262	0.539896
pos_4439	497.206	Validamycin A	1.06517	0.114504	0.177247	5.02804	3.04885e-08	1.17291	4.72039	3.16824e-08	1.02916
pos_4450	498.172	1-[(1r,9s)-11-(4-fluorobenzoyl)-6-oxo-7,11-diazatricyclo[7.3.1.02,7]trideca-2,4-dien-5-yl]-3-(2-methoxyphenyl)urea	266.46	1.53106e-15	2.40491	249.454	8.16805e-17	2.17171	0.936176	0.249271	0.129144
pos_4451	498.186	2′,6′-di-O-(p-hydroxybenzyl)gastrodin	4.1825	8.85217e-08	1.21089	7.40898	5.72644e-11	1.30561	1.77142	0.000217666	0.594281
pos_4452	498.187	2′,7-di-O-(p-hydroxybenzyl)gastrodin or 6′,7-di-O-(p-hydroxybenzyl)gastrodin	6.72636	9.72646e-08	1.3982	7.62487	2.04718e-08	1.31273	1.13358	0.309652	0.156076
pos_4494	502.234	Sildenafil analogue	0.481481	1.67924e-10	0.86709	0.214646	1.00089e-13	1.14584	0.445803	4.83813e-11	0.74179
pos_4495	502.33	Medicagenic acid	0.760124	7.63406e-05	0.510428	6.85609	1.57858e-12	1.28104	9.01969	1.68784e-12	1.22684
pos_4607	515.237	[(3r,4s)-1-(4-methoxybenzoyl)-3-{2-[(1r,9s)-6-oxo-7,11-diazatricyclo[7.3.1.02,7]trideca-2,4-dien-11-yl]ethyl}-4-piperidinyl]acetic acid	135.768	4.83633e-16	2.25441	1.54215	4.72853e-05	0.595432	0.0113587	1.38117e-10	1.75178
pos_4610	516.16	Harpagoside	0.0751527	2.07885e-10	1.63231	3.72291	7.12692e-08	1.05457	49.5379	8.36082e-13	1.63323
pos_4612	516.202	(2r)-1,4-bis(4-methoxybenzoyl)-n-[(3s)-2-oxo-3-piperidinyl]-2-piperazinecarboxamide	4.42133	1.32676e-05	1.19581	0.497272	0.00188624	0.699979	0.112471	3.1043e-08	1.2099
pos_4614	516.331	Taurochenodeoxycholic acid	1.60603	4.05366e-07	0.692176	2.38244	1.12133e-08	0.858154	1.48343	4.31401e-06	0.505333
pos_4615	516.331	Taurodeoxycholic acid	1.32166	0.0158785	0.45475	2.89048	2.32426e-07	0.943799	2.187	0.000117302	0.703513
pos_4629	518.206	gastropolybenzylol G	0.646762	0.00137056	0.603456	0.252265	1.45884e-08	1.07618	0.390044	2.70594e-06	0.787722
pos_4635	519.169	(-)-γ-L-[N-(4-hydroxybenzyl)]glutamyl-L-[S-(4-hydroxybenzyl)]cysteinylglycine	2.40866	2.55499e-05	0.919161	0.214835	6.94504e-07	1.14314	0.0891927	2.71694e-07	1.28693
pos_4645	520.186	Methyl n-{[(2r)-1-(methoxyacetyl)-4-(3-pyridinylcarbonyl)-2-piperazinyl]carbonyl}-o-methyl-l-tyrosinate	1.1431	0.548844	0.133363	0.0180192	2.29303e-08	1.85553	0.0157635	1.0587e-12	1.68372
pos_4667	522.354	Oleic acid-biotin	2.03118	1.74411e-08	0.84907	0.508774	3.1586e-08	0.751824	0.250482	3.05493e-11	0.97158
pos_4700	527.18	Daunorubicin hydrochloride	2.15157	1.81228e-10	0.888776	0.350375	1.25092e-10	0.94649	0.162846	4.07312e-10	1.11507
pos_4701	527.195	1,4:3,6-Dianhydro-2,5-dideoxy-2-{[4-(3-fluorophenyl)-2-pyrimidinyl]amino}-5-{[(4-phenoxyphenyl)carbamoyl]amino}-L-iditol	8.71837	1.43976e-07	1.49734	16.9687	3.73407e-08	1.55618	1.94631	1.42156e-05	0.650144
pos_4725	529.29	3-O-beta-D-Glucopyranosylandrographolide	1.7857	8.21019e-06	0.764815	3.33831	4.05259e-13	1.01409	1.86946	5.5928e-06	0.643217
pos_4730	530.156	Ketoconazole	2.23906	4.81776e-05	0.883534	0.968313	0.904239	0.02364	0.432465	0.000120963	0.710634
pos_4829	537.222	Pinoresinol 4-O-glucoside	4.70643	3.30481e-11	1.26292	9.22994	9.30532e-12	1.37636	1.96113	6.80351e-07	0.668997
pos_4856	542.124	Rhusflavanone	2.03323	1.05553e-06	0.849898	1.39414	0.000146548	0.502544	0.685677	0.000182496	0.489131
pos_4894	546.151	Hypocrellin A	7.51676	9.78279e-08	1.44444	0.487774	6.08898e-08	0.775018	0.0648915	2.37984e-09	1.36801
pos_4898	546.393	Pachymic acid	1.75107	0.00394646	0.658869	0.0238751	2.04291e-07	1.79016	0.0136346	1.86205e-08	1.71729
pos_4922	548.154	Puerarin apioside	1.00209	0.769568	0.0649044	3.05006	0.000417151	0.957429	3.0437	0.000311718	0.816415
pos_4964	553.231	Schisantherin A	2.04631	0.000139801	0.836546	1.04251	0.570735	0.0956815	0.509462	0.000363213	0.62758
pos_4968	554.307	Cinnamyldenafil	1.5688	0.000596523	0.625615	0.287245	8.50177e-08	1.02232	0.183098	1.52672e-09	1.07325
pos_4997	557.211	Oleuropein	1.7199	1.02941e-05	0.740597	11.5125	5.22991e-09	1.44515	6.69374	5.07433e-11	1.13859
pos_5049	564.148	Schaftoside	1.31973	9.82957e-07	0.52439	6.70743	7.06411e-14	1.27499	5.08241	3.25974e-13	1.05457
pos_5133	575.179	S-(5-hydroxybenzyl)-glutathione glucoside	0.913181	0.678642	0.0951533	1.04183	0.692812	0.0675748	1.14088	0.493588	0.125691
pos_5216	586.325	N-(4-Methoxybenzyl)-1-(4-methoxyphenyl)-N-({(2R,4S,5R)-5-[1-methyl-3-(2-naphthyl)-1H-pyrazol-5-yl]-1-azabicyclo[2.2.2]oct-2-yl}methyl)methanamine	1.03557	0.590879	0.144141	0.702741	0.000701503	0.504973	0.678604	0.0574004	0.440229
pos_5221	588.146	3,5-Dihydroxy-4-[3-(4-hydroxyphenyl)propanoyl]phenyl 6-O-(3,4,5-trihydroxybenzoyl)-beta-D-glucopyranoside	1.05898	0.673127	0.0764419	2.02061	0.00517986	0.705032	1.90808	0.00856162	0.620055
pos_5225	588.181	Etoposide	0.0514127	7.72259e-14	1.7531	1.69615	3.21316e-07	0.665223	32.9909	4.27248e-11	1.54776
pos_5257	594.159	Kaempferol-3-O-rutinoside	23.7781	1.78247e-06	1.78813	125.674	5.65431e-08	2.01791	5.28529	4.3269e-10	1.06627
pos_5300	600.34	Nocardamin	0.898524	0.253292	0.194132	0.797235	0.33209	0.21784	0.887272	0.682865	0.0815993
pos_5302	601.218	Benzoylpaeoniflorin	0.50845	0.000146109	0.815738	0.00768092	9.19917e-11	2.04077	0.0151065	8.64407e-15	1.69383
pos_5311	602.162	Naringin	6.25459	1.33382e-09	1.37745	1.85055	4.04407e-10	0.722162	0.29587	9.53504e-09	0.911521
pos_5361	610.153	Rutin	27.5454	3.4606e-07	1.81661	75.9141	6.55884e-08	1.89741	2.75596	1.97357e-05	0.798775
pos_5363	610.189	Hesperidin	0.313352	9.35638e-07	1.07407	0.0395804	1.11031e-08	1.66229	0.126313	9.68395e-08	1.19003
pos_5381	612.151	L-Glutathione oxidized	1.05506	0.594883	0.0933751	0.855157	0.121963	0.252379	0.810528	0.0357475	0.294671
pos_5435	618.606	Oleoyl ethylamide	1.17994	0.487485	0.179276	1.53734	0.0582097	0.437499	1.30289	0.0800479	0.301028
pos_5460	624.169	Narcissoside	14.9735	5.45538e-06	1.64468	1046.45	4.36251e-08	2.42532	69.8868	6.7755e-16	1.70507
pos_5462	624.247	Grossamide	0.486865	0.00211707	0.772347	0.61957	0.150322	0.384376	1.27257	0.194802	0.3076
pos_5591	641.233	Verbascoside	6.66403	3.70422e-05	1.39643	0.0758933	8.23369e-09	1.48482	0.0113885	1.26358e-06	1.75937
pos_5703	663.108	Nicotinamide adenine dinucleotide (NAD+)	0.872026	0.0356697	0.297816	1.76385	1.11181e-05	0.674242	2.0227	1.97142e-06	0.68316
pos_5802	688.197	Maltotetraose	0.011503	2.01376e-06	2.16672	6.39414	3.08397e-05	1.19427	555.865	3.20095e-08	2.08573
pos_5959	726.201	Vaccarin	1.24208	0.000197225	0.458557	5.79932	1.44888e-07	1.22555	4.66905	3.99375e-09	1.02561
pos_6026	745.243	Parishin C	1.10554	0.0100121	0.282637	3.61182	2.28286e-07	1.04655	3.267	2.34499e-09	0.897747
pos_6037	748.16	Brilliant blue FCF	1.19487	0.00425174	0.373993	2.48426	1.73083e-08	0.875854	2.07911	7.03176e-09	0.703097
pos_6084	759.297	Eleutheroside E	0.872208	0.00932166	0.322502	0.00663154	2.07511e-15	2.06962	0.00760316	2.39994e-13	1.82723
pos_6183	803.284	Purpureaside C	0.764899	0.0111278	0.441575	10.2553	1.20214e-10	1.40925	13.4074	1.16919e-10	1.3287
pos_6308	846.457	Rifabutin	1.7562	3.23817e-06	0.741852	0.297193	2.59277e-09	1.01386	0.169225	4.02562e-11	1.10141
pos_6352	854.463	Polyphyllin I	2.08276	9.19294e-07	0.853346	0.268875	1.87425e-08	1.05681	0.129095	2.49146e-09	1.18369
pos_6451	890.269	Parishin I or Parishin V	1.18373	0.000410442	0.387897	6.61556	1.44422e-12	1.26983	5.58873	7.10194e-11	1.08503
pos_6604	1013.34	1,2,3-Tris({4-[(2S,3R,4S,5S,6R)-3,4,5-trihydroxy-6-(hydroxymethyl)tetrahydropyran-2-yl]oxyphenyl}methyl) 2-hydroxypropane-1,2,3-tricarboxylate	1.1563	0.000341871	0.359659	3.68489	2.12231e-13	1.05495	3.18681	1.66933e-12	0.889686
